# Supplementary material for: Robust molecular subgrouping and reference-free aneuploidy detection in medulloblastoma using low-depth whole genome bisulfite sequencing
Source: Acta Neuropathol Commun. 2025 Jun 24;13:132. doi: 10.1186/s40478-025-02049-1 (PMC12186449; doi:10.1186/s40478-025-02049-1)
Supplement: Supplementary file 4 — Supplementary material 4 [file 40478_2025_2049_MOESM4_ESM.xlsx]

## Sheet: Sheet1
	Sample_ID	Input DNA	No. of paired-end sequencing reads	No. of sequencing reads (single strand)	BS-Conversion Rate (%)	Alignment %
	NMB_17	150ng	202970008	101485004	99.325	0.773
	NMB_77	150ng	220802174	110401087	99.4	0.78
	NMB_79	150ng	218406932	109203466	99.475	0.786
	NMB_169	2.5ug	203740078	101870039	99.62	0.834
	NMB_178	150ng	241605908	120802954	99.335	0.766
	NMB_181	2.5ug	216391298	108195649	99.62	0.824
	NMB_185	150ng	218195722	109097861	99.495	0.777
	NMB_187	150ng	221720334	110860167	99.46	0.777
	NMB_203	150ng	223581462	111790731	99.515	0.783
	NMB_250	150ng	238414028	119207014	99.445	0.826
	NMB_273	150ng	211908532	105954266	99.375	0.771
	NMB_318	150ng	207983602	103991801	99.497	0.775
	NMB_362	150ng	214006122	107003061	99.377	0.781
	NMB_363	150ng	205008404	102504202	99.52	0.776
	NMB_378	150ng	206123666	103061833	99.425	0.775
	NMB_390	150ng	225371846	112685923	99.337	0.775
	NMB_416	150ng	209393592	104696796	99.433	0.816
	NMB_433	150ng	199674444	99837222	99.435	0.774
	NMB_436	2.5ug	246922252	123461126	99.61	0.815
	NMB_529	150ng	259848460	129924230	99.43	0.817
	NMB_549	150ng	229704050	114852025	99.4	0.784
	NMB_610	150ng	205686756	102843378	99.51	0.77
	NMB_725	150ng	200189558	100094779	99.415	0.768
	NMB_729	150ng	243202318	121601159	99.575	0.781
	NMB_733	150ng	213862174	106931087	99.465	0.81
	NMB_758	150ng	207052574	103526287	99.543	0.772
	NMB_769	150ng	201004734	100502367	99.57	0.772
	NMB_772	150ng	213820964	106910482	99.41	0.77
	NMB_774	150ng	207929412	103964706	99.487	0.763
	NMB_787	2.5ug	209844192	104922096	99.6	0.823
	NMB_803	150ng	221292150	110646075	99.505	0.78
	NMB_858	150ng	253421272	126710636	99.385	0.773
	NMB_867	150ng	210136200	105068100	99.463	0.815
	NMB_870	150ng	208355470	104177735	99.38	0.774
	NMB_890	150ng	202852640	101426320	99.443	0.766
