# Supplementary material for: Robust molecular subgrouping and reference-free aneuploidy detection in medulloblastoma using low-depth whole genome bisulfite sequencing
Source: Acta Neuropathol Commun. 2025 Jun 24;13:132. doi: 10.1186/s40478-025-02049-1 (PMC12186449; doi:10.1186/s40478-025-02049-1)
Supplement: Supplementary file 5 — Supplementary material 5 [file 40478_2025_2049_MOESM5_ESM.xlsx]

## Sheet: NMB Data
	Sample_ID	Number of CpG Sites Covered	Mean Cytosine Coverage	No. CpGs with coverage ≥ 5	No. CpGs with coverage ≥ 10	No. CpGs with coverage ≥ 30	No. CpGs with coverage ≥ 60	Sites Masked with NA (3 Coverage Filter Applied)	No. of CpGs imputed after combining data
	NMB_17	26586855	6.27887	16438339	4527018	14354	5308	5146677	5361204
	NMB_77	26733652	6.80792	18137956	5552429	16741	6015	4023884	4091614
	NMB_79	26785108	6.75972	18154790	5457494	15181	5493	4036484	4052758
	NMB_169	26408687	6.27421	15975444	4119770	57447	37375	5249066	5641761
	NMB_178	26806819	7.43051	19048803	6960309	21299	6748	3819716	3814279
	NMB_181	26409438	6.37689	16486049	4295771	49288	38986	4975057	5367001
	NMB_185	26882443	6.96616	18285961	5900001	19925	6859	4227338	4146277
	NMB_187	26915152	7.08604	18953356	6078388	19346	6983	3765899	3652129
	NMB_203	26886886	6.90128	18428986	5803352	17290	6248	3918522	3833018
	NMB_250	27016146	7.81683	19992410	8135706	24690	6183	3536307	3321543
	NMB_273	26696034	6.54676	17140816	4838300	21240	11413	4682422	4787770
	NMB_318	26440301	6.46361	16050019	4857876	37871	5700	5391869	5752950
	NMB_362	26743882	6.62258	17509363	5143802	17509	6461	4509850	4567350
	NMB_363	26771580	6.38592	17260329	4562290	15123	5613	4585606	4615408
	NMB_378	26790271	6.57938	17373067	5111123	21846	6922	4541187	4552298
	NMB_390	26786479	6.861	18174770	5785345	18314	6356	4262627	4277530
	NMB_416	26608005	6.74688	17401641	5485890	17075	5987	4687757	4881134
	NMB_433	26472545	6.22684	15931459	4503401	14889	5479	5505417	5834254
	NMB_436	26832761	7.0858	18735247	6254748	19401	6586	3783439	3752060
	NMB_529	26922302	8.51982	20692671	9566702	42238	7372	3152509	3031589
	NMB_549	26620486	7.26402	17429713	5331993	142149	75483	7095179	7276075
	NMB_610	26585586	6.42453	16986452	4668279	14823	5674	4692187	4907983
	NMB_725	26777618	6.3547	17150555	4396671	15600	5991	5320043	5343807
	NMB_729	27144207	7.61701	20546242	7600658	18484	5926	2941546	2598721
	NMB_733	26554239	7.02696	17464020	6028917	30279	6280	4950256	5197399
	NMB_758	26496914	6.52321	15919545	4127702	42610	32365	5445215	5749683
	NMB_769	26609630	6.26682	16114371	3898890	29906	21139	5220055	5411807
	NMB_772	26789509	6.74675	17875028	5414289	17637	5962	4434461	4446334
	NMB_774	26756277	6.41338	17246044	4594041	16009	6075	4505674	4550779
	NMB_787	26548503	6.51878	17136172	4818145	14768	5453	4727611	4980490
	NMB_803	26904387	6.97652	18694716	5869489	18757	6453	3847059	3744054
	NMB_858	26987918	7.75348	20360567	7751122	21421	7225	2963589	2777053
	NMB_867	26736720	6.89701	17742206	5786233	18820	6150	4617309	4681971
	NMB_870	26770744	6.55236	17786632	4813365	15701	6048	4206830	4237468
	NMB_890	26500265	6.33616	16665895	4395065	14071	5534	4645376	4946493

## Sheet: ICGC Data
	Sample_ID	Number of CpG Sites Covered	Mean Cytosine Coverage	No. CpGs with coverage ≥ 5	No. CpGs with coverage ≥ 10	No. CpGs with coverage ≥ 30	No. CpGs with coverage ≥ 60	Sites Masked with NA (3x filter applied)	No. of CpGs imputed after combining data
	ICGC_A1	25501620	24.3956	25501620	22177630	8049356	271136	0	1299762
	ICGC_A2	26506374	29.1201	26506374	25620755	12300460	167674	0	295008
	ICGC_A3	26404867	26.9565	26404867	24910629	10328164	137470	0	396515
	ICGC_A4	26653257	32.5767	26653257	25853677	15288854	565111	0	148125
	ICGC_F1	26551635	25.6913	26551635	25394913	8590024	62796	0	249747
	ICGC_F2	26639991	29.4619	26639991	26177756	12677202	91781	0	161391
	ICGC_F3	26499123	19.2618	26499123	24726921	1687945	32919	0	302259
	ICGC_F4	26747379	30.0302	26747379	26210611	13724502	93697	0	54003
	ICGC_MB1	26569816	29.274	26569816	25790459	12417461	169142	0	231566
	ICGC_MB2	26681042	35.0279	26681042	26115641	16730868	1308393	0	120340
	ICGC_MB5	26625869	30.3773	26625869	25903991	12613604	612284	0	175513
	ICGC_MB6	26801382	48.6002	26801382	26581656	22702159	6232605	0	0
	ICGC_MB7	26568081	26.4978	26568081	25184757	9460681	252673	0	233301
	ICGC_MB9	26491141	31.4032	26491141	25089006	13501597	1068802	0	310241
	ICGC_MB14	26564945	35.7589	26564945	25704765	15132288	2572119	0	236437
	ICGC_MB15	26594506	30.2386	26594506	25449493	12768947	591737	0	206876
	ICGC_MB16	26596573	25.3498	26596573	24971879	8058461	379198	0	204809
	ICGC_MB17	26642117	28.5276	26642117	26080263	11349416	123961	0	159265
	ICGC_MB18	26653107	31.91	26653107	26023944	14287443	668321	0	148275
	ICGC_MB19	26641708	30.3739	26641708	25890801	12944289	589988	0	159674
	ICGC_MB24	26705536	28.0769	26705536	25687509	10630154	337378	0	95846
	ICGC_MB26	25983078	27.1043	25983078	24177774	10216849	244272	0	818304
	ICGC_MB28	26605272	24.5552	26605272	25367814	7191222	60700	0	196110
	ICGC_MB32	26414794	26.5091	26414794	24717770	8891994	611287	0	386588
	ICGC_MB34	26679148	34.3356	26679148	26172707	15950755	1120694	0	122234
	ICGC_MB35	26705695	35.1506	26705695	26279804	17579554	807527	0	95687
	ICGC_MB36	26591438	25.4893	26591438	24922712	6220850	114980	0	209944
	ICGC_MB37	26131156	29.797	26131156	24792395	12966514	260363	0	670226
	ICGC_MB38	26667911	27.1544	26667911	25546846	9835672	339041	0	133471
	ICGC_MB39	26717768	27.5792	26717768	25766837	9998409	340449	0	83614
	ICGC_MB40	26668310	34.2919	26668310	26217531	17437689	419500	0	133072
	ICGC_MB45	26101958	24.5246	26101958	24007367	7795472	130561	0	699424
	ICGC_MB46	26342637	29.8382	26342637	24773823	11615470	1098457	0	458745
	ICGC_MB49	26663104	30.3073	26663104	26056023	13217825	306600	0	138278
	ICGC_MB50	26466406	28.9745	26466406	25239028	11187106	485046	0	334976
	ICGC_MB51	25873535	29.2624	25873535	23981920	11708765	744065	0	927847
	ICGC_MB88	26630903	27.2138	26630903	25438922	9851015	302141	0	170479
	ICGC_MB90	26581518	28.712	26581518	25259467	11006045	643516	0	219864
	ICGC_MB95	26536008	25.0721	26536008	25051775	7617399	302767	0	265374
	ICGC_MB107	26784259	39.6007	26784259	26244589	18050218	3329892	0	17123
	ICGC_MB112	26348038	22.2731	26348038	24185621	5339355	68980	0	453344
	ICGC_MB113	26645016	31.5401	26645016	25645261	12143616	1602015	0	156366
