# Supplementary material for: Robust molecular subgrouping and reference-free aneuploidy detection in medulloblastoma using low-depth whole genome bisulfite sequencing
Source: Acta Neuropathol Commun. 2025 Jun 24;13:132. doi: 10.1186/s40478-025-02049-1 (PMC12186449; doi:10.1186/s40478-025-02049-1)
Supplement: Supplementary file 6 — Supplementary material 6 [file 40478_2025_2049_MOESM6_ESM.xlsx]

## Sheet: SupplementaryTable_1a_Group
		Array v12.8			WGBS v12.8
Sample_ID	Cohort	Sample_ID	Subgroup Call	Probability	Sample_ID	Subgroup Call	Probability
NMB_17	NMB	NMB_17	Group 3	0.999	NMB_17	Group 3	0.912091
NMB_77	NMB	NMB_77	Group 4	0.995	NMB_77	Group 4	0.992349
NMB_79	NMB	NMB_79	SHH	0.997	NMB_79	SHH	0.902075
NMB_169	NMB	NMB_169	Group 3	0.999	NMB_169	Group 3	0.996444
NMB_178	NMB	NMB_178	Group 4	0.999	NMB_178	Group 4	0.989299
NMB_181	NMB	NMB_181	SHH	0.999	NMB_181	SHH	0.947539
NMB_185	NMB	NMB_185	Group 4	0.998	NMB_185	Group 4	0.977022
NMB_187	NMB	NMB_187	Group 4	0.999	NMB_187	Group 4	0.998452
NMB_203	NMB	NMB_203	Group 3	0.998	NMB_203	Group 3	0.800328
NMB_250	NMB	NMB_250	Group 4	0.999	NMB_250	Group 4	0.994196
NMB_273	NMB	NMB_273	Group 4	0.842	NMB_273	Group 4	0.555463			=
NMB_318	NMB	NMB_318	Group 3	0.999	NMB_318	Group 3	0.983087
NMB_362	NMB	NMB_362	Group 4	0.999	NMB_362	Group 4	0.989459
NMB_363	NMB	NMB_363	SHH	0.999	NMB_363	SHH	0.964453
NMB_378	NMB	NMB_378	Group 3	0.999	NMB_378	Group 3	0.978545
NMB_390	NMB	NMB_390	WNT	1	NMB_390	WNT	0.99973
NMB_416	NMB	NMB_416	Group 4	0.999	NMB_416	Group 4	0.986294
NMB_433	NMB	NMB_433	Group 3	0.999	NMB_433	Group 3	0.977909
NMB_436	NMB	NMB_436	WNT	0.999	NMB_436	WNT	0.999057
NMB_529	NMB	NMB_529	Group 4	0.992	NMB_529	Group 4	0.862756
NMB_549	NMB	NMB_549	SHH	0.994	NMB_549	SHH	0.812712
NMB_610	NMB	NMB_610	Group 3	0.999	NMB_610	Group 3	0.97071
NMB_725	NMB	NMB_725	Group 4	0.996	NMB_725	Group 4	0.769421
NMB_729	NMB	NMB_729	Group 3	0.998	NMB_729	Group 3	0.44781
NMB_733	NMB	NMB_733	Group 4	0.999	NMB_733	Group 4	0.988768
NMB_758	NMB	NMB_758	Group 3	0.996	NMB_758	Group 3	0.940095
NMB_769	NMB	NMB_769	Group 3	0.999	NMB_769	Group 3	0.947276
NMB_772	NMB	NMB_772	Group 4	0.986	NMB_772	Group 4	0.703776
NMB_774	NMB	NMB_774	Group 3	0.981	NMB_774	Group 3	0.775581
NMB_787	NMB	NMB_787	Group 4	0.999	NMB_787	Group 4	0.9973
NMB_803	NMB	NMB_803	SHH	0.999	NMB_803	SHH	0.997419
NMB_858	NMB	NMB_858	WNT	0.999	NMB_858	WNT	0.999157
NMB_867	NMB	NMB_867	Group 4	0.999	NMB_867	Group 4	0.999137
NMB_870	NMB	NMB_870	WNT	0.999	NMB_870	WNT	0.999397
NMB_890	NMB	NMB_890	Group 4	0.999	NMB_890	Group 4	0.950868
ICGC_MB1	ICGC	ICGC_MB1	SHH	0.999	ICGC_MB1	SHH	0.999133
ICGC_MB2	ICGC	ICGC_MB2	Group 4	0.999	ICGC_MB2	Group 4	0.99813
ICGC_MB5	ICGC	ICGC_MB5	Group 3	0.94	ICGC_MB5	Group 4	0.786791
ICGC_MB6	ICGC	ICGC_MB6	Group 4	0.999	ICGC_MB6	Group 4	0.999363
ICGC_MB7	ICGC	ICGC_MB7	Group 4	0.999	ICGC_MB7	Group 4	0.999038
ICGC_MB9	ICGC	ICGC_MB9	Group 3	0.999	ICGC_MB9	Group 3	0.999824
ICGC_MB14	ICGC	ICGC_MB14	Group 3	0.238	ICGC_MB14	WNT	0.36854
ICGC_MB15	ICGC	ICGC_MB15	Group 4	0.999	ICGC_MB15	Group 4	0.999664
ICGC_MB16	ICGC	ICGC_MB16	Group 3	0.998555	ICGC_MB16	Group 3	0.998555
ICGC_MB17	ICGC	ICGC_MB17	NA	NA	ICGC_MB17	NA	NA
ICGC_MB18	ICGC	ICGC_MB18	Group 3	0.997	ICGC_MB18	Group 3	0.969103
ICGC_MB19	ICGC	ICGC_MB19	Group 4	0.996	ICGC_MB19	Group 4	0.991884
ICGC_MB24	ICGC	ICGC_MB24	Group 4	0.999	ICGC_MB24	Group 4	0.999545
ICGC_MB26	ICGC	ICGC_MB26	Group 4	0.999	ICGC_MB26	Group 4	0.999583
ICGC_MB28	ICGC	ICGC_MB28	SHH	0.999	ICGC_MB28	SHH	0.971162
ICGC_MB32	ICGC	ICGC_MB32	Group 4	0.996	ICGC_MB32	Group 4	0.988336
ICGC_MB34	ICGC	ICGC_MB34	SHH	0.999	ICGC_MB34	SHH	0.999292
ICGC_MB35	ICGC	ICGC_MB35	SHH	0.998	ICGC_MB35	SHH	0.996773
ICGC_MB36	ICGC	ICGC_MB36	Group 3	0.999	ICGC_MB36	Group 3	0.997025
ICGC_MB37	ICGC	ICGC_MB37	SHH	0.999	ICGC_MB37	SHH	0.990114
ICGC_MB38	ICGC	ICGC_MB38	Group 4	0.999	ICGC_MB38	Group 4	0.999551
ICGC_MB39	ICGC	ICGC_MB39	Group 3	0.999	ICGC_MB39	Group 3	0.998644
ICGC_MB40	ICGC	ICGC_MB40	Group 4	0.999	ICGC_MB40	Group 4	0.99977
ICGC_MB45	ICGC	ICGC_MB45	Group 3	0.999	ICGC_MB45	Group 3	0.999025
ICGC_MB46	ICGC	ICGC_MB46	WNT	0.999	ICGC_MB46	WNT	0.999978
ICGC_MB49	ICGC	ICGC_MB49	Group 4	0.999	ICGC_MB49	Group 4	0.998982
ICGC_MB50	ICGC	ICGC_MB50	Group 3	0.995	ICGC_MB50	Group 3	0.958304
ICGC_MB51	ICGC	ICGC_MB51	Group 4	0.999	ICGC_MB51	Group 4	0.999228
ICGC_MB88	ICGC	ICGC_MB88	SHH	0.999	ICGC_MB88	SHH	0.99998
ICGC_MB90	ICGC	ICGC_MB90	Group 3	0.999	ICGC_MB90	Group 3	0.998681
ICGC_MB95	ICGC	ICGC_MB95	Group 3	0.999	ICGC_MB95	Group 3	0.999808
ICGC_MB107	ICGC	ICGC_MB107	WNT	0.999	ICGC_MB107	WNT	0.999939
ICGC_MB112	ICGC	ICGC_MB112	WNT	0.999	ICGC_MB112	WNT	0.999978
ICGC_MB113	ICGC	ICGC_MB113	WNT	0.999	ICGC_MB113	WNT	0.999982

## Sheet: SupplementaryTable_1b_Subgroup
		Array v12.8			WGBS v12.8
Sample_ID	Cohort	Sample_ID	Subgroup Call	Probability	Sample_ID	Subgroup Call	Probability
NMB_17	NMB	NMB_17	MB_G34_IV	0.992	NMB_17	MB_G34_IV	0.483723
NMB_77	NMB	NMB_77	MB_G34_VII	0.999	NMB_77	MB_G34_VII	0.888152
NMB_79	NMB	NMB_79	MB_SHH_2	0.829	NMB_79	MB_SHH_1	0.697454
NMB_169	NMB	NMB_169	MB_G34_II	0.999	NMB_169	MB_G34_II	0.988765
NMB_178	NMB	NMB_178	MB_G34_VII	0.999	NMB_178	MB_G34_VII	0.957786
NMB_181	NMB	NMB_181	MB_SHH_3	0.973	NMB_181	MB_SHH_3	0.834452
NMB_185	NMB	NMB_185	MB_G34_VII	0.997	NMB_185	MB_G34_VII	0.959235
NMB_187	NMB	NMB_187	MB_G34_VIII	0.999	NMB_187	MB_G34_VIII	0.994797
NMB_203	NMB	NMB_203	MB_G34_I	0.998	NMB_203	MB_G34_I	0.779894
NMB_250	NMB	NMB_250	MB_G34_VII	0.999	NMB_250	MB_G34_VII	0.971287
NMB_273	NMB	NMB_273	MB_G34_V	0.842	NMB_273	MB_G34_V	0.399621
NMB_318	NMB	NMB_318	MB_G34_II	0.999	NMB_318	MB_G34_II	0.95118
NMB_362	NMB	NMB_362	MB_G34_VI	0.998	NMB_362	MB_G34_VIII	0.58954
NMB_363	NMB	NMB_363	MB_SHH_2	0.999	NMB_363	MB_SHH_2	0.860814
NMB_378	NMB	NMB_378	MB_G34_IV	0.999	NMB_378	MB_G34_IV	0.672658
NMB_390	NMB	NMB_390	MB_WNT	0.99973	NMB_390	MB_WNT	0.99973
NMB_416	NMB	NMB_416	MB_G34_VII	0.999	NMB_416	MB_G34_VII	0.954462
NMB_433	NMB	NMB_433	MB_G34_IV	0.999	NMB_433	MB_G34_IV	0.857051
NMB_436	NMB	NMB_436	MB_WNT	0.999057	NMB_436	MB_WNT	0.999057
NMB_529	NMB	NMB_529	MB_G34_VII	0.978	NMB_529	MB_G34_VII	0.787227
NMB_549	NMB	NMB_549	MB_SHH_3	0.911	NMB_549	MB_SHH_3	0.636525
NMB_610	NMB	NMB_610	MB_G34_II	0.999	NMB_610	MB_G34_II	0.89435
NMB_725	NMB	NMB_725	MB_G34_V	0.994	NMB_725	MB_G34_VII	0.38358
NMB_729	NMB	NMB_729	MB_G34_I	0.998	NMB_729	MB_G34_I	0.241548
NMB_733	NMB	NMB_733	MB_G34_VII	0.849	NMB_733	MB_G34_VII	0.786337
NMB_758	NMB	NMB_758	MB_G34_III	0.939	NMB_758	MB_G34_III	0.828286
NMB_769	NMB	NMB_769	MB_G34_III	0.996	NMB_769	MB_G34_III	0.866778
NMB_772	NMB	NMB_772	MB_G34_V	0.986	NMB_772	MB_G34_V	0.529285
NMB_774	NMB	NMB_774	MB_G34_III	0.978	NMB_774	MB_G34_III	0.68344
NMB_787	NMB	NMB_787	MB_G34_VIII	0.999	NMB_787	MB_G34_VIII	0.99103
NMB_803	NMB	NMB_803	MB_SHH_1	0.999	NMB_803	MB_SHH_1	0.988714
NMB_858	NMB	NMB_858	MB_WNT	0.999157	NMB_858	MB_WNT	0.999157
NMB_867	NMB	NMB_867	MB_G34_VII	0.999	NMB_867	MB_G34_VII	0.994946
NMB_870	NMB	NMB_870	MB_WNT	0.999397	NMB_870	MB_WNT	0.999397
NMB_890	NMB	NMB_890	MB_G34_V	0.996	NMB_890	MB_G34_V	0.733731
ICGC_MB1	ICGC	ICGC_MB1	MB_SHH_3	0.857	ICGC_MB1	MB_SHH_3	0.662266
ICGC_MB2	ICGC	ICGC_MB2	MB_G34_VII	0.979	ICGC_MB2	MB_G34_VII	0.922958
ICGC_MB5	ICGC	ICGC_MB5	MB_G34_IV	0.94	ICGC_MB5	MB_G34_VII	0.768925
ICGC_MB6	ICGC	ICGC_MB6	MB_G34_VI	0.991	ICGC_MB6	MB_G34_VI	0.969182
ICGC_MB7	ICGC	ICGC_MB7	MB_G34_VIII	0.999	ICGC_MB7	MB_G34_VIII	0.998298
ICGC_MB9	ICGC	ICGC_MB9	MB_G34_II	0.999	ICGC_MB9	MB_G34_II	0.998707
ICGC_MB14	ICGC	ICGC_MB14	MB_G34_I	0.16	ICGC_MB14	MB_WNT	0.36854
ICGC_MB15	ICGC	ICGC_MB15	MB_G34_VIII	0.999	ICGC_MB15	MB_G34_VIII	0.999159
ICGC_MB16	ICGC	ICGC_MB16	MB_G34_III	0.999	ICGC_MB16	MB_G34_III	0.915371
ICGC_MB17	ICGC	ICGC_MB17	NA	NA	ICGC_MB17	NA	NA
ICGC_MB18	ICGC	ICGC_MB18	MB_G34_I	0.997	ICGC_MB18	MB_G34_I	0.7496
ICGC_MB19	ICGC	ICGC_MB19	MB_G34_VII	0.94	ICGC_MB19	MB_G34_VII	0.883627
ICGC_MB24	ICGC	ICGC_MB24	MB_G34_VIII	0.999	ICGC_MB24	MB_G34_VIII	0.999301
ICGC_MB26	ICGC	ICGC_MB26	MB_G34_VII	0.999	ICGC_MB26	MB_G34_VII	0.998111
ICGC_MB28	ICGC	ICGC_MB28	MB_SHH_2	0.957	ICGC_MB28	MB_SHH_2	0.740322
ICGC_MB32	ICGC	ICGC_MB32	MB_G34_VII	0.994	ICGC_MB32	MB_G34_VII	0.980778
ICGC_MB34	ICGC	ICGC_MB34	MB_SHH_3	0.862	ICGC_MB34	MB_SHH_3	0.711825
ICGC_MB35	ICGC	ICGC_MB35	MB_SHH_1	0.384	ICGC_MB35	MB_SHH_1	0.749967
ICGC_MB36	ICGC	ICGC_MB36	MB_G34_II	0.999	ICGC_MB36	MB_G34_II	0.971505
ICGC_MB37	ICGC	ICGC_MB37	MB_SHH_2	0.999	ICGC_MB37	MB_SHH_2	0.727926
ICGC_MB38	ICGC	ICGC_MB38	MB_G34_VI	0.999	ICGC_MB38	MB_G34_VI	0.969725
ICGC_MB39	ICGC	ICGC_MB39	MB_G34_II	0.999	ICGC_MB39	MB_G34_II	0.99467
ICGC_MB40	ICGC	ICGC_MB40	MB_G34_VII	0.999	ICGC_MB40	MB_G34_VII	0.995326
ICGC_MB45	ICGC	ICGC_MB45	MB_G34_IV	0.999	ICGC_MB45	MB_G34_IV	0.983885
ICGC_MB46	ICGC	ICGC_MB46	MB_WNT	0.999	ICGC_MB46	MB_WNT	0.999978
ICGC_MB49	ICGC	ICGC_MB49	MB_G34_VIII	0.996	ICGC_MB49	MB_G34_VIII	0.993852
ICGC_MB50	ICGC	ICGC_MB50	MB_G34_II	0.893	ICGC_MB50	MB_G34_II	0.610429
ICGC_MB51	ICGC	ICGC_MB51	MB_G34_VI	0.996	ICGC_MB51	MB_G34_VI	0.800108
ICGC_MB88	ICGC	ICGC_MB88	MB_SHH_1	0.999	ICGC_MB88	MB_SHH_1	0.999833
ICGC_MB90	ICGC	ICGC_MB90	MB_G34_IV	0.999	ICGC_MB90	MB_G34_IV	0.981821
ICGC_MB95	ICGC	ICGC_MB95	MB_G34_II	0.999	ICGC_MB95	MB_G34_II	0.998369
ICGC_MB107	ICGC	ICGC_MB107	MB_WNT	0.999	ICGC_MB107	MB_WNT	0.999939
ICGC_MB112	ICGC	ICGC_MB112	MB_WNT	0.999	ICGC_MB112	MB_WNT	0.999978
ICGC_MB113	ICGC	ICGC_MB113	MB_WNT	0.999	ICGC_MB113	MB_WNT	0.999982
