# Supplementary material for: Robust molecular subgrouping and reference-free aneuploidy detection in medulloblastoma using low-depth whole genome bisulfite sequencing
Source: Acta Neuropathol Commun. 2025 Jun 24;13:132. doi: 10.1186/s40478-025-02049-1 (PMC12186449; doi:10.1186/s40478-025-02049-1)
Supplement: Supplementary file 7 — Supplementary material 7 [file 40478_2025_2049_MOESM7_ESM.xlsx]

## Sheet: SupplmentaryTable2_WGBSUnique
Chromosome	Start	End	Annotation ID	Annotation Category
chr18	55363911	55363912	inter:16244	hg19_cpg_inter
chr18	38519883	38519884	inter:16176	hg19_cpg_inter
chr11	119405827	119405828	inter:11270	hg19_cpg_inter
chr1	147046497	147046498	inter:1153	hg19_cpg_inter
chr3	122611177	122611178	inter:3736	hg19_cpg_inter
chr17	58144359	58144360	inter:15654	hg19_cpg_inter
chr6	105406394	105406395	inter:6380	hg19_cpg_inter
chr3	141105198	141105199	inter:3892	hg19_cpg_inter
chr3	101038421	101038422	inter:3659	hg19_cpg_inter
chr15	97635149	97635150	inter:13937	hg19_cpg_inter
chr1	91264864	91264865	inter:938	hg19_cpg_inter
chr7	1370427	1370428	island:8969	hg19_cpg_islands
chr2	225865647	225865648	inter:2998	hg19_cpg_inter
chr10	6562816	6562817	inter:9579	hg19_cpg_inter
chr15	96412478	96412479	inter:13935	hg19_cpg_inter
chr18	53530584	53530585	inter:16236	hg19_cpg_inter
chr9	128869989	128869990	inter:9215	hg19_cpg_inter
chr18	73142075	73142076	inter:16294	hg19_cpg_inter
chr9	84404504	84404505	inter:8923	hg19_cpg_inter
chr1	244106057	244106058	inter:1831	hg19_cpg_inter
chr20	33103494	33103495	shore:45281	hg19_cpg_shores
chr12	4714327	4714328	inter:11436	hg19_cpg_inter
chr7	138603742	138603743	inter:7623	hg19_cpg_inter
chr18	24127531	24127532	island:21867	hg19_cpg_islands
chr8	94416640	94416641	inter:8322	hg19_cpg_inter
chr6	119888238	119888239	inter:6454	hg19_cpg_inter
chr2	47361011	47361012	inter:2156	hg19_cpg_inter
chr8	3223105	3223106	inter:7905	hg19_cpg_inter
chr5	4134907	4134908	inter:4994	hg19_cpg_inter
chr13	98481727	98481728	inter:12575	hg19_cpg_inter
chr2	15998838	15998839	inter:1986	hg19_cpg_inter
chr15	40660304	40660305	island:17967	hg19_cpg_islands
chr11	26171259	26171260	inter:10612	hg19_cpg_inter
chr10	8377381	8377382	inter:9588	hg19_cpg_inter
chr6	86263268	86263269	inter:6327	hg19_cpg_inter
chr12	117425159	117425160	inter:12065	hg19_cpg_inter
chr18	12775381	12775382	shelf:33998	hg19_cpg_shelves
chr6	761485	761486	inter:5794	hg19_cpg_inter
chr7	25642796	25642797	inter:6991	hg19_cpg_inter
chr17	21966256	21966257	inter:15186	hg19_cpg_inter
chr13	110623909	110623910	inter:12611	hg19_cpg_inter
chr5	87990705	87990706	inter:5269	hg19_cpg_inter
chr2	187167224	187167225	inter:2822	hg19_cpg_inter
chr12	1144884	1144885	inter:11400	hg19_cpg_inter
chr10	6832726	6832727	inter:9580	hg19_cpg_inter
chr6	134149999	134150000	inter:6494	hg19_cpg_inter
chr2	198926026	198926027	inter:2861	hg19_cpg_inter
chr1	216734176	216734177	inter:1650	hg19_cpg_inter
chr9	28042950	28042951	inter:8701	hg19_cpg_inter
chr5	145447945	145447946	inter:5518	hg19_cpg_inter
chr1	243526644	243526645	inter:1826	hg19_cpg_inter
chr1	92371058	92371059	inter:947	hg19_cpg_inter
chr4	169706391	169706392	inter:4818	hg19_cpg_inter
chr1	221068101	221068102	island:2212	hg19_cpg_islands
chr15	95351353	95351354	inter:13932	hg19_cpg_inter
chr9	14528977	14528978	inter:8655	hg19_cpg_inter
chr18	52721905	52721906	inter:16234	hg19_cpg_inter
chr12	115112297	115112298	island:16028	hg19_cpg_islands
chr22	35406518	35406519	inter:18791	hg19_cpg_inter
chr12	51786083	51786084	shore:28444	hg19_cpg_shores
chr16	52135686	52135687	inter:14486	hg19_cpg_inter
chr1	245847616	245847617	shore:4482	hg19_cpg_shores
chr18	29850300	29850301	inter:16143	hg19_cpg_inter
chr20	22405653	22405654	inter:17866	hg19_cpg_inter
chr10	9007797	9007798	inter:9589	hg19_cpg_inter
chr2	44425040	44425041	inter:2141	hg19_cpg_inter
chr14	84641238	84641239	inter:13093	hg19_cpg_inter
chr2	66664674	66664675	shelf:4697	hg19_cpg_shelves
chr3	181442173	181442174	shelf:8399	hg19_cpg_shelves
chr6	96024461	96024462	shore:15305	hg19_cpg_shores
chr2	55174085	55174086	inter:2185	hg19_cpg_inter
chr11	56187553	56187554	inter:10731	hg19_cpg_inter
chr15	95416730	95416731	inter:13934	hg19_cpg_inter
chr7	41689573	41689574	inter:7067	hg19_cpg_inter
chr15	98917767	98917768	inter:13939	hg19_cpg_inter
chr3	115975275	115975276	inter:3704	hg19_cpg_inter
chr10	34394651	34394652	inter:9697	hg19_cpg_inter
chr1	15072219	15072220	inter:249	hg19_cpg_inter
chr7	22233217	22233218	inter:6966	hg19_cpg_inter
chr5	162865659	162865660	shore:13457	hg19_cpg_shores
chr5	134364027	134364028	island:7022	hg19_cpg_islands
chr2	238942941	238942942	inter:3091	hg19_cpg_inter
chr1	216931679	216931680	inter:1651	hg19_cpg_inter
chr2	58274547	58274548	shore:5288	hg19_cpg_shores
chr7	35808201	35808202	inter:7046	hg19_cpg_inter
chr10	49658388	49658389	island:13017	hg19_cpg_islands
chr17	35299136	35299137	island:20689	hg19_cpg_islands
chr7	20930494	20930495	inter:6962	hg19_cpg_inter
chr13	100312581	100312582	shelf:26477	hg19_cpg_shelves
chr5	3623691	3623692	inter:4992	hg19_cpg_inter
chr16	25294149	25294150	inter:14276	hg19_cpg_inter
chr1	234878170	234878171	inter:1790	hg19_cpg_inter
chr11	55509375	55509376	inter:10730	hg19_cpg_inter
chr5	105579429	105579430	inter:5304	hg19_cpg_inter
chr2	14647680	14647681	inter:1983	hg19_cpg_inter
chr20	58164393	58164394	inter:18174	hg19_cpg_inter
chr12	114824999	114825000	inter:12052	hg19_cpg_inter
chr12	117155620	117155621	inter:12060	hg19_cpg_inter
chr7	148497831	148497832	inter:7669	hg19_cpg_inter
chr16	79131724	79131725	inter:14691	hg19_cpg_inter
chr6	148609199	148609200	inter:6554	hg19_cpg_inter
chr1	164530381	164530382	inter:1382	hg19_cpg_inter
chr1	236856018	236856019	inter:1806	hg19_cpg_inter
chr2	45565632	45565633	inter:2147	hg19_cpg_inter
chr6	149293743	149293744	inter:6558	hg19_cpg_inter
chr7	81820666	81820667	inter:7338	hg19_cpg_inter
chr19	4383758	4383759	inter:16539	hg19_cpg_inter
chr9	135516996	135516997	inter:9355	hg19_cpg_inter
chr1	155403682	155403683	inter:1285	hg19_cpg_inter
chr9	2292308	2292309	inter:8614	hg19_cpg_inter
chr7	158342166	158342167	shore:18999	hg19_cpg_shores
chr12	9942539	9942540	inter:11498	hg19_cpg_inter
chr17	12856889	12856890	inter:15071	hg19_cpg_inter
chr6	166045279	166045280	inter:6652	hg19_cpg_inter
chr6	133927450	133927451	inter:6493	hg19_cpg_inter
chr10	16681028	16681029	inter:9626	hg19_cpg_inter
chr1	224907828	224907829	inter:1690	hg19_cpg_inter
chr19	44111002	44111003	inter:17300	hg19_cpg_inter
chr11	17757939	17757940	island:14134	hg19_cpg_islands
chr8	49494175	49494176	inter:8160	hg19_cpg_inter
chr14	97673705	97673706	inter:13168	hg19_cpg_inter
chr7	32801155	32801156	shore:17117	hg19_cpg_shores
chr2	47432734	47432735	inter:2157	hg19_cpg_inter
chr22	38221095	38221096	island:26279	hg19_cpg_islands
chr12	41087806	41087807	shore:28233	hg19_cpg_shores
chr13	102360923	102360924	inter:12594	hg19_cpg_inter
chr17	21840849	21840850	inter:15184	hg19_cpg_inter
chr14	91059873	91059874	inter:13115	hg19_cpg_inter
chr7	125201863	125201864	inter:7551	hg19_cpg_inter
chr2	3623824	3623825	shore:4670	hg19_cpg_shores
chr2	220361786	220361787	island:3864	hg19_cpg_islands
chr3	147106593	147106594	shore:9283	hg19_cpg_shores
chr13	95329851	95329852	inter:12562	hg19_cpg_inter
chr11	4790150	4790151	inter:10490	hg19_cpg_inter
chr21	17386780	17386781	inter:18305	hg19_cpg_inter
chr2	1544327	1544328	island:2498	hg19_cpg_islands
chr2	65914880	65914881	inter:2233	hg19_cpg_inter
chr2	10024309	10024310	inter:1958	hg19_cpg_inter
chr7	141963530	141963531	inter:7650	hg19_cpg_inter
chr1	245376031	245376032	inter:1841	hg19_cpg_inter
chr11	129183180	129183181	inter:11336	hg19_cpg_inter
chr1	230001320	230001321	inter:1759	hg19_cpg_inter
chr11	55645723	55645724	shelf:22574	hg19_cpg_shelves
chr5	80010993	80010994	inter:5252	hg19_cpg_inter
chr1	91300395	91300396	shore:2402	hg19_cpg_shores
chr10	77352409	77352410	inter:9953	hg19_cpg_inter
chr5	2932731	2932732	inter:4987	hg19_cpg_inter
chr5	3542231	3542232	inter:4991	hg19_cpg_inter
chr11	85071213	85071214	inter:11101	hg19_cpg_inter
chr2	90242230	90242231	inter:2374	hg19_cpg_inter
chr5	68283859	68283860	inter:5171	hg19_cpg_inter
chr2	9119877	9119878	inter:1948	hg19_cpg_inter
chr20	640875	640876	shore:44793	hg19_cpg_shores
chr1	158407334	158407335	inter:1334	hg19_cpg_inter
chr13	36518560	36518561	inter:12426	hg19_cpg_inter
chr8	17574214	17574215	inter:7978	hg19_cpg_inter
chr7	114585212	114585213	inter:7525	hg19_cpg_inter
chr13	72526913	72526914	inter:12532	hg19_cpg_inter
chr1	221057830	221057831	shore:4073	hg19_cpg_shores
chr7	83368522	83368523	inter:7340	hg19_cpg_inter
chr18	53340499	53340500	inter:16235	hg19_cpg_inter
chr5	112395535	112395536	inter:5323	hg19_cpg_inter
chr16	26764139	26764140	inter:14277	hg19_cpg_inter
chr2	144102165	144102166	inter:2691	hg19_cpg_inter
chr13	87194491	87194492	inter:12554	hg19_cpg_inter
chr7	156970240	156970241	inter:7774	hg19_cpg_inter
chr13	107640167	107640168	inter:12604	hg19_cpg_inter
chr2	168257443	168257444	inter:2747	hg19_cpg_inter
chr2	237548269	237548270	inter:3080	hg19_cpg_inter
chr2	64872163	64872164	inter:2223	hg19_cpg_inter
chr2	36718736	36718737	inter:2097	hg19_cpg_inter
chr20	22606369	22606370	inter:17867	hg19_cpg_inter
chr12	126641914	126641915	inter:12192	hg19_cpg_inter
chr7	3511177	3511178	inter:6864	hg19_cpg_inter
chr20	20284520	20284521	inter:17856	hg19_cpg_inter
chr5	169781022	169781023	inter:5618	hg19_cpg_inter
chr3	21267845	21267846	inter:3302	hg19_cpg_inter
chr4	12186302	12186303	inter:4349	hg19_cpg_inter
chr12	114971276	114971277	inter:12054	hg19_cpg_inter
chr4	27058454	27058455	inter:4392	hg19_cpg_inter
chr9	10634373	10634374	inter:8649	hg19_cpg_inter
chr11	134451324	134451325	inter:11378	hg19_cpg_inter
chr1	245851435	245851436	island:2430	hg19_cpg_islands
chr7	68204560	68204561	inter:7239	hg19_cpg_inter
chr9	21567079	21567080	inter:8686	hg19_cpg_inter
chr2	236758041	236758042	inter:3071	hg19_cpg_inter
chr10	84424518	84424519	inter:9979	hg19_cpg_inter
chr4	99412137	99412138	inter:4609	hg19_cpg_inter
chr17	70113409	70113410	island:21256	hg19_cpg_islands
chr1	77263494	77263495	inter:887	hg19_cpg_inter
chr18	32796365	32796366	inter:16151	hg19_cpg_inter
chr3	24565569	24565570	shore:7917	hg19_cpg_shores
chr1	3042350	3042351	inter:93	hg19_cpg_inter
chr2	202900738	202900739	island:3741	hg19_cpg_islands
chr17	63873241	63873242	inter:15707	hg19_cpg_inter
chr1	38953230	38953231	inter:611	hg19_cpg_inter
chr7	2050184	2050185	shelf:14337	hg19_cpg_shelves
chr4	183005259	183005260	inter:4844	hg19_cpg_inter
chr1	61902757	61902758	inter:835	hg19_cpg_inter
chr5	87989033	87989034	shelf:11007	hg19_cpg_shelves
chr18	75683676	75683677	inter:16317	hg19_cpg_inter
chr18	46393040	46393041	inter:16208	hg19_cpg_inter
chr2	109212658	109212659	inter:2490	hg19_cpg_inter
chr6	33757240	33757241	shore:14670	hg19_cpg_shores
chr10	117819128	117819129	inter:10201	hg19_cpg_inter
chr10	37481373	37481374	inter:9706	hg19_cpg_inter
chr9	121083484	121083485	inter:9158	hg19_cpg_inter
chr13	49066697	49066698	inter:12486	hg19_cpg_inter
chr7	26668117	26668118	inter:6998	hg19_cpg_inter
chr2	11434231	11434232	inter:1972	hg19_cpg_inter
chr5	2871004	2871005	shelf:10434	hg19_cpg_shelves
chr6	56716203	56716204	inter:6259	hg19_cpg_inter
chr4	101571363	101571364	inter:4617	hg19_cpg_inter
chr2	174017366	174017367	inter:2778	hg19_cpg_inter
chr1	232207386	232207387	inter:1774	hg19_cpg_inter
chr10	13760347	13760348	inter:9612	hg19_cpg_inter
chr11	31846971	31846972	shore:25942	hg19_cpg_shores
chr18	25441865	25441866	inter:16134	hg19_cpg_inter
chr3	69925270	69925271	inter:3599	hg19_cpg_inter
chr5	78899521	78899522	inter:5244	hg19_cpg_inter
chr22	47394448	47394449	inter:19003	hg19_cpg_inter
chr1	46392904	46392905	inter:728	hg19_cpg_inter
chr2	162239576	162239577	inter:2736	hg19_cpg_inter
chr7	103871636	103871637	inter:7490	hg19_cpg_inter
chr14	104854722	104854723	inter:13258	hg19_cpg_inter
chr8	97354363	97354364	inter:8341	hg19_cpg_inter
chr19	51925930	51925931	shore:44235	hg19_cpg_shores
chr8	102940404	102940405	inter:8372	hg19_cpg_inter
chr1	32237997	32237998	island:798	hg19_cpg_islands
chr16	49598843	49598844	inter:14468	hg19_cpg_inter
chr10	44675668	44675669	inter:9754	hg19_cpg_inter
chr7	106204876	106204877	inter:7503	hg19_cpg_inter
chr13	46442807	46442808	inter:12475	hg19_cpg_inter
chr5	3209555	3209556	inter:4988	hg19_cpg_inter
chr12	86669607	86669608	inter:11890	hg19_cpg_inter
chr7	4747295	4747296	inter:6870	hg19_cpg_inter
chr14	55130074	55130075	inter:12894	hg19_cpg_inter
chr2	210527141	210527142	inter:2919	hg19_cpg_inter
chr22	17096580	17096581	inter:18550	hg19_cpg_inter
chr21	34217292	34217293	inter:18341	hg19_cpg_inter
chr2	58273697	58273698	island:2863	hg19_cpg_islands
chr15	70168976	70168977	inter:13699	hg19_cpg_inter
chr9	122547225	122547226	inter:9159	hg19_cpg_inter
chr7	66501598	66501599	inter:7237	hg19_cpg_inter
chr10	78569567	78569568	inter:9954	hg19_cpg_inter
chr2	20829585	20829586	inter:2003	hg19_cpg_inter
chr1	5773836	5773837	shore:504	hg19_cpg_shores
chr4	72679791	72679792	inter:4509	hg19_cpg_inter
chr17	19288473	19288474	inter:15152	hg19_cpg_inter
chr17	79539506	79539507	inter:15931	hg19_cpg_inter
chr13	46254331	46254332	inter:12474	hg19_cpg_inter
chr21	39959555	39959556	inter:18385	hg19_cpg_inter
chr1	50884980	50884981	island:1102	hg19_cpg_islands
chr9	9752003	9752004	inter:8648	hg19_cpg_inter
chr17	46445233	46445234	inter:15532	hg19_cpg_inter
chr1	221068322	221068323	shore:4076	hg19_cpg_shores
chr20	40889031	40889032	inter:18018	hg19_cpg_inter
chr7	42494022	42494023	inter:7071	hg19_cpg_inter
chr18	72868231	72868232	inter:16292	hg19_cpg_inter
chr7	46756290	46756291	inter:7111	hg19_cpg_inter
chr14	99707109	99707110	inter:13171	hg19_cpg_inter
chr3	188643311	188643312	inter:4083	hg19_cpg_inter
chr2	58273589	58273590	shore:5287	hg19_cpg_shores
chr15	27132043	27132044	shelf:28165	hg19_cpg_shelves
chr9	21531901	21531902	inter:8685	hg19_cpg_inter
chr6	6901358	6901359	inter:5836	hg19_cpg_inter
chr5	72596945	72596946	shore:12425	hg19_cpg_shores
chr13	33926908	33926909	shelf:26143	hg19_cpg_shelves
chr1	7829296	7829297	shelf:406	hg19_cpg_shelves
chr2	159493952	159493953	inter:2723	hg19_cpg_inter
chr14	97355957	97355958	inter:13167	hg19_cpg_inter
chr6	31516093	31516094	inter:6028	hg19_cpg_inter
chr17	58913769	58913770	inter:15663	hg19_cpg_inter
chr6	107759665	107759666	inter:6391	hg19_cpg_inter
chr11	133348300	133348301	inter:11361	hg19_cpg_inter
chr15	101229970	101229971	inter:13962	hg19_cpg_inter
chr2	229457875	229457876	inter:3008	hg19_cpg_inter
chr6	94130248	94130249	shore:15304	hg19_cpg_shores
chr5	3457440	3457441	inter:4990	hg19_cpg_inter
chr1	229750304	229750305	inter:1758	hg19_cpg_inter
chr7	42145130	42145131	inter:7069	hg19_cpg_inter
chr9	123631659	123631660	island:12117	hg19_cpg_islands
chr12	46314683	46314684	inter:11616	hg19_cpg_inter
chr5	2665141	2665142	inter:4985	hg19_cpg_inter
chr5	44595220	44595221	inter:5111	hg19_cpg_inter
chr12	45794746	45794747	inter:11615	hg19_cpg_inter
chr6	4806296	4806297	inter:5828	hg19_cpg_inter
chr12	34344815	34344816	inter:11587	hg19_cpg_inter
chr21	40709944	40709945	inter:18390	hg19_cpg_inter
chr14	94976608	94976609	inter:13150	hg19_cpg_inter
chr18	20752859	20752860	inter:16114	hg19_cpg_inter
chr5	3851442	3851443	shelf:10445	hg19_cpg_shelves
chr4	38717822	38717823	inter:4403	hg19_cpg_inter
chr20	56650844	56650845	inter:18151	hg19_cpg_inter
chr7	18450892	18450893	inter:6956	hg19_cpg_inter
chr10	126454799	126454800	inter:10269	hg19_cpg_inter
chr16	6428235	6428236	inter:14140	hg19_cpg_inter
chr11	31847150	31847151	island:14201	hg19_cpg_islands
chr14	35811600	35811601	inter:12825	hg19_cpg_inter
chr6	105403899	105403900	shelf:13373	hg19_cpg_shelves
chr1	244318670	244318671	inter:1833	hg19_cpg_inter
chr7	129945623	129945624	inter:7594	hg19_cpg_inter
chr4	155229771	155229772	inter:4780	hg19_cpg_inter
chr15	84142534	84142535	inter:13845	hg19_cpg_inter
chr20	45087778	45087779	inter:18069	hg19_cpg_inter
chr5	3904955	3904956	inter:4993	hg19_cpg_inter
chr17	77789579	77789580	island:21437	hg19_cpg_islands
chr18	76421607	76421608	inter:16330	hg19_cpg_inter
chr9	109745173	109745174	inter:9094	hg19_cpg_inter
chr11	49852089	49852090	inter:10725	hg19_cpg_inter
chr1	220561371	220561372	inter:1663	hg19_cpg_inter
chr11	113793371	113793372	inter:11211	hg19_cpg_inter
chr11	99289514	99289515	inter:11158	hg19_cpg_inter
chr2	162285132	162285133	shore:6536	hg19_cpg_shores
chr12	47897426	47897427	inter:11623	hg19_cpg_inter
chr14	94270640	94270641	inter:13146	hg19_cpg_inter
chr6	143859161	143859162	shore:15729	hg19_cpg_shores
chr1	6747694	6747695	inter:158	hg19_cpg_inter
chr13	100548830	100548831	island:16765	hg19_cpg_islands
chr6	166369482	166369483	inter:6658	hg19_cpg_inter
chr14	91762046	91762047	inter:13123	hg19_cpg_inter
chr5	92923881	92923882	island:6858	hg19_cpg_islands
chr6	28829712	28829713	shore:14401	hg19_cpg_shores
chr16	23197657	23197658	island:19188	hg19_cpg_islands
chr20	56058608	56058609	inter:18145	hg19_cpg_inter
chr4	8396381	8396382	inter:4324	hg19_cpg_inter
chr1	33772530	33772531	island:842	hg19_cpg_islands
chr16	7455256	7455257	inter:14142	hg19_cpg_inter
chr9	4579948	4579949	inter:8623	hg19_cpg_inter
chr16	4054788	4054789	inter:14111	hg19_cpg_inter
chr6	64627052	64627053	inter:6269	hg19_cpg_inter
chr8	25376180	25376181	inter:8040	hg19_cpg_inter
chr3	159558337	159558338	inter:3965	hg19_cpg_inter
chr2	68019903	68019904	inter:2237	hg19_cpg_inter
chr12	55502838	55502839	inter:11753	hg19_cpg_inter
chr16	31489336	31489337	shore:35351	hg19_cpg_shores
chr2	221998607	221998608	inter:2985	hg19_cpg_inter
chr13	100518214	100518215	inter:12586	hg19_cpg_inter
chr13	44036012	44036013	inter:12460	hg19_cpg_inter
chr1	42143820	42143821	inter:663	hg19_cpg_inter
chr3	14573868	14573869	inter:3276	hg19_cpg_inter
chr9	14006545	14006546	inter:8653	hg19_cpg_inter
chr12	118245660	118245661	inter:12071	hg19_cpg_inter
chr17	46869075	46869076	inter:15543	hg19_cpg_inter
chr18	18871238	18871239	inter:16103	hg19_cpg_inter
chr1	150187628	150187629	shore:3030	hg19_cpg_shores
chr2	121645592	121645593	inter:2575	hg19_cpg_inter
chr11	33501613	33501614	inter:10637	hg19_cpg_inter
chr9	114710584	114710585	inter:9120	hg19_cpg_inter
chr1	38736924	38736925	inter:610	hg19_cpg_inter
chr18	42578001	42578002	inter:16178	hg19_cpg_inter
chr7	157259313	157259314	shore:18888	hg19_cpg_shores
chr13	112862375	112862376	inter:12652	hg19_cpg_inter
chr2	109942946	109942947	inter:2495	hg19_cpg_inter
chr6	99284628	99284629	shore:15322	hg19_cpg_shores
chr10	105344235	105344236	island:13459	hg19_cpg_islands
chr2	122325408	122325409	inter:2579	hg19_cpg_inter
chr9	102222333	102222334	inter:9065	hg19_cpg_inter
chr9	137097650	137097651	inter:9395	hg19_cpg_inter
chr1	239651781	239651782	inter:1810	hg19_cpg_inter
chr3	125042570	125042571	inter:3753	hg19_cpg_inter
chr19	34223352	34223353	inter:17068	hg19_cpg_inter
chr2	61153045	61153046	inter:2203	hg19_cpg_inter
chr6	44329112	44329113	inter:6218	hg19_cpg_inter
chr5	81148804	81148805	inter:5256	hg19_cpg_inter
chr1	23637727	23637728	inter:385	hg19_cpg_inter
chr2	66672823	66672824	island:2918	hg19_cpg_islands
chr6	36532651	36532652	inter:6122	hg19_cpg_inter
chr8	53159267	53159268	inter:8169	hg19_cpg_inter
chr4	8288108	8288109	inter:4320	hg19_cpg_inter
chr8	5831290	5831291	inter:7907	hg19_cpg_inter
chr13	52334752	52334753	inter:12506	hg19_cpg_inter
chr1	184821114	184821115	inter:1488	hg19_cpg_inter
chr4	145766771	145766772	inter:4742	hg19_cpg_inter
chr12	111725513	111725514	inter:12021	hg19_cpg_inter
chr1	180209719	180209720	inter:1458	hg19_cpg_inter
chr12	15542106	15542107	inter:11526	hg19_cpg_inter
chr11	49660104	49660105	inter:10724	hg19_cpg_inter
chr7	155247228	155247229	island:10262	hg19_cpg_islands
chr13	100630170	100630171	shore:30676	hg19_cpg_shores
chr19	39438008	39438009	shelf:36530	hg19_cpg_shelves
chr2	162096302	162096303	shore:6525	hg19_cpg_shores
chr6	100902185	100902186	shore:15361	hg19_cpg_shores
chr11	60118499	60118500	inter:10760	hg19_cpg_inter
chr12	59312275	59312276	shore:28792	hg19_cpg_shores
chr3	84954050	84954051	inter:3629	hg19_cpg_inter
chr14	90247373	90247374	inter:13106	hg19_cpg_inter
chr13	100619739	100619740	shore:30674	hg19_cpg_shores
chr3	55695795	55695796	inter:3549	hg19_cpg_inter
chr10	130946152	130946153	inter:10295	hg19_cpg_inter
chr10	7266574	7266575	inter:9581	hg19_cpg_inter
chr14	32798762	32798763	inter:12812	hg19_cpg_inter
chr13	112504870	112504871	inter:12642	hg19_cpg_inter
chr4	183215305	183215306	inter:4845	hg19_cpg_inter
chr1	56013266	56013267	inter:818	hg19_cpg_inter
chr13	103877992	103877993	inter:12600	hg19_cpg_inter
chr4	148861636	148861637	inter:4758	hg19_cpg_inter
chr5	34189662	34189663	inter:5067	hg19_cpg_inter
chr5	158326913	158326914	inter:5588	hg19_cpg_inter
chr15	58782688	58782689	inter:13601	hg19_cpg_inter
chr15	67666015	67666016	inter:13679	hg19_cpg_inter
chr12	33524531	33524532	inter:11583	hg19_cpg_inter
chr6	37404823	37404824	shelf:12858	hg19_cpg_shelves
chr6	132900732	132900733	inter:6490	hg19_cpg_inter
chr19	13181513	13181514	inter:16796	hg19_cpg_inter
chr20	60754007	60754008	shelf:38701	hg19_cpg_shelves
chr3	55120494	55120495	inter:3548	hg19_cpg_inter
chr3	176940792	176940793	inter:4006	hg19_cpg_inter
chr8	106333382	106333383	shore:20334	hg19_cpg_shores
chr7	43093376	43093377	inter:7074	hg19_cpg_inter
chr13	112222696	112222697	inter:12639	hg19_cpg_inter
chr2	120773960	120773961	shelf:5379	hg19_cpg_shelves
chr12	20673953	20673954	inter:11534	hg19_cpg_inter
chr13	101175808	101175809	inter:12589	hg19_cpg_inter
chr4	91121162	91121163	inter:4599	hg19_cpg_inter
chr10	126706432	126706433	inter:10273	hg19_cpg_inter
chr18	45522382	45522383	inter:16200	hg19_cpg_inter
chr11	123276891	123276892	inter:11297	hg19_cpg_inter
chr4	155283431	155283432	inter:4781	hg19_cpg_inter
chr14	77141584	77141585	inter:13064	hg19_cpg_inter
chr5	173234482	173234483	inter:5649	hg19_cpg_inter
chr13	81229058	81229059	island:16722	hg19_cpg_islands
chr14	64676831	64676832	inter:12953	hg19_cpg_inter
chr1	248362736	248362737	inter:1868	hg19_cpg_inter
chr1	23280212	23280213	island:633	hg19_cpg_islands
chr12	116171720	116171721	inter:12058	hg19_cpg_inter
chr2	115387845	115387846	inter:2542	hg19_cpg_inter
chr8	130351606	130351607	inter:8448	hg19_cpg_inter
chr13	25717901	25717902	inter:12370	hg19_cpg_inter
chr2	239695702	239695703	inter:3103	hg19_cpg_inter
chr18	76504223	76504224	inter:16332	hg19_cpg_inter
chr2	32315092	32315093	inter:2089	hg19_cpg_inter
chr6	134491118	134491119	inter:6497	hg19_cpg_inter
chr1	209015110	209015111	inter:1604	hg19_cpg_inter
chr17	39005715	39005716	inter:15382	hg19_cpg_inter
chr15	53098265	53098266	island:18104	hg19_cpg_islands
chr9	15521398	15521399	inter:8661	hg19_cpg_inter
chr5	138250127	138250128	inter:5448	hg19_cpg_inter
chr18	76276276	76276277	shore:40308	hg19_cpg_shores
chr4	148543393	148543394	inter:4756	hg19_cpg_inter
chr7	45299815	45299816	inter:7107	hg19_cpg_inter
chr1	157585430	157585431	inter:1329	hg19_cpg_inter
chr2	132730271	132730272	inter:2665	hg19_cpg_inter
chr6	166214770	166214771	shelf:13930	hg19_cpg_shelves
chr4	7379369	7379370	inter:4308	hg19_cpg_inter
chr12	21166529	21166530	inter:11535	hg19_cpg_inter
chr5	172660830	172660831	island:7375	hg19_cpg_islands
chr10	37371587	37371588	inter:9705	hg19_cpg_inter
chr6	155226072	155226073	inter:6595	hg19_cpg_inter
chr13	100616267	100616268	shelf:26481	hg19_cpg_shelves
chr13	71483371	71483372	inter:12530	hg19_cpg_inter
chr1	28611886	28611887	inter:479	hg19_cpg_inter
chr15	87115980	87115981	inter:13867	hg19_cpg_inter
chr5	8042089	8042090	inter:5012	hg19_cpg_inter
chr14	104800710	104800711	island:17683	hg19_cpg_islands
chr1	3070567	3070568	shore:394	hg19_cpg_shores
chr17	70772010	70772011	inter:15734	hg19_cpg_inter
chr12	33853787	33853788	inter:11584	hg19_cpg_inter
chr19	11285258	11285259	island:23102	hg19_cpg_islands
chr4	1353105	1353106	inter:4203	hg19_cpg_inter
chr1	48340724	48340725	inter:755	hg19_cpg_inter
chr10	59449616	59449617	inter:9838	hg19_cpg_inter
chr2	153438126	153438127	inter:2713	hg19_cpg_inter
chr4	175422060	175422061	inter:4834	hg19_cpg_inter
chr15	98274671	98274672	inter:13938	hg19_cpg_inter
chr20	60425625	60425626	inter:18185	hg19_cpg_inter
chr2	205468821	205468822	inter:2894	hg19_cpg_inter
chr17	64867909	64867910	inter:15710	hg19_cpg_inter
chr17	33812275	33812276	shore:37686	hg19_cpg_shores
chr17	71262595	71262596	inter:15737	hg19_cpg_inter
chr12	123539786	123539787	inter:12140	hg19_cpg_inter
chr10	11731791	11731792	inter:9595	hg19_cpg_inter
chr10	119379056	119379057	inter:10216	hg19_cpg_inter
chr9	113336460	113336461	inter:9111	hg19_cpg_inter
chr1	180203750	180203751	island:1965	hg19_cpg_islands
chr6	19366893	19366894	inter:5896	hg19_cpg_inter
chr5	92923384	92923385	shore:12610	hg19_cpg_shores
chr20	20345473	20345474	island:24924	hg19_cpg_islands
chr22	48099908	48099909	inter:19009	hg19_cpg_inter
chr18	75698930	75698931	inter:16318	hg19_cpg_inter
chr11	122101002	122101003	inter:11290	hg19_cpg_inter
chr6	128224157	128224158	inter:6478	hg19_cpg_inter
chr8	80391053	80391054	inter:8270	hg19_cpg_inter
chr21	45309739	45309740	inter:18453	hg19_cpg_inter
chr3	185912032	185912033	island:5199	hg19_cpg_islands
chr15	34338871	34338872	inter:13432	hg19_cpg_inter
chr3	45579877	45579878	inter:3417	hg19_cpg_inter
chr6	163730283	163730284	inter:6646	hg19_cpg_inter
chr1	203276285	203276286	shore:3817	hg19_cpg_shores
chr13	29412009	29412010	inter:12398	hg19_cpg_inter
chr4	95559572	95559573	inter:4605	hg19_cpg_inter
chr10	1166853	1166854	inter:9530	hg19_cpg_inter
chr17	78843573	78843574	inter:15903	hg19_cpg_inter
chr7	155252968	155252969	shore:18803	hg19_cpg_shores
chr1	207063289	207063290	inter:1592	hg19_cpg_inter
chr2	29864248	29864249	inter:2079	hg19_cpg_inter
chr1	246203683	246203684	inter:1847	hg19_cpg_inter
chr22	43004684	43004685	inter:18927	hg19_cpg_inter
chr9	1686127	1686128	inter:8611	hg19_cpg_inter
chr12	115109649	115109650	island:16027	hg19_cpg_islands
chr2	180221466	180221467	inter:2809	hg19_cpg_inter
chr13	113242909	113242910	shore:30853	hg19_cpg_shores
chr8	141034325	141034326	inter:8472	hg19_cpg_inter
chr7	2328775	2328776	inter:6841	hg19_cpg_inter
chr20	25465159	25465160	inter:17883	hg19_cpg_inter
chr1	167954490	167954491	inter:1408	hg19_cpg_inter
chr10	5969595	5969596	inter:9573	hg19_cpg_inter
chr2	102925782	102925783	inter:2463	hg19_cpg_inter
chr10	133160738	133160739	inter:10315	hg19_cpg_inter
chr4	9813912	9813913	inter:4341	hg19_cpg_inter
chr4	24801300	24801301	island:5690	hg19_cpg_islands
chr1	229125807	229125808	inter:1751	hg19_cpg_inter
chr1	87644875	87644876	inter:926	hg19_cpg_inter
chr1	59210742	59210743	inter:825	hg19_cpg_inter
chr12	125287176	125287177	inter:12175	hg19_cpg_inter
chr1	230368401	230368402	inter:1760	hg19_cpg_inter
chr1	35684836	35684837	inter:571	hg19_cpg_inter
chr1	45957316	45957317	shore:1901	hg19_cpg_shores
chr6	143585291	143585292	inter:6532	hg19_cpg_inter
chr17	31635906	31635907	inter:15268	hg19_cpg_inter
chr1	229567166	229567167	shore:4285	hg19_cpg_shores
chr1	50575568	50575569	inter:762	hg19_cpg_inter
chr7	27005124	27005125	inter:6999	hg19_cpg_inter
chr17	35301131	35301132	shore:37750	hg19_cpg_shores
chr14	90953543	90953544	inter:13113	hg19_cpg_inter
chr6	101850770	101850771	island:8380	hg19_cpg_islands
chr14	95659029	95659030	inter:13153	hg19_cpg_inter
chr3	24138874	24138875	inter:3307	hg19_cpg_inter
chr2	162278944	162278945	shore:6534	hg19_cpg_shores
chr3	66272916	66272917	shore:8579	hg19_cpg_shores
chr5	50530931	50530932	inter:5116	hg19_cpg_inter
chr21	41689078	41689079	inter:18395	hg19_cpg_inter
chr5	177548646	177548647	inter:5709	hg19_cpg_inter
chr1	93221255	93221256	inter:953	hg19_cpg_inter
chr9	138848269	138848270	inter:9428	hg19_cpg_inter
chr4	4470267	4470268	inter:4276	hg19_cpg_inter
chr1	6445342	6445343	inter:149	hg19_cpg_inter
chr20	51405388	51405389	inter:18122	hg19_cpg_inter
chr5	2804087	2804088	inter:4986	hg19_cpg_inter
chr11	8378907	8378908	inter:10515	hg19_cpg_inter
chr9	3947018	3947019	inter:8620	hg19_cpg_inter
chr11	57929905	57929906	inter:10747	hg19_cpg_inter
chr1	214800340	214800341	inter:1647	hg19_cpg_inter
chr13	91826307	91826308	shore:30601	hg19_cpg_shores
chr2	140852347	140852348	inter:2690	hg19_cpg_inter
chr2	236964187	236964188	inter:3073	hg19_cpg_inter
chr3	195239356	195239357	inter:4115	hg19_cpg_inter
chr19	39443294	39443295	shelf:36531	hg19_cpg_shelves
chr13	53579930	53579931	inter:12520	hg19_cpg_inter
chr4	8858683	8858684	shore:10376	hg19_cpg_shores
chr6	166180677	166180678	inter:6654	hg19_cpg_inter
chr9	133567903	133567904	shore:22574	hg19_cpg_shores
chr4	112703360	112703361	inter:4651	hg19_cpg_inter
chr11	77807079	77807080	inter:11084	hg19_cpg_inter
chr7	155729203	155729204	inter:7759	hg19_cpg_inter
chr1	7829432	7829433	shore:596	hg19_cpg_shores
chr8	57354009	57354010	shelf:17215	hg19_cpg_shelves
chr8	4938040	4938041	inter:7906	hg19_cpg_inter
chr10	134891105	134891106	island:13738	hg19_cpg_islands
chr15	72880840	72880841	inter:13717	hg19_cpg_inter
chr1	240209551	240209552	inter:1811	hg19_cpg_inter
chr15	98199925	98199926	shelf:29332	hg19_cpg_shelves
chr3	46618257	46618258	shore:8173	hg19_cpg_shores
chr3	11010021	11010022	inter:3233	hg19_cpg_inter
chr3	193967422	193967423	inter:4101	hg19_cpg_inter
chr22	17060071	17060072	inter:18549	hg19_cpg_inter
chr9	140364905	140364906	shelf:19941	hg19_cpg_shelves
chr19	56740672	56740673	shore:44567	hg19_cpg_shores
chr4	87970907	87970908	inter:4586	hg19_cpg_inter
chr13	101689153	101689154	inter:12592	hg19_cpg_inter
chr3	58104197	58104198	inter:3562	hg19_cpg_inter
chr9	34330687	34330688	shore:21214	hg19_cpg_shores
chr7	9000705	9000706	inter:6937	hg19_cpg_inter
chr5	20097730	20097731	inter:5046	hg19_cpg_inter
chr7	34526654	34526655	inter:7040	hg19_cpg_inter
chr20	21655703	21655704	inter:17865	hg19_cpg_inter
chr7	122041220	122041221	inter:7544	hg19_cpg_inter
chr3	111003498	111003499	inter:3679	hg19_cpg_inter
chr4	151503546	151503547	shore:11357	hg19_cpg_shores
chr5	14464838	14464839	shelf:10518	hg19_cpg_shelves
chr12	26976358	26976359	inter:11551	hg19_cpg_inter
chr6	70159875	70159876	inter:6273	hg19_cpg_inter
chr12	66262963	66262964	inter:11837	hg19_cpg_inter
chr7	129423042	129423043	island:10046	hg19_cpg_islands
chr6	134222824	134222825	inter:6496	hg19_cpg_inter
chr6	10018749	10018750	inter:5853	hg19_cpg_inter
chr12	34489062	34489063	shore:28209	hg19_cpg_shores
chr22	17333109	17333110	inter:18551	hg19_cpg_inter
chr1	245679781	245679782	inter:1842	hg19_cpg_inter
chr20	8918523	8918524	inter:17820	hg19_cpg_inter
chr12	69752576	69752577	shore:28874	hg19_cpg_shores
chr2	162277719	162277720	shelf:5736	hg19_cpg_shelves
chr12	131916449	131916450	shore:29770	hg19_cpg_shores
chr7	47109941	47109942	inter:7112	hg19_cpg_inter
chr2	42299570	42299571	inter:2123	hg19_cpg_inter
chr18	76586558	76586559	inter:16334	hg19_cpg_inter
chr20	52883589	52883590	inter:18128	hg19_cpg_inter
chr12	80793547	80793548	inter:11881	hg19_cpg_inter
chr1	153205014	153205015	inter:1245	hg19_cpg_inter
chr11	69227827	69227828	inter:10975	hg19_cpg_inter
chr4	53823345	53823346	inter:4464	hg19_cpg_inter
chr12	117965871	117965872	inter:12070	hg19_cpg_inter
chr18	29520749	29520750	shore:39892	hg19_cpg_shores
chr12	122992836	122992837	inter:12133	hg19_cpg_inter
chr3	186244172	186244173	inter:4071	hg19_cpg_inter
chr10	133948406	133948407	island:13665	hg19_cpg_islands
chr5	3316748	3316749	inter:4989	hg19_cpg_inter
chr13	60417933	60417934	inter:12523	hg19_cpg_inter
chr7	27980805	27980806	inter:7004	hg19_cpg_inter
chr1	63466880	63466881	inter:842	hg19_cpg_inter
chr6	166333354	166333355	inter:6657	hg19_cpg_inter
chr3	197597581	197597582	inter:4155	hg19_cpg_inter
chr7	146894603	146894604	inter:7666	hg19_cpg_inter
chr22	18156031	18156032	inter:18564	hg19_cpg_inter
chr21	34401366	34401367	shore:46358	hg19_cpg_shores
chr8	26750748	26750749	inter:8048	hg19_cpg_inter
chr19	53286677	53286678	shelf:37359	hg19_cpg_shelves
chr18	11054494	11054495	inter:16048	hg19_cpg_inter
chr10	119631860	119631861	inter:10217	hg19_cpg_inter
chr1	229567259	229567260	island:2326	hg19_cpg_islands
chr12	117751244	117751245	inter:12069	hg19_cpg_inter
chr3	148878220	148878221	inter:3922	hg19_cpg_inter
chr13	100642669	100642670	shore:30679	hg19_cpg_shores
chr7	130489757	130489758	inter:7599	hg19_cpg_inter
chr1	78694168	78694169	inter:896	hg19_cpg_inter
chr5	127872244	127872245	island:6967	hg19_cpg_islands
chr1	87822026	87822027	inter:927	hg19_cpg_inter
chr7	72255213	72255214	inter:7246	hg19_cpg_inter
chr13	30966434	30966435	inter:12406	hg19_cpg_inter
chr2	10411832	10411833	inter:1962	hg19_cpg_inter
chr22	28901794	28901795	inter:18727	hg19_cpg_inter
chr1	119971084	119971085	inter:1099	hg19_cpg_inter
chr5	147161469	147161470	inter:5526	hg19_cpg_inter
chr17	65487332	65487333	inter:15715	hg19_cpg_inter
chr18	76555180	76555181	shore:40323	hg19_cpg_shores
chr22	19794171	19794172	inter:18599	hg19_cpg_inter
chr2	208175289	208175290	inter:2903	hg19_cpg_inter
chr3	145970478	145970479	shore:9276	hg19_cpg_shores
chr7	95805917	95805918	inter:7385	hg19_cpg_inter
chr12	34269545	34269546	inter:11586	hg19_cpg_inter
chr12	124130385	124130386	inter:12151	hg19_cpg_inter
chr6	66407545	66407546	inter:6270	hg19_cpg_inter
chr2	115569315	115569316	inter:2543	hg19_cpg_inter
chr7	13399965	13399966	inter:6946	hg19_cpg_inter
chr2	208689687	208689688	inter:2908	hg19_cpg_inter
chr19	46916631	46916632	island:24162	hg19_cpg_islands
chr5	2519538	2519539	inter:4983	hg19_cpg_inter
chr11	127761441	127761442	inter:11328	hg19_cpg_inter
chr10	3524776	3524777	inter:9559	hg19_cpg_inter
chr4	6362337	6362338	inter:4291	hg19_cpg_inter
chr3	126323690	126323691	inter:3774	hg19_cpg_inter
chr15	60663769	60663770	inter:13614	hg19_cpg_inter
chr18	36960926	36960927	inter:16175	hg19_cpg_inter
chr2	10666587	10666588	island:2583	hg19_cpg_islands
chr14	22958399	22958400	inter:12752	hg19_cpg_inter
chr12	124660000	124660001	inter:12157	hg19_cpg_inter
chr7	42958569	42958570	inter:7073	hg19_cpg_inter
chr18	14758883	14758884	inter:16097	hg19_cpg_inter
chr1	164638151	164638152	inter:1383	hg19_cpg_inter
chr9	18796646	18796647	inter:8671	hg19_cpg_inter
chr14	49848495	49848496	inter:12854	hg19_cpg_inter
chr20	23075912	23075913	inter:17869	hg19_cpg_inter
chr18	76163585	76163586	shelf:34515	hg19_cpg_shelves
chr4	113803265	113803266	inter:4659	hg19_cpg_inter
chr1	10314662	10314663	inter:205	hg19_cpg_inter
chr22	30091523	30091524	inter:18744	hg19_cpg_inter
chr13	112610467	112610468	shore:30810	hg19_cpg_shores
chr12	14952363	14952364	shelf:24234	hg19_cpg_shelves
chr6	57676708	57676709	inter:6264	hg19_cpg_inter
chr13	30476723	30476724	inter:12404	hg19_cpg_inter
chr2	162956438	162956439	inter:2738	hg19_cpg_inter
chr2	241178109	241178110	inter:3129	hg19_cpg_inter
chr5	92924806	92924807	shore:12611	hg19_cpg_shores
chr3	139988310	139988311	inter:3885	hg19_cpg_inter
chr4	69913122	69913123	inter:4503	hg19_cpg_inter
chr6	108488676	108488677	island:8410	hg19_cpg_islands
chr18	77157160	77157161	island:22126	hg19_cpg_islands
chr10	23938508	23938509	inter:9653	hg19_cpg_inter
chr15	96964417	96964418	shelf:29330	hg19_cpg_shelves
chr12	115852264	115852265	inter:12057	hg19_cpg_inter
chr7	42665942	42665943	inter:7072	hg19_cpg_inter
chr6	162168883	162168884	inter:6643	hg19_cpg_inter
chr2	240444301	240444302	inter:3117	hg19_cpg_inter
chr5	159672285	159672286	inter:5598	hg19_cpg_inter
chr6	40567384	40567385	island:8088	hg19_cpg_islands
chr13	19543932	19543933	inter:12297	hg19_cpg_inter
chr4	41678836	41678837	inter:4426	hg19_cpg_inter
chr12	131087268	131087269	inter:12217	hg19_cpg_inter
chr1	243723265	243723266	inter:1828	hg19_cpg_inter
chr10	132801424	132801425	inter:10310	hg19_cpg_inter
chr3	48699008	48699009	island:4475	hg19_cpg_islands
chr1	159503487	159503488	inter:1336	hg19_cpg_inter
chr11	115124920	115124921	inter:11219	hg19_cpg_inter
chr3	170242905	170242906	inter:3991	hg19_cpg_inter
chr12	8178346	8178347	inter:11481	hg19_cpg_inter
chr10	116286411	116286412	inter:10196	hg19_cpg_inter
chr4	78095701	78095702	inter:4547	hg19_cpg_inter
chr6	151430911	151430912	inter:6580	hg19_cpg_inter
chr11	15086163	15086164	inter:10558	hg19_cpg_inter
chr1	235837569	235837570	inter:1796	hg19_cpg_inter
chr17	48405595	48405596	inter:15579	hg19_cpg_inter
chr19	49193151	49193152	inter:17445	hg19_cpg_inter
chr1	23897764	23897765	shelf:886	hg19_cpg_shelves
chr17	70120327	70120328	island:21258	hg19_cpg_islands
chr10	7603537	7603538	inter:9583	hg19_cpg_inter
chr2	23326946	23326947	inter:2007	hg19_cpg_inter
chr5	71538640	71538641	inter:5191	hg19_cpg_inter
chr20	59626734	59626735	inter:18179	hg19_cpg_inter
chr10	51832761	51832762	inter:9825	hg19_cpg_inter
chr5	78587940	78587941	inter:5243	hg19_cpg_inter
chr12	12106718	12106719	inter:11506	hg19_cpg_inter
chr7	150812377	150812378	inter:7711	hg19_cpg_inter
chr12	54313285	54313286	inter:11737	hg19_cpg_inter
chr10	22765750	22765751	island:12847	hg19_cpg_islands
chr6	39326858	39326859	inter:6148	hg19_cpg_inter
chr2	61035787	61035788	inter:2202	hg19_cpg_inter
chr2	130502408	130502409	inter:2616	hg19_cpg_inter
chr14	24427762	24427763	inter:12777	hg19_cpg_inter
chr7	135468551	135468552	inter:7615	hg19_cpg_inter
chr3	112933314	112933315	shore:8789	hg19_cpg_shores
chr17	33229008	33229009	inter:15273	hg19_cpg_inter
chr6	99290679	99290680	island:8345	hg19_cpg_islands
chr2	160739017	160739018	inter:2728	hg19_cpg_inter
chr5	2566192	2566193	shore:11953	hg19_cpg_shores
chr2	118701297	118701298	inter:2547	hg19_cpg_inter
chr22	47482647	47482648	inter:19005	hg19_cpg_inter
chr5	3531830	3531831	shelf:10441	hg19_cpg_shelves
chr16	52626527	52626528	inter:14487	hg19_cpg_inter
chr14	59596852	59596853	inter:12920	hg19_cpg_inter
chr11	60777992	60777993	shore:26281	hg19_cpg_shores
chr1	221067260	221067261	shore:4075	hg19_cpg_shores
chr21	32533025	32533026	inter:18327	hg19_cpg_inter
chr1	61550242	61550243	shore:2168	hg19_cpg_shores
chr9	135272517	135272518	inter:9352	hg19_cpg_inter
chr12	59447174	59447175	inter:11810	hg19_cpg_inter
chr1	239552343	239552344	shore:4402	hg19_cpg_shores
chr14	63671719	63671720	inter:12948	hg19_cpg_inter
chr14	97961753	97961754	inter:13169	hg19_cpg_inter
chr7	24484937	24484938	inter:6987	hg19_cpg_inter
chr16	82861139	82861140	inter:14708	hg19_cpg_inter
chr9	128304210	128304211	inter:9212	hg19_cpg_inter
chr11	85565111	85565112	shore:27140	hg19_cpg_shores
chr8	78032603	78032604	inter:8267	hg19_cpg_inter
chr10	64417231	64417232	inter:9856	hg19_cpg_inter
chr12	47191247	47191248	inter:11620	hg19_cpg_inter
chr2	45910785	45910786	inter:2149	hg19_cpg_inter
chr7	157258883	157258884	shelf:16349	hg19_cpg_shelves
chr9	97317176	97317177	inter:9006	hg19_cpg_inter
chr3	149374908	149374909	island:5030	hg19_cpg_islands
chr8	82336643	82336644	inter:8283	hg19_cpg_inter
chr7	131179514	131179515	inter:7601	hg19_cpg_inter
chr7	101723752	101723753	inter:7464	hg19_cpg_inter
chr5	50727110	50727111	inter:5118	hg19_cpg_inter
chr9	126488056	126488057	inter:9194	hg19_cpg_inter
chr7	378646	378647	shore:16261	hg19_cpg_shores
chr17	27880694	27880695	inter:15228	hg19_cpg_inter
chr5	5112925	5112926	inter:4995	hg19_cpg_inter
chr17	72848427	72848428	island:21289	hg19_cpg_islands
chr16	10822218	10822219	inter:14157	hg19_cpg_inter
chr1	65129484	65129485	inter:848	hg19_cpg_inter
chr4	39879943	39879944	inter:4415	hg19_cpg_inter
chr14	35302604	35302605	inter:12820	hg19_cpg_inter
chr9	78778431	78778432	inter:8911	hg19_cpg_inter
chr7	86036736	86036737	inter:7343	hg19_cpg_inter
chr8	50174325	50174326	inter:8166	hg19_cpg_inter
chr14	71479049	71479050	inter:13006	hg19_cpg_inter
chr3	64115883	64115884	inter:3580	hg19_cpg_inter
chr11	101220336	101220337	inter:11160	hg19_cpg_inter
chr13	100311940	100311941	shore:30667	hg19_cpg_shores
chr18	77166872	77166873	island:22127	hg19_cpg_islands
chr7	89747901	89747902	island:9748	hg19_cpg_islands
chr4	125464308	125464309	inter:4693	hg19_cpg_inter
chr3	28329631	28329632	inter:3318	hg19_cpg_inter
chr5	158523151	158523152	shore:13422	hg19_cpg_shores
chr1	104839003	104839004	inter:991	hg19_cpg_inter
chr2	84666227	84666228	inter:2329	hg19_cpg_inter
chr1	198127223	198127224	shore:3719	hg19_cpg_shores
chr6	10769782	10769783	inter:5858	hg19_cpg_inter
chr1	205025514	205025515	inter:1566	hg19_cpg_inter
chr5	131088486	131088487	inter:5380	hg19_cpg_inter
chr6	15525308	15525309	inter:5881	hg19_cpg_inter
chr1	2236789	2236790	island:179	hg19_cpg_islands
chr2	28568024	28568025	inter:2072	hg19_cpg_inter
chr2	60442062	60442063	inter:2198	hg19_cpg_inter
chr1	4607244	4607245	inter:131	hg19_cpg_inter
chr3	57082113	57082114	inter:3553	hg19_cpg_inter
chr1	223645372	223645373	inter:1679	hg19_cpg_inter
chr7	27292796	27292797	shore:17052	hg19_cpg_shores
chr12	14369710	14369711	inter:11520	hg19_cpg_inter
chr2	71134738	71134739	island:2955	hg19_cpg_islands
chr12	67790656	67790657	inter:11842	hg19_cpg_inter
chr13	51289223	51289224	inter:12500	hg19_cpg_inter
chr4	153040450	153040451	inter:4767	hg19_cpg_inter
chr2	45180214	45180215	island:2804	hg19_cpg_islands
chr4	185850931	185850932	inter:4866	hg19_cpg_inter
chr5	148932158	148932159	shore:13304	hg19_cpg_shores
chr3	11399281	11399282	inter:3237	hg19_cpg_inter
chr12	34495028	34495029	island:15420	hg19_cpg_islands
chr5	80407077	80407078	inter:5253	hg19_cpg_inter
chr17	247744	247745	inter:14878	hg19_cpg_inter
chr4	82611157	82611158	inter:4563	hg19_cpg_inter
chr6	31703447	31703448	inter:6035	hg19_cpg_inter
chr3	27758321	27758322	shore:7936	hg19_cpg_shores
chr10	128606754	128606755	inter:10283	hg19_cpg_inter
chr14	25948946	25948947	inter:12800	hg19_cpg_inter
chr3	674090	674091	inter:3186	hg19_cpg_inter
chr3	153840706	153840707	shore:9340	hg19_cpg_shores
chr20	59051157	59051158	inter:18177	hg19_cpg_inter
chr19	1333933	1333934	inter:16418	hg19_cpg_inter
chr2	71616822	71616823	inter:2274	hg19_cpg_inter
chr5	2641449	2641450	shore:11954	hg19_cpg_shores
chr1	60174753	60174754	inter:830	hg19_cpg_inter
chr4	80258653	80258654	inter:4554	hg19_cpg_inter
chr12	122974869	122974870	inter:12132	hg19_cpg_inter
chr18	72743461	72743462	inter:16290	hg19_cpg_inter
chr2	139457533	139457534	inter:2688	hg19_cpg_inter
chr7	24834765	24834766	inter:6988	hg19_cpg_inter
chr20	12010251	12010252	inter:17830	hg19_cpg_inter
chr3	136802770	136802771	inter:3862	hg19_cpg_inter
chr20	35836851	35836852	inter:17984	hg19_cpg_inter
chr5	3185477	3185478	shelf:10435	hg19_cpg_shelves
chr1	29351361	29351362	inter:493	hg19_cpg_inter
chr7	640830	640831	shelf:14197	hg19_cpg_shelves
chr7	97565433	97565434	shelf:15524	hg19_cpg_shelves
chr7	133755564	133755565	inter:7605	hg19_cpg_inter
chr1	96954316	96954317	inter:973	hg19_cpg_inter
chr12	114862358	114862359	inter:12053	hg19_cpg_inter
chr6	152687194	152687195	inter:6588	hg19_cpg_inter
chr22	27533982	27533983	inter:18721	hg19_cpg_inter
chr2	202902160	202902161	shore:6898	hg19_cpg_shores
chr2	23878802	23878803	inter:2012	hg19_cpg_inter
chr16	29230055	29230056	island:19247	hg19_cpg_islands
chr5	126346995	126346996	inter:5365	hg19_cpg_inter
chr2	121583217	121583218	inter:2574	hg19_cpg_inter
chr1	75603104	75603105	shore:2276	hg19_cpg_shores
chr7	158550354	158550355	inter:7820	hg19_cpg_inter
chr20	59878843	59878844	inter:18181	hg19_cpg_inter
chr6	40312168	40312169	inter:6152	hg19_cpg_inter
chr6	74009062	74009063	island:8259	hg19_cpg_islands
chr4	153468044	153468045	inter:4768	hg19_cpg_inter
chr3	69494269	69494270	inter:3597	hg19_cpg_inter
chr14	74185566	74185567	island:17390	hg19_cpg_islands
chr11	88242290	88242291	island:14872	hg19_cpg_islands
chr17	76034984	76034985	shelf:33458	hg19_cpg_shelves
chr5	174662385	174662386	inter:5654	hg19_cpg_inter
chr4	139989394	139989395	inter:4712	hg19_cpg_inter
chr16	9938498	9938499	inter:14152	hg19_cpg_inter
chr12	75533164	75533165	inter:11865	hg19_cpg_inter
chr15	39964697	39964698	inter:13457	hg19_cpg_inter
chr7	153226587	153226588	inter:7736	hg19_cpg_inter
chr9	27472406	27472407	inter:8699	hg19_cpg_inter
chr2	175111906	175111907	shore:6647	hg19_cpg_shores
chr3	197010479	197010480	inter:4146	hg19_cpg_inter
chr8	128807404	128807405	shore:20453	hg19_cpg_shores
chr5	166780120	166780121	inter:5607	hg19_cpg_inter
chr12	54444909	54444910	shore:28612	hg19_cpg_shores
chr6	86584864	86584865	inter:6330	hg19_cpg_inter
chr16	76260266	76260267	inter:14682	hg19_cpg_inter
chr9	79245541	79245542	inter:8913	hg19_cpg_inter
chr17	55860101	55860102	inter:15622	hg19_cpg_inter
chr3	72794971	72794972	inter:3607	hg19_cpg_inter
chr5	67521875	67521876	inter:5170	hg19_cpg_inter
chr10	2868415	2868416	inter:9550	hg19_cpg_inter
chr8	118932406	118932407	inter:8413	hg19_cpg_inter
chr21	42661518	42661519	inter:18398	hg19_cpg_inter
chr15	45914988	45914989	inter:13543	hg19_cpg_inter
chr2	198008874	198008875	inter:2852	hg19_cpg_inter
chr8	57411047	57411048	inter:8192	hg19_cpg_inter
chr8	133247958	133247959	inter:8456	hg19_cpg_inter
chr4	83929734	83929735	shore:10919	hg19_cpg_shores
chr4	155668771	155668772	shelf:10000	hg19_cpg_shelves
chr2	817774	817775	inter:1892	hg19_cpg_inter
chr4	37956688	37956689	inter:4399	hg19_cpg_inter
chr2	191764318	191764319	inter:2840	hg19_cpg_inter
chr7	153442433	153442434	shelf:16255	hg19_cpg_shelves
chr7	158293620	158293621	inter:7814	hg19_cpg_inter
chr17	113283	113284	shore:36635	hg19_cpg_shores
chr1	1099933	1099934	island:52	hg19_cpg_islands
chr1	152728558	152728559	inter:1244	hg19_cpg_inter
chr9	134819176	134819177	inter:9347	hg19_cpg_inter
chr3	112964736	112964737	inter:3689	hg19_cpg_inter
chr6	4609284	4609285	inter:5827	hg19_cpg_inter
chr4	87356513	87356514	inter:4582	hg19_cpg_inter
chr20	25109479	25109480	inter:17878	hg19_cpg_inter
chr2	162096027	162096028	island:3527	hg19_cpg_islands
chr12	122109700	122109701	inter:12120	hg19_cpg_inter
chr11	114642362	114642363	inter:11217	hg19_cpg_inter
chr1	99802188	99802189	inter:979	hg19_cpg_inter
chr5	153853550	153853551	island:7278	hg19_cpg_islands
chr1	218870766	218870767	inter:1657	hg19_cpg_inter
chr6	97440485	97440486	inter:6361	hg19_cpg_inter
chr14	72757827	72757828	inter:13008	hg19_cpg_inter
chr8	15799604	15799605	inter:7971	hg19_cpg_inter
chr9	88137451	88137452	shore:21684	hg19_cpg_shores
chr16	53133156	53133157	inter:14488	hg19_cpg_inter
chr2	11571348	11571349	inter:1973	hg19_cpg_inter
chr9	128721915	128721916	inter:9214	hg19_cpg_inter
chr6	100895589	100895590	shore:15358	hg19_cpg_shores
chr5	3190158	3190159	shore:11963	hg19_cpg_shores
chr2	162284648	162284649	island:3534	hg19_cpg_islands
chr4	166362193	166362194	inter:4813	hg19_cpg_inter
chr21	33708046	33708047	inter:18335	hg19_cpg_inter
chr20	21071199	21071200	inter:17860	hg19_cpg_inter
chr3	181413675	181413676	island:5141	hg19_cpg_islands
chr17	71365587	71365588	inter:15739	hg19_cpg_inter
chr2	39910441	39910442	inter:2119	hg19_cpg_inter
chr3	88526798	88526799	inter:3637	hg19_cpg_inter
chr14	29229615	29229616	inter:12802	hg19_cpg_inter
chr14	34966390	34966391	inter:12816	hg19_cpg_inter
chr11	69319519	69319520	inter:10977	hg19_cpg_inter
chr18	30575133	30575134	inter:16145	hg19_cpg_inter
chr13	43158857	43158858	inter:12458	hg19_cpg_inter
chr1	246772177	246772178	inter:1850	hg19_cpg_inter
chr10	77159019	77159020	island:13179	hg19_cpg_islands
chr2	175208420	175208421	island:3603	hg19_cpg_islands
chr19	32971416	32971417	inter:17045	hg19_cpg_inter
chr5	16794797	16794798	inter:5040	hg19_cpg_inter
chr13	100628754	100628755	shelf:26482	hg19_cpg_shelves
chr5	164427645	164427646	inter:5606	hg19_cpg_inter
chr7	157484442	157484443	island:10332	hg19_cpg_islands
chr1	225597056	225597057	inter:1691	hg19_cpg_inter
chr15	74074891	74074892	inter:13728	hg19_cpg_inter
chr11	131983408	131983409	inter:11357	hg19_cpg_inter
chr6	132646680	132646681	inter:6488	hg19_cpg_inter
chr5	109439173	109439174	inter:5311	hg19_cpg_inter
chr12	4433835	4433836	island:15231	hg19_cpg_islands
chr2	174890269	174890270	island:3597	hg19_cpg_islands
chr19	16964596	16964597	inter:16881	hg19_cpg_inter
chr2	2534505	2534506	inter:1912	hg19_cpg_inter
chr9	126050640	126050641	inter:9191	hg19_cpg_inter
chr12	58121369	58121370	island:15727	hg19_cpg_islands
chr6	545627	545628	inter:5791	hg19_cpg_inter
chr12	130715491	130715492	inter:12213	hg19_cpg_inter
chr10	123340004	123340005	inter:10239	hg19_cpg_inter
chr11	61414642	61414643	inter:10780	hg19_cpg_inter
chr9	125826203	125826204	inter:9190	hg19_cpg_inter
chr16	13504216	13504217	inter:14180	hg19_cpg_inter
chr13	30155960	30155961	inter:12402	hg19_cpg_inter
chr8	106337717	106337718	inter:8392	hg19_cpg_inter
chr5	77805769	77805770	island:6807	hg19_cpg_islands
chr5	53751045	53751046	inter:5125	hg19_cpg_inter
chr1	152087267	152087268	shelf:2655	hg19_cpg_shelves
chr12	105180328	105180329	inter:11966	hg19_cpg_inter
chr8	85087178	85087179	inter:8289	hg19_cpg_inter
chr1	221050623	221050624	island:2205	hg19_cpg_islands
chr8	140908450	140908451	inter:8471	hg19_cpg_inter
chr5	17154704	17154705	inter:5041	hg19_cpg_inter
chr9	100142056	100142057	inter:9043	hg19_cpg_inter
chr1	160515997	160515998	inter:1351	hg19_cpg_inter
chr8	962380	962381	island:10436	hg19_cpg_islands
chr7	158060905	158060906	island:10362	hg19_cpg_islands
chr3	77036251	77036252	inter:3622	hg19_cpg_inter
chr2	27877654	27877655	inter:2068	hg19_cpg_inter
chr3	16962848	16962849	inter:3295	hg19_cpg_inter
chr19	53327230	53327231	inter:17567	hg19_cpg_inter
chr17	51861557	51861558	inter:15604	hg19_cpg_inter
chr5	134386169	134386170	island:7026	hg19_cpg_islands
chr3	194854359	194854360	inter:4112	hg19_cpg_inter
chr4	124149809	124149810	inter:4691	hg19_cpg_inter
chr8	13699216	13699217	inter:7969	hg19_cpg_inter
chr16	410815	410816	island:18610	hg19_cpg_islands
chr19	41152326	41152327	inter:17244	hg19_cpg_inter
chr6	166409322	166409323	inter:6659	hg19_cpg_inter
chr7	2778053	2778054	shelf:14401	hg19_cpg_shelves
chr16	64150887	64150888	inter:14548	hg19_cpg_inter
chr17	64566631	64566632	inter:15709	hg19_cpg_inter
chr20	44960970	44960971	inter:18067	hg19_cpg_inter
chr2	228921169	228921170	inter:3007	hg19_cpg_inter
chr21	34396167	34396168	island:25639	hg19_cpg_islands
chr17	28087804	28087805	shore:37571	hg19_cpg_shores
chr20	50684762	50684763	inter:18118	hg19_cpg_inter
chr7	44185246	44185247	island:9423	hg19_cpg_islands
chr13	100641774	100641775	island:16771	hg19_cpg_islands
chr19	49219441	49219442	shore:43945	hg19_cpg_shores
chr14	105354303	105354304	shore:32408	hg19_cpg_shores
chr13	41109590	41109591	island:16586	hg19_cpg_islands
chr18	76392097	76392098	inter:16329	hg19_cpg_inter
chr5	50186853	50186854	inter:5115	hg19_cpg_inter
chr14	95258262	95258263	inter:13151	hg19_cpg_inter
chr7	55536901	55536902	inter:7149	hg19_cpg_inter
chr2	239130146	239130147	inter:3096	hg19_cpg_inter
chr1	8324137	8324138	inter:172	hg19_cpg_inter
chr6	166507940	166507941	inter:6660	hg19_cpg_inter
chr2	201196319	201196320	inter:2868	hg19_cpg_inter
chr14	56824489	56824490	inter:12907	hg19_cpg_inter
chr6	29067386	29067387	inter:5980	hg19_cpg_inter
chr13	38508695	38508696	inter:12438	hg19_cpg_inter
chr2	16154243	16154244	island:2607	hg19_cpg_islands
chr12	59235475	59235476	inter:11809	hg19_cpg_inter
chr21	38966780	38966781	inter:18383	hg19_cpg_inter
chr11	128465764	128465765	inter:11331	hg19_cpg_inter
chr1	245779720	245779721	inter:1844	hg19_cpg_inter
chr2	240259135	240259136	inter:3116	hg19_cpg_inter
chr16	88218376	88218377	island:19896	hg19_cpg_islands
chr11	125558289	125558290	inter:11318	hg19_cpg_inter
chr12	19507662	19507663	inter:11531	hg19_cpg_inter
chr2	220196734	220196735	island:3855	hg19_cpg_islands
chr5	14112734	14112735	inter:5027	hg19_cpg_inter
chr2	182191961	182191962	inter:2812	hg19_cpg_inter
chr13	112756307	112756308	shelf:26611	hg19_cpg_shelves
chr2	113195462	113195463	inter:2522	hg19_cpg_inter
chr6	39052677	39052678	inter:6144	hg19_cpg_inter
chr19	43501489	43501490	inter:17293	hg19_cpg_inter
chr19	12213288	12213289	inter:16763	hg19_cpg_inter
chr21	41097902	41097903	inter:18393	hg19_cpg_inter
chr15	81262144	81262145	inter:13810	hg19_cpg_inter
chr12	23381296	23381297	inter:11544	hg19_cpg_inter
chr13	110434024	110434025	shore:30729	hg19_cpg_shores
chr9	139740370	139740371	island:12556	hg19_cpg_islands
chr7	2052618	2052619	shore:16544	hg19_cpg_shores
chr2	110417310	110417311	inter:2496	hg19_cpg_inter
chr2	121345162	121345163	island:3330	hg19_cpg_islands
chr1	32237775	32237776	shore:1427	hg19_cpg_shores
chr21	45439651	45439652	inter:18458	hg19_cpg_inter
chr8	38757690	38757691	shore:19709	hg19_cpg_shores
chr2	171551844	171551845	inter:2759	hg19_cpg_inter
chr20	47027696	47027697	inter:18082	hg19_cpg_inter
chr1	10869151	10869152	inter:212	hg19_cpg_inter
chr3	122804494	122804495	inter:3739	hg19_cpg_inter
chr8	2115004	2115005	inter:7898	hg19_cpg_inter
chr12	115107428	115107429	shore:29333	hg19_cpg_shores
chr10	11343824	11343825	inter:9592	hg19_cpg_inter
chr14	24045185	24045186	island:17079	hg19_cpg_islands
chr7	51433553	51433554	inter:7131	hg19_cpg_inter
chr21	42436597	42436598	inter:18396	hg19_cpg_inter
chr1	6786166	6786167	inter:159	hg19_cpg_inter
chr11	10500245	10500246	inter:10534	hg19_cpg_inter
chr14	36693254	36693255	inter:12830	hg19_cpg_inter
chr22	19381470	19381471	inter:18590	hg19_cpg_inter
chr6	41523850	41523851	inter:6165	hg19_cpg_inter
chr16	88181639	88181640	shelf:31212	hg19_cpg_shelves
chr22	40091887	40091888	inter:18877	hg19_cpg_inter
chr14	60973546	60973547	shore:31601	hg19_cpg_shores
chr6	156173173	156173174	inter:6598	hg19_cpg_inter
chr22	38511423	38511424	inter:18839	hg19_cpg_inter
chr10	50289799	50289800	inter:9809	hg19_cpg_inter
chr22	46900887	46900888	inter:18993	hg19_cpg_inter
chr6	51719868	51719869	inter:6238	hg19_cpg_inter
chr3	195906847	195906848	inter:4130	hg19_cpg_inter
chr11	34897066	34897067	inter:10648	hg19_cpg_inter
chr16	19848522	19848523	inter:14226	hg19_cpg_inter
chr7	96650830	96650831	island:9785	hg19_cpg_islands
chr7	155658228	155658229	inter:7758	hg19_cpg_inter
chr7	2050060	2050061	inter:6829	hg19_cpg_inter
chr4	8991094	8991095	inter:4334	hg19_cpg_inter
chr5	153726819	153726820	inter:5565	hg19_cpg_inter
chr12	30671384	30671385	inter:11565	hg19_cpg_inter
chr1	85220209	85220210	island:1272	hg19_cpg_islands
chr4	67431079	67431080	inter:4499	hg19_cpg_inter
chr17	70112263	70112264	island:21255	hg19_cpg_islands
chr10	48485604	48485605	inter:9797	hg19_cpg_inter
chr12	111181616	111181617	shore:29237	hg19_cpg_shores
chr1	115997728	115997729	inter:1076	hg19_cpg_inter
chr8	126796764	126796765	inter:8444	hg19_cpg_inter
chr18	77172042	77172043	island:22129	hg19_cpg_islands
chr12	93710324	93710325	inter:11899	hg19_cpg_inter
chr3	149765070	149765071	shelf:8203	hg19_cpg_shelves
chr17	33677536	33677537	inter:15279	hg19_cpg_inter
chr18	45636914	45636915	inter:16202	hg19_cpg_inter
chr3	36809814	36809815	shelf:7001	hg19_cpg_shelves
chr1	15172353	15172354	inter:250	hg19_cpg_inter
chr5	95069104	95069105	shore:12632	hg19_cpg_shores
chr1	68132425	68132426	inter:866	hg19_cpg_inter
chr9	110255697	110255698	shelf:19096	hg19_cpg_shelves
chr4	14453764	14453765	inter:4352	hg19_cpg_inter
chr8	106334858	106334859	shelf:17623	hg19_cpg_shelves
chr20	60844279	60844280	inter:18200	hg19_cpg_inter
chr2	162101098	162101099	shore:6526	hg19_cpg_shores
chr14	30791053	30791054	inter:12804	hg19_cpg_inter
chr1	213599048	213599049	inter:1641	hg19_cpg_inter
chr16	2014092	2014093	shore:34400	hg19_cpg_shores
chr10	131557165	131557166	inter:10296	hg19_cpg_inter
chr9	126779007	126779008	island:12157	hg19_cpg_islands
chr4	151504077	151504078	island:6164	hg19_cpg_islands
chr12	110767989	110767990	inter:12012	hg19_cpg_inter
chr3	47933976	47933977	inter:3447	hg19_cpg_inter
chr2	162103682	162103683	shelf:5732	hg19_cpg_shelves
chr5	3310003	3310004	shelf:10438	hg19_cpg_shelves
chr5	135450516	135450517	inter:5431	hg19_cpg_inter
chr5	42240566	42240567	inter:5096	hg19_cpg_inter
chr12	119044565	119044566	inter:12077	hg19_cpg_inter
chr1	242749641	242749642	inter:1823	hg19_cpg_inter
chr2	62116681	62116682	shore:5321	hg19_cpg_shores
chr2	114462495	114462496	inter:2539	hg19_cpg_inter
chr1	3042275	3042276	shelf:242	hg19_cpg_shelves
chr4	176317045	176317046	inter:4836	hg19_cpg_inter
chr18	54925343	54925344	inter:16239	hg19_cpg_inter
chr2	3187937	3187938	shelf:4045	hg19_cpg_shelves
chr5	2570056	2570057	inter:4984	hg19_cpg_inter
chr5	2078156	2078157	inter:4980	hg19_cpg_inter
chr5	172663773	172663774	island:7377	hg19_cpg_islands
chr15	26314840	26314841	inter:13369	hg19_cpg_inter
chr1	220012966	220012967	inter:1659	hg19_cpg_inter
chr9	112960874	112960875	inter:9110	hg19_cpg_inter
chr8	122301682	122301683	inter:8424	hg19_cpg_inter
chr19	11910688	11910689	shore:41965	hg19_cpg_shores
chr2	26165568	26165569	inter:2036	hg19_cpg_inter
chr15	40364649	40364650	inter:13462	hg19_cpg_inter
chr2	162103618	162103619	shore:6527	hg19_cpg_shores
chr1	82386347	82386348	inter:899	hg19_cpg_inter
chr2	233231091	233231092	inter:3037	hg19_cpg_inter
chr18	14599689	14599690	inter:16096	hg19_cpg_inter
chr14	89492492	89492493	shore:31969	hg19_cpg_shores
chr3	61903475	61903476	inter:3573	hg19_cpg_inter
chr4	128969915	128969916	inter:4700	hg19_cpg_inter
chr8	15163800	15163801	inter:7970	hg19_cpg_inter
chr9	124584418	124584419	inter:9179	hg19_cpg_inter
chr17	21720300	21720301	inter:15182	hg19_cpg_inter
chr3	97486613	97486614	shelf:7626	hg19_cpg_shelves
chr14	60974051	60974052	island:17287	hg19_cpg_islands
chr14	57737486	57737487	shore:31551	hg19_cpg_shores
chr6	166217129	166217130	shore:15977	hg19_cpg_shores
chr14	91418698	91418699	inter:13118	hg19_cpg_inter
chr22	43704671	43704672	inter:18943	hg19_cpg_inter
chr4	25102052	25102053	inter:4378	hg19_cpg_inter
chr6	50692432	50692433	shore:15043	hg19_cpg_shores
chr16	17222699	17222700	inter:14209	hg19_cpg_inter
chr15	100047490	100047491	inter:13951	hg19_cpg_inter
chr9	130874245	130874246	inter:9255	hg19_cpg_inter
chr10	23520023	23520024	inter:9652	hg19_cpg_inter
chr8	57323367	57323368	inter:8191	hg19_cpg_inter
chr9	6656447	6656448	inter:8641	hg19_cpg_inter
chr15	93732984	93732985	inter:13930	hg19_cpg_inter
chr7	157367352	157367353	shore:18905	hg19_cpg_shores
chr4	7893943	7893944	inter:4315	hg19_cpg_inter
chr12	100292681	100292682	inter:11933	hg19_cpg_inter
chr1	53661128	53661129	shore:2063	hg19_cpg_shores
chr4	103683373	103683374	shore:11031	hg19_cpg_shores
chr17	74172947	74172948	inter:15803	hg19_cpg_inter
chr16	24066740	24066741	inter:14268	hg19_cpg_inter
chr3	90054686	90054687	inter:3638	hg19_cpg_inter
chr5	77793992	77793993	inter:5238	hg19_cpg_inter
chr2	229047701	229047702	shore:7208	hg19_cpg_shores
chr16	65105581	65105582	inter:14549	hg19_cpg_inter
chr4	189785970	189785971	inter:4898	hg19_cpg_inter
chr19	932820	932821	island:22327	hg19_cpg_islands
chr19	29206007	29206008	inter:17023	hg19_cpg_inter
chr13	81228935	81228936	shore:30591	hg19_cpg_shores
chr2	1735259	1735260	inter:1906	hg19_cpg_inter
chr6	14191375	14191376	inter:5877	hg19_cpg_inter
chr13	39068218	39068219	inter:12439	hg19_cpg_inter
chr19	29391139	29391140	inter:17025	hg19_cpg_inter
chr3	146361888	146361889	inter:3915	hg19_cpg_inter
chr10	133343682	133343683	inter:10316	hg19_cpg_inter
chr8	18411584	18411585	inter:7982	hg19_cpg_inter
chr16	84017482	84017483	inter:14711	hg19_cpg_inter
chr2	242791113	242791114	island:4132	hg19_cpg_islands
chr9	102587139	102587140	island:11998	hg19_cpg_islands
chr1	114296072	114296073	inter:1065	hg19_cpg_inter
chr4	8869902	8869903	island:5633	hg19_cpg_islands
chr12	57467150	57467151	inter:11784	hg19_cpg_inter
chr17	70112387	70112388	shore:38774	hg19_cpg_shores
chr12	114855417	114855418	shelf:25346	hg19_cpg_shelves
chr17	52978513	52978514	shore:38490	hg19_cpg_shores
chr17	65372550	65372551	shore:38736	hg19_cpg_shores
chr13	112243977	112243978	inter:12640	hg19_cpg_inter
chr11	38758914	38758915	inter:10657	hg19_cpg_inter
chr16	59207551	59207552	inter:14546	hg19_cpg_inter
chr12	66201474	66201475	inter:11836	hg19_cpg_inter
chr17	55947584	55947585	inter:15624	hg19_cpg_inter
chr6	90276748	90276749	inter:6347	hg19_cpg_inter
chr12	13521167	13521168	inter:11518	hg19_cpg_inter
chr13	111980272	111980273	shore:30788	hg19_cpg_shores
chr7	601138	601139	island:8880	hg19_cpg_islands
chr15	70689352	70689353	inter:13701	hg19_cpg_inter
chr18	75886800	75886801	island:22084	hg19_cpg_islands
chr11	60282548	60282549	shore:26260	hg19_cpg_shores
chr20	9598674	9598675	inter:17822	hg19_cpg_inter
chr3	137867754	137867755	inter:3865	hg19_cpg_inter
chr2	164930194	164930195	inter:2741	hg19_cpg_inter
chr4	129200673	129200674	inter:4701	hg19_cpg_inter
chr2	62321185	62321186	inter:2210	hg19_cpg_inter
chr2	64083190	64083191	inter:2218	hg19_cpg_inter
chr2	23679463	23679464	inter:2008	hg19_cpg_inter
chr12	115886209	115886210	shelf:25357	hg19_cpg_shelves
chr10	28233018	28233019	inter:9673	hg19_cpg_inter
chr1	3229274	3229275	inter:100	hg19_cpg_inter
chr10	1693076	1693077	inter:9544	hg19_cpg_inter
chr9	43736780	43736781	inter:8820	hg19_cpg_inter
chr14	26885046	26885047	inter:12801	hg19_cpg_inter
chr10	60803383	60803384	inter:9843	hg19_cpg_inter
chr19	33183532	33183533	island:23616	hg19_cpg_islands
chr22	24158146	24158147	inter:18682	hg19_cpg_inter
chr16	18814027	18814028	shore:34936	hg19_cpg_shores
chr5	135416381	135416382	island:7042	hg19_cpg_islands
chr3	8906428	8906429	inter:3202	hg19_cpg_inter
chr4	8761652	8761653	inter:4330	hg19_cpg_inter
chr2	101275607	101275608	inter:2452	hg19_cpg_inter
chr7	1939703	1939704	shore:16523	hg19_cpg_shores
chr5	134914140	134914141	shore:12944	hg19_cpg_shores
chr1	94450437	94450438	inter:964	hg19_cpg_inter
chr22	19749506	19749507	shore:47011	hg19_cpg_shores
chr6	130499855	130499856	inter:6482	hg19_cpg_inter
chr4	187990840	187990841	inter:4890	hg19_cpg_inter
chr18	66690277	66690278	inter:16277	hg19_cpg_inter
chr2	168880034	168880035	inter:2748	hg19_cpg_inter
chr2	103291514	103291515	inter:2465	hg19_cpg_inter
chr9	109622122	109622123	shore:22033	hg19_cpg_shores
chr7	136402897	136402898	inter:7616	hg19_cpg_inter
chr3	184735969	184735970	inter:4061	hg19_cpg_inter
chr7	127774988	127774989	shore:18336	hg19_cpg_shores
chr13	30723181	30723182	inter:12405	hg19_cpg_inter
chr5	126115343	126115344	shore:12803	hg19_cpg_shores
chr14	103190202	103190203	inter:13226	hg19_cpg_inter
chr16	8845902	8845903	inter:14147	hg19_cpg_inter
chr7	49591933	49591934	inter:7121	hg19_cpg_inter
chr12	8009464	8009465	inter:11478	hg19_cpg_inter
chr2	132785727	132785728	inter:2666	hg19_cpg_inter
chr8	56298755	56298756	inter:8183	hg19_cpg_inter
chr15	90169643	90169644	shelf:29220	hg19_cpg_shelves
chr11	62238501	62238502	inter:10796	hg19_cpg_inter
chr19	58514906	58514907	shore:44684	hg19_cpg_shores
chr13	112716652	112716653	shore:30822	hg19_cpg_shores
chr16	50632632	50632633	inter:14480	hg19_cpg_inter
chr8	52143557	52143558	inter:8167	hg19_cpg_inter
chr9	125677593	125677594	inter:9188	hg19_cpg_inter
chr1	34340404	34340405	inter:559	hg19_cpg_inter
chr6	2396538	2396539	inter:5802	hg19_cpg_inter
chr12	78865976	78865977	inter:11878	hg19_cpg_inter
chr3	23787942	23787943	inter:3304	hg19_cpg_inter
chr10	8552976	8552977	shelf:20166	hg19_cpg_shelves
chr6	169034839	169034840	inter:6709	hg19_cpg_inter
chr21	27949776	27949777	inter:18317	hg19_cpg_inter
chr4	40734428	40734429	inter:4420	hg19_cpg_inter
chr3	125390170	125390171	inter:3757	hg19_cpg_inter
chr15	101707509	101707510	inter:13969	hg19_cpg_inter
chr5	72599035	72599036	island:6757	hg19_cpg_islands
chr3	71219724	71219725	inter:3600	hg19_cpg_inter
chr6	63065737	63065738	inter:6267	hg19_cpg_inter
chr8	135636960	135636961	inter:8463	hg19_cpg_inter
chr1	204633748	204633749	inter:1563	hg19_cpg_inter
chr5	37114164	37114165	inter:5077	hg19_cpg_inter
chr9	111506131	111506132	inter:9099	hg19_cpg_inter
chr7	32358235	32358236	inter:7028	hg19_cpg_inter
chr4	144399131	144399132	inter:4737	hg19_cpg_inter
chr4	48484922	48484923	shore:10649	hg19_cpg_shores
chr6	31704472	31704473	shelf:12647	hg19_cpg_shelves
chr4	155426475	155426476	inter:4783	hg19_cpg_inter
chr1	89003423	89003424	inter:928	hg19_cpg_inter
chr3	134597835	134597836	inter:3855	hg19_cpg_inter
chr22	16908214	16908215	inter:18548	hg19_cpg_inter
chr1	3128590	3128591	inter:97	hg19_cpg_inter
chr11	130233967	130233968	inter:11350	hg19_cpg_inter
chr1	218069730	218069731	inter:1654	hg19_cpg_inter
chr18	76551153	76551154	shore:40322	hg19_cpg_shores
chr3	94869353	94869354	inter:3641	hg19_cpg_inter
chr6	166227874	166227875	inter:6655	hg19_cpg_inter
chr18	12911640	12911641	island:21808	hg19_cpg_islands
chr17	77924786	77924787	shore:39135	hg19_cpg_shores
chr1	170629591	170629592	shore:3530	hg19_cpg_shores
chr8	72270546	72270547	inter:8246	hg19_cpg_inter
chr8	133698028	133698029	inter:8458	hg19_cpg_inter
chr3	123492933	123492934	inter:3742	hg19_cpg_inter
chr22	45929724	45929725	inter:18971	hg19_cpg_inter
chr3	32262040	32262041	inter:3325	hg19_cpg_inter
chr1	75267642	75267643	inter:882	hg19_cpg_inter
chr17	8908058	8908059	island:20364	hg19_cpg_islands
chr12	58121793	58121794	shore:28771	hg19_cpg_shores
chr18	76313047	76313048	inter:16328	hg19_cpg_inter
chr19	42037510	42037511	inter:17268	hg19_cpg_inter
chr6	99286075	99286076	shelf:13335	hg19_cpg_shelves
chr20	23035519	23035520	shelf:38016	hg19_cpg_shelves
chr11	32027964	32027965	inter:10626	hg19_cpg_inter
chr12	19145089	19145090	inter:11529	hg19_cpg_inter
chr13	23546831	23546832	inter:12344	hg19_cpg_inter
chr12	62913752	62913753	inter:11814	hg19_cpg_inter
chr12	1728886	1728887	inter:11402	hg19_cpg_inter
chr4	183063509	183063510	island:6268	hg19_cpg_islands
chr2	6137840	6137841	inter:1935	hg19_cpg_inter
chr7	156134790	156134791	inter:7764	hg19_cpg_inter
chr6	151018692	151018693	inter:6578	hg19_cpg_inter
chr2	57286931	57286932	inter:2195	hg19_cpg_inter
chr17	629640	629641	inter:14882	hg19_cpg_inter
chr14	93419577	93419578	inter:13138	hg19_cpg_inter
chr17	21732430	21732431	shelf:32091	hg19_cpg_shelves
chr10	12447964	12447965	inter:9604	hg19_cpg_inter
chr20	37912287	37912288	inter:18009	hg19_cpg_inter
chr2	26522110	26522111	inter:2040	hg19_cpg_inter
chr13	99000716	99000717	inter:12578	hg19_cpg_inter
chr19	16492937	16492938	inter:16872	hg19_cpg_inter
chr17	59534502	59534503	island:21175	hg19_cpg_islands
chr1	76036626	76036627	inter:883	hg19_cpg_inter
chr18	76612367	76612368	inter:16335	hg19_cpg_inter
chr13	35962193	35962194	inter:12425	hg19_cpg_inter
chr13	114302486	114302487	island:16946	hg19_cpg_islands
chr11	36236609	36236610	inter:10655	hg19_cpg_inter
chr7	155985356	155985357	inter:7763	hg19_cpg_inter
chr4	72896820	72896821	shore:10784	hg19_cpg_shores
chr12	61110617	61110618	inter:11811	hg19_cpg_inter
chr7	155211169	155211170	inter:7749	hg19_cpg_inter
chr12	46663879	46663880	shore:28275	hg19_cpg_shores
chr2	238582191	238582192	inter:3085	hg19_cpg_inter
chr2	162282764	162282765	shore:6535	hg19_cpg_shores
chr4	10440366	10440367	inter:4345	hg19_cpg_inter
chr3	26286361	26286362	inter:3312	hg19_cpg_inter
chr8	131305195	131305196	inter:8451	hg19_cpg_inter
chr3	129167942	129167943	inter:3817	hg19_cpg_inter
chr3	37589873	37589874	inter:3349	hg19_cpg_inter
chr21	32817039	32817040	inter:18329	hg19_cpg_inter
chr22	38477003	38477004	island:26288	hg19_cpg_islands
chr5	149232368	149232369	inter:5536	hg19_cpg_inter
chr13	100642788	100642789	island:16772	hg19_cpg_islands
chr17	76588757	76588758	inter:15857	hg19_cpg_inter
chr9	98979786	98979787	shore:21880	hg19_cpg_shores
chr21	45396872	45396873	shelf:39278	hg19_cpg_shelves
chr5	78172711	78172712	inter:5240	hg19_cpg_inter
chr12	29524349	29524350	inter:11561	hg19_cpg_inter
chr17	13767261	13767262	inter:15075	hg19_cpg_inter
chr16	12522873	12522874	inter:14177	hg19_cpg_inter
chr21	30855853	30855854	inter:18326	hg19_cpg_inter
chr1	48024557	48024558	inter:752	hg19_cpg_inter
chr7	2146827	2146828	inter:6833	hg19_cpg_inter
chr6	74590583	74590584	inter:6298	hg19_cpg_inter
chr16	81678907	81678908	inter:14703	hg19_cpg_inter
chr16	66609300	66609301	shelf:30710	hg19_cpg_shelves
chr8	104894088	104894089	inter:8386	hg19_cpg_inter
chr4	162967285	162967286	inter:4801	hg19_cpg_inter
chr7	132317776	132317777	inter:7604	hg19_cpg_inter
chr9	16333645	16333646	inter:8663	hg19_cpg_inter
chr15	101587909	101587910	inter:13967	hg19_cpg_inter
chr5	64249209	64249210	inter:5159	hg19_cpg_inter
chr7	44427942	44427943	inter:7095	hg19_cpg_inter
chr2	69468256	69468257	inter:2244	hg19_cpg_inter
chr7	100992058	100992059	inter:7459	hg19_cpg_inter
chr4	151100242	151100243	inter:4760	hg19_cpg_inter
chr5	16015310	16015311	inter:5036	hg19_cpg_inter
chr3	62356283	62356284	island:4634	hg19_cpg_islands
chr5	2743649	2743650	shelf:10431	hg19_cpg_shelves
chr12	28127907	28127908	island:15385	hg19_cpg_islands
chr3	122446775	122446776	inter:3735	hg19_cpg_inter
chr18	610272	610273	inter:15997	hg19_cpg_inter
chr19	58862253	58862254	island:24728	hg19_cpg_islands
chr17	29887157	29887158	island:20618	hg19_cpg_islands
chr3	132349478	132349479	inter:3835	hg19_cpg_inter
chr12	103355328	103355329	shelf:25137	hg19_cpg_shelves
chr1	166308678	166308679	inter:1393	hg19_cpg_inter
chr7	131480410	131480411	inter:7602	hg19_cpg_inter
chr1	49196366	49196367	inter:758	hg19_cpg_inter
chr4	9429850	9429851	inter:4337	hg19_cpg_inter
chr18	34915212	34915213	shore:39953	hg19_cpg_shores
chr12	8557142	8557143	shelf:24160	hg19_cpg_shelves
chr7	112348839	112348840	inter:7521	hg19_cpg_inter
chr8	135307962	135307963	inter:8461	hg19_cpg_inter
chr3	147106325	147106326	shelf:8180	hg19_cpg_shelves
chr6	138655415	138655416	inter:6516	hg19_cpg_inter
chr12	53201152	53201153	inter:11711	hg19_cpg_inter
chr18	63287504	63287505	inter:16274	hg19_cpg_inter
chr4	43849365	43849366	inter:4434	hg19_cpg_inter
chr1	24170456	24170457	inter:399	hg19_cpg_inter
chr7	158207315	158207316	inter:7811	hg19_cpg_inter
chr17	80357816	80357817	shelf:33755	hg19_cpg_shelves
chr5	49803881	49803882	inter:5114	hg19_cpg_inter
chr1	241634606	241634607	inter:1818	hg19_cpg_inter
chr15	36763267	36763268	inter:13446	hg19_cpg_inter
chr10	28024254	28024255	inter:9672	hg19_cpg_inter
chr13	111918308	111918309	inter:12632	hg19_cpg_inter
chr4	110862941	110862942	inter:4647	hg19_cpg_inter
chr11	115016201	115016202	inter:11218	hg19_cpg_inter
chr7	151234480	151234481	inter:7723	hg19_cpg_inter
chr1	208255540	208255541	inter:1603	hg19_cpg_inter
chr3	168933851	168933852	inter:3982	hg19_cpg_inter
chr7	21685144	21685145	inter:6964	hg19_cpg_inter
chr20	33827977	33827978	inter:17954	hg19_cpg_inter
chr14	101164886	101164887	inter:13195	hg19_cpg_inter
chr20	51900771	51900772	inter:18123	hg19_cpg_inter
chr8	55802321	55802322	inter:8182	hg19_cpg_inter
chr9	21762617	21762618	inter:8687	hg19_cpg_inter
chr16	31488821	31488822	island:19361	hg19_cpg_islands
chr7	14907610	14907611	inter:6947	hg19_cpg_inter
chr2	42566606	42566607	inter:2125	hg19_cpg_inter
chr1	102367162	102367163	inter:990	hg19_cpg_inter
chr2	236147233	236147234	inter:3065	hg19_cpg_inter
chr17	27412068	27412069	inter:15224	hg19_cpg_inter
chr6	114164632	114164633	inter:6430	hg19_cpg_inter
chr20	55609208	55609209	inter:18138	hg19_cpg_inter
chr12	45227510	45227511	inter:11612	hg19_cpg_inter
chr1	18809563	18809564	island:553	hg19_cpg_islands
chr1	95249224	95249225	inter:968	hg19_cpg_inter
chr3	127634693	127634694	shore:9006	hg19_cpg_shores
chr5	133262222	133262223	inter:5401	hg19_cpg_inter
chr17	44087762	44087763	inter:15494	hg19_cpg_inter
chr7	563875	563876	shore:16295	hg19_cpg_shores
chr2	74668481	74668482	island:3003	hg19_cpg_islands
chr7	154630244	154630245	inter:7742	hg19_cpg_inter
chr3	143182449	143182450	inter:3910	hg19_cpg_inter
chr15	79426438	79426439	inter:13801	hg19_cpg_inter
chr2	145161532	145161533	inter:2694	hg19_cpg_inter
chr15	100665636	100665637	inter:13956	hg19_cpg_inter
chr7	105415093	105415094	inter:7499	hg19_cpg_inter
chr12	119837632	119837633	inter:12081	hg19_cpg_inter
chr2	166650160	166650161	island:3541	hg19_cpg_islands
chr7	76409597	76409598	inter:7325	hg19_cpg_inter
chr7	55218100	55218101	inter:7145	hg19_cpg_inter
chr11	62632001	62632002	inter:10813	hg19_cpg_inter
chr2	240478801	240478802	inter:3118	hg19_cpg_inter
chr15	47248770	47248771	inter:13545	hg19_cpg_inter
chr20	17308594	17308595	inter:17839	hg19_cpg_inter
chr21	26243379	26243380	inter:18310	hg19_cpg_inter
chr19	47951166	47951167	island:24209	hg19_cpg_islands
chr5	124684319	124684320	inter:5362	hg19_cpg_inter
chr19	17717096	17717097	island:23402	hg19_cpg_islands
chr5	10330984	10330985	shelf:10493	hg19_cpg_shelves
chr10	7440964	7440965	inter:9582	hg19_cpg_inter
chr10	124014196	124014197	inter:10245	hg19_cpg_inter
chr5	2182774	2182775	shelf:10425	hg19_cpg_shelves
chr18	50665516	50665517	inter:16229	hg19_cpg_inter
chr1	151018289	151018290	shore:3063	hg19_cpg_shores
chr2	241739935	241739936	inter:3142	hg19_cpg_inter
chr4	24402381	24402382	inter:4373	hg19_cpg_inter
chr8	98789669	98789670	shore:20237	hg19_cpg_shores
chr12	104972373	104972374	inter:11965	hg19_cpg_inter
chr12	66726028	66726029	inter:11840	hg19_cpg_inter
chr5	38967723	38967724	inter:5085	hg19_cpg_inter
chr7	90591245	90591246	inter:7362	hg19_cpg_inter
chr10	49637925	49637926	inter:9803	hg19_cpg_inter
chr15	25963630	25963631	inter:13366	hg19_cpg_inter
chr15	68944288	68944289	inter:13691	hg19_cpg_inter
chr20	42569516	42569517	inter:18025	hg19_cpg_inter
chr2	182550051	182550052	shore:6758	hg19_cpg_shores
chr15	93178710	93178711	inter:13921	hg19_cpg_inter
chr6	105400978	105400979	island:8383	hg19_cpg_islands
chr13	92311183	92311184	inter:12559	hg19_cpg_inter
chr5	3959601	3959602	shelf:10447	hg19_cpg_shelves
chr6	90684391	90684392	inter:6351	hg19_cpg_inter
chr22	28030233	28030234	inter:18723	hg19_cpg_inter
chr2	25907590	25907591	inter:2035	hg19_cpg_inter
chr1	226808252	226808253	inter:1710	hg19_cpg_inter
chr17	48194928	48194929	island:21067	hg19_cpg_islands
chr2	73151497	73151498	island:2976	hg19_cpg_islands
chr9	139715438	139715439	shore:22973	hg19_cpg_shores
chr3	127634577	127634578	island:4870	hg19_cpg_islands
chr5	87691087	87691088	inter:5266	hg19_cpg_inter
chr7	41947673	41947674	inter:7068	hg19_cpg_inter
chr8	143314107	143314108	inter:8501	hg19_cpg_inter
chr21	38574588	38574589	inter:18379	hg19_cpg_inter
chr16	73319767	73319768	inter:14657	hg19_cpg_inter
chr13	95739592	95739593	inter:12565	hg19_cpg_inter
chr1	119133440	119133441	inter:1096	hg19_cpg_inter
chr10	125629974	125629975	inter:10256	hg19_cpg_inter
chr18	22636387	22636388	inter:16126	hg19_cpg_inter
chr3	153044202	153044203	inter:3939	hg19_cpg_inter
chr7	93853502	93853503	inter:7376	hg19_cpg_inter
chr15	60703819	60703820	inter:13615	hg19_cpg_inter
chr13	112637700	112637701	inter:12646	hg19_cpg_inter
chr1	245986636	245986637	inter:1846	hg19_cpg_inter
chr2	162091931	162091932	shelf:5730	hg19_cpg_shelves
chr6	37669411	37669412	shelf:12867	hg19_cpg_shelves
chr9	3008525	3008526	inter:8618	hg19_cpg_inter
chr13	20026174	20026175	inter:12300	hg19_cpg_inter
chr7	19152485	19152486	shore:16898	hg19_cpg_shores
chr2	133428764	133428765	island:3456	hg19_cpg_islands
chr1	155290535	155290536	shore:3234	hg19_cpg_shores
chr9	23830298	23830299	inter:8694	hg19_cpg_inter
chr2	26868813	26868814	inter:2044	hg19_cpg_inter
chr7	129542830	129542831	inter:7589	hg19_cpg_inter
chr8	42409855	42409856	inter:8136	hg19_cpg_inter
chr17	71656785	71656786	inter:15741	hg19_cpg_inter
chr16	12875581	12875582	inter:14178	hg19_cpg_inter
chr18	73811980	73811981	inter:16296	hg19_cpg_inter
chr6	62539659	62539660	inter:6266	hg19_cpg_inter
chr16	54323170	54323171	island:19488	hg19_cpg_islands
chr12	83516469	83516470	inter:11888	hg19_cpg_inter
chr12	131505931	131505932	inter:12228	hg19_cpg_inter
chr19	29915654	29915655	inter:17027	hg19_cpg_inter
chr18	76283360	76283361	inter:16327	hg19_cpg_inter
chr5	131712887	131712888	inter:5388	hg19_cpg_inter
chr5	35221012	35221013	inter:5071	hg19_cpg_inter
chr11	95756305	95756306	inter:11156	hg19_cpg_inter
chr7	129799494	129799495	inter:7593	hg19_cpg_inter
chr11	120255941	120255942	inter:11280	hg19_cpg_inter
chr15	37172166	37172167	shore:32818	hg19_cpg_shores
chr7	35259746	35259747	inter:7042	hg19_cpg_inter
chr5	8694811	8694812	inter:5013	hg19_cpg_inter
chr2	240776265	240776266	inter:3122	hg19_cpg_inter
chr7	50652797	50652798	inter:7128	hg19_cpg_inter
chr3	171970453	171970454	inter:3999	hg19_cpg_inter
chr12	116756051	116756052	inter:12059	hg19_cpg_inter
chr5	62548231	62548232	inter:5154	hg19_cpg_inter
chr18	8992377	8992378	inter:16034	hg19_cpg_inter
chr7	80963139	80963140	inter:7337	hg19_cpg_inter
chr8	102300127	102300128	inter:8371	hg19_cpg_inter
chr10	134733083	134733084	island:13717	hg19_cpg_islands
chr3	44825935	44825936	inter:3411	hg19_cpg_inter
chr2	23807190	23807191	inter:2010	hg19_cpg_inter
chr22	49132629	49132630	inter:19019	hg19_cpg_inter
chr17	50962929	50962930	inter:15603	hg19_cpg_inter
chr3	67568714	67568715	inter:3590	hg19_cpg_inter
chr11	63872607	63872608	inter:10829	hg19_cpg_inter
chr11	123088416	123088417	inter:11295	hg19_cpg_inter
chr17	37024648	37024649	shore:37821	hg19_cpg_shores
chr9	98784919	98784920	shore:21876	hg19_cpg_shores
chr14	75082619	75082620	shelf:27451	hg19_cpg_shelves
chr16	58476930	58476931	inter:14539	hg19_cpg_inter
chr4	5789292	5789293	inter:4283	hg19_cpg_inter
chr2	48511008	48511009	inter:2165	hg19_cpg_inter
chr6	106441735	106441736	shore:15393	hg19_cpg_shores
chr18	75587786	75587787	inter:16316	hg19_cpg_inter
chr16	86833267	86833268	inter:14763	hg19_cpg_inter
chr16	87101938	87101939	inter:14766	hg19_cpg_inter
chr6	108224767	108224768	inter:6395	hg19_cpg_inter
chr7	117707016	117707017	inter:7534	hg19_cpg_inter
chr2	190984079	190984080	inter:2833	hg19_cpg_inter
chr2	115989200	115989201	inter:2544	hg19_cpg_inter
chr19	51036262	51036263	inter:17510	hg19_cpg_inter
chr1	85247797	85247798	inter:909	hg19_cpg_inter
chr5	121707572	121707573	inter:5353	hg19_cpg_inter
chr15	68112494	68112495	shore:33347	hg19_cpg_shores
chr11	658503	658504	shore:25344	hg19_cpg_shores
chr12	79260220	79260221	inter:11879	hg19_cpg_inter
chr8	57348793	57348794	shelf:17214	hg19_cpg_shelves
chr22	46852019	46852020	inter:18992	hg19_cpg_inter
chr12	122583461	122583462	inter:12127	hg19_cpg_inter
chr5	3305312	3305313	shore:11964	hg19_cpg_shores
chr10	26579549	26579550	inter:9660	hg19_cpg_inter
chr2	153133091	153133092	inter:2712	hg19_cpg_inter
chr13	109933938	109933939	inter:12609	hg19_cpg_inter
chr4	151501241	151501242	island:6163	hg19_cpg_islands
chr20	5106644	5106645	shore:44961	hg19_cpg_shores
chr4	183068808	183068809	shelf:10123	hg19_cpg_shelves
chr11	49843466	49843467	shelf:22562	hg19_cpg_shelves
chr5	87063262	87063263	inter:5264	hg19_cpg_inter
chr12	14928281	14928282	shore:28066	hg19_cpg_shores
chr2	127734469	127734470	island:3348	hg19_cpg_islands
chr16	71455319	71455320	inter:14640	hg19_cpg_inter
chr10	31322225	31322226	shore:23585	hg19_cpg_shores
chr15	77509135	77509136	inter:13775	hg19_cpg_inter
chr5	2122792	2122793	inter:4981	hg19_cpg_inter
chr5	143758515	143758516	inter:5515	hg19_cpg_inter
chr17	18843630	18843631	inter:15139	hg19_cpg_inter
chr8	85753794	85753795	inter:8290	hg19_cpg_inter
chr3	139589854	139589855	inter:3884	hg19_cpg_inter
chr7	2106029	2106030	shore:16552	hg19_cpg_shores
chr10	131756982	131756983	island:13637	hg19_cpg_islands
chr1	165315471	165315472	inter:1385	hg19_cpg_inter
chr17	19507769	19507770	inter:15155	hg19_cpg_inter
chr4	138452718	138452719	inter:4710	hg19_cpg_inter
chr3	106056709	106056710	inter:3670	hg19_cpg_inter
chr7	141388132	141388133	inter:7648	hg19_cpg_inter
chr13	29358679	29358680	inter:12397	hg19_cpg_inter
chr5	171846018	171846019	inter:5633	hg19_cpg_inter
chr1	54086241	54086242	inter:794	hg19_cpg_inter
chr11	15672867	15672868	shore:25787	hg19_cpg_shores
chr4	187679413	187679414	inter:4887	hg19_cpg_inter
chr5	114193763	114193764	inter:5328	hg19_cpg_inter
chr3	47326986	47326987	shelf:7192	hg19_cpg_shelves
chr20	10236911	10236912	inter:17826	hg19_cpg_inter
chr2	102998205	102998206	inter:2464	hg19_cpg_inter
chr1	26963591	26963592	inter:443	hg19_cpg_inter
chr21	46193654	46193655	inter:18475	hg19_cpg_inter
chr3	171352158	171352159	inter:3997	hg19_cpg_inter
chr12	3313416	3313417	shelf:24023	hg19_cpg_shelves
chr2	120971662	120971663	inter:2565	hg19_cpg_inter
chr14	57260792	57260793	shore:31541	hg19_cpg_shores
chr7	84122907	84122908	inter:7341	hg19_cpg_inter
chr7	1912251	1912252	shore:16520	hg19_cpg_shores
chr8	71582058	71582059	shore:20017	hg19_cpg_shores
chr14	86503588	86503589	inter:13094	hg19_cpg_inter
chr15	48401483	48401484	inter:13547	hg19_cpg_inter
chr5	96154051	96154052	inter:5292	hg19_cpg_inter
chr3	188862870	188862871	inter:4084	hg19_cpg_inter
chr7	107872888	107872889	inter:7513	hg19_cpg_inter
chr8	75518126	75518127	inter:8263	hg19_cpg_inter
chr5	49645837	49645838	inter:5113	hg19_cpg_inter
chr2	158694785	158694786	inter:2722	hg19_cpg_inter
chr8	96368381	96368382	inter:8338	hg19_cpg_inter
chr7	64943343	64943344	inter:7210	hg19_cpg_inter
chr20	61537629	61537630	inter:18220	hg19_cpg_inter
chr8	109307761	109307762	inter:8397	hg19_cpg_inter
chr22	43988674	43988675	inter:18947	hg19_cpg_inter
chr14	96234049	96234050	inter:13158	hg19_cpg_inter
chr2	231658908	231658909	inter:3013	hg19_cpg_inter
chr5	3303387	3303388	shelf:10437	hg19_cpg_shelves
chr13	110487876	110487877	inter:12610	hg19_cpg_inter
chr6	133322959	133322960	inter:6492	hg19_cpg_inter
chr1	14720583	14720584	inter:248	hg19_cpg_inter
chr7	155303762	155303763	shore:18809	hg19_cpg_shores
chr6	7051291	7051292	shore:14033	hg19_cpg_shores
chr5	76228864	76228865	inter:5224	hg19_cpg_inter
chr16	68016546	68016547	shelf:30793	hg19_cpg_shelves
chr10	124494043	124494044	inter:10248	hg19_cpg_inter
chr2	70367759	70367760	shore:5425	hg19_cpg_shores
chr10	132343651	132343652	inter:10308	hg19_cpg_inter
chr11	107221120	107221121	inter:11175	hg19_cpg_inter
chr14	66704519	66704520	inter:12970	hg19_cpg_inter
chr11	128757886	128757887	shelf:23845	hg19_cpg_shelves
chr4	184509988	184509989	inter:4853	hg19_cpg_inter
chr11	110353747	110353748	inter:11189	hg19_cpg_inter
chr1	4794087	4794088	inter:134	hg19_cpg_inter
chr1	226829171	226829172	shore:4168	hg19_cpg_shores
chr5	167681150	167681151	inter:5608	hg19_cpg_inter
chr20	60454817	60454818	shore:45845	hg19_cpg_shores
chr7	116403592	116403593	inter:7529	hg19_cpg_inter
chr12	115117609	115117610	shelf:25351	hg19_cpg_shelves
chr5	1987028	1987029	inter:4978	hg19_cpg_inter
chr18	53253694	53253695	shelf:34332	hg19_cpg_shelves
chr15	22906222	22906223	inter:13343	hg19_cpg_inter
chr2	60962418	60962419	inter:2201	hg19_cpg_inter
chr4	39709809	39709810	inter:4414	hg19_cpg_inter
chr17	49039213	49039214	inter:15598	hg19_cpg_inter
chr10	129858249	129858250	inter:10288	hg19_cpg_inter
chr10	120264830	120264831	inter:10219	hg19_cpg_inter
chr10	4474094	4474095	inter:9561	hg19_cpg_inter
chr5	59506821	59506822	inter:5144	hg19_cpg_inter
chr18	76484395	76484396	shore:40318	hg19_cpg_shores
chr1	247270051	247270052	shelf:3921	hg19_cpg_shelves
chr9	66090026	66090027	inter:8850	hg19_cpg_inter
chr1	165086924	165086925	island:1881	hg19_cpg_islands
chr4	8345404	8345405	shelf:9049	hg19_cpg_shelves
chr8	123861010	123861011	inter:8426	hg19_cpg_inter
chr11	92711504	92711505	inter:11133	hg19_cpg_inter
chr5	6028889	6028890	inter:5000	hg19_cpg_inter
chr6	30659818	30659819	inter:6014	hg19_cpg_inter
chr7	1315742	1315743	island:8963	hg19_cpg_islands
chr14	104636933	104636934	shore:32337	hg19_cpg_shores
chr5	154968357	154968358	inter:5576	hg19_cpg_inter
chr1	174775349	174775350	inter:1433	hg19_cpg_inter
chr11	92000907	92000908	inter:11129	hg19_cpg_inter
chr19	52872569	52872570	shore:44274	hg19_cpg_shores
chr21	47183333	47183334	inter:18510	hg19_cpg_inter
chr7	23433145	23433146	inter:6978	hg19_cpg_inter
chr12	103156909	103156910	inter:11949	hg19_cpg_inter
chr7	158792633	158792634	shelf:16458	hg19_cpg_shelves
chr15	72001371	72001372	inter:13707	hg19_cpg_inter
chr14	57810540	57810541	inter:12911	hg19_cpg_inter
chr2	132837052	132837053	inter:2667	hg19_cpg_inter
chr9	15305873	15305874	shore:21060	hg19_cpg_shores
chr6	41852990	41852991	inter:6173	hg19_cpg_inter
chr22	26709015	26709016	inter:18713	hg19_cpg_inter
chr4	122700696	122700697	inter:4681	hg19_cpg_inter
chr14	60982423	60982424	island:17289	hg19_cpg_islands
chr7	39577364	39577365	inter:7059	hg19_cpg_inter
chr5	160253309	160253310	inter:5602	hg19_cpg_inter
chr17	77460568	77460569	island:21426	hg19_cpg_islands
chr20	14095304	14095305	inter:17835	hg19_cpg_inter
chr4	73797358	73797359	inter:4511	hg19_cpg_inter
chr12	102506487	102506488	inter:11948	hg19_cpg_inter
chr9	128511127	128511128	shore:22314	hg19_cpg_shores
chr8	130975539	130975540	inter:8449	hg19_cpg_inter
chr17	33977594	33977595	inter:15287	hg19_cpg_inter
chr11	19240311	19240312	inter:10594	hg19_cpg_inter
chr9	135548427	135548428	shore:22654	hg19_cpg_shores
chr5	1552115	1552116	shore:11899	hg19_cpg_shores
chr16	29263083	29263084	island:19249	hg19_cpg_islands
chr11	69803787	69803788	inter:10985	hg19_cpg_inter
chr2	158040012	158040013	inter:2720	hg19_cpg_inter
chr10	23469496	23469497	inter:9651	hg19_cpg_inter
chr3	65049415	65049416	inter:3583	hg19_cpg_inter
chr10	14401821	14401822	inter:9613	hg19_cpg_inter
chr16	86489489	86489490	inter:14758	hg19_cpg_inter
chr1	192815303	192815304	inter:1496	hg19_cpg_inter
chr18	76478742	76478743	inter:16331	hg19_cpg_inter
chr10	112617439	112617440	inter:10181	hg19_cpg_inter
chr7	154805683	154805684	inter:7745	hg19_cpg_inter
chr8	142723517	142723518	inter:8495	hg19_cpg_inter
chr10	72315615	72315616	inter:9900	hg19_cpg_inter
chr3	169538387	169538388	inter:3985	hg19_cpg_inter
chr13	100626224	100626225	shore:30675	hg19_cpg_shores
chr8	136431910	136431911	inter:8465	hg19_cpg_inter
chr19	16437566	16437567	island:23343	hg19_cpg_islands
chr6	13135520	13135521	inter:5866	hg19_cpg_inter
chr2	95530658	95530659	shelf:5022	hg19_cpg_shelves
chr11	69505806	69505807	inter:10980	hg19_cpg_inter
chr5	108855699	108855700	inter:5309	hg19_cpg_inter
chr5	131595080	131595081	shore:12846	hg19_cpg_shores
chr6	76541630	76541631	inter:6303	hg19_cpg_inter
chr1	114692159	114692160	shelf:2293	hg19_cpg_shelves
chr11	80970827	80970828	inter:11095	hg19_cpg_inter
chr9	82582452	82582453	inter:8922	hg19_cpg_inter
chr5	145986457	145986458	inter:5522	hg19_cpg_inter
chr7	2086333	2086334	shelf:14340	hg19_cpg_shelves
chr2	173178489	173178490	inter:2774	hg19_cpg_inter
chr7	95064805	95064806	shore:17901	hg19_cpg_shores
chr8	1681039	1681040	inter:7883	hg19_cpg_inter
chr14	78847312	78847313	inter:13086	hg19_cpg_inter
chr2	45235934	45235935	island:2809	hg19_cpg_islands
chr15	48478823	48478824	inter:13548	hg19_cpg_inter
chr15	26443246	26443247	inter:13370	hg19_cpg_inter
chr14	76132553	76132554	inter:13057	hg19_cpg_inter
chr13	51599852	51599853	inter:12502	hg19_cpg_inter
chr7	38696045	38696046	inter:7057	hg19_cpg_inter
chr7	50418531	50418532	inter:7125	hg19_cpg_inter
chr1	160878354	160878355	inter:1352	hg19_cpg_inter
chr1	78443164	78443165	shore:2300	hg19_cpg_shores
chr3	167441798	167441799	inter:3978	hg19_cpg_inter
chr1	152045789	152045790	inter:1240	hg19_cpg_inter
chr3	193534967	193534968	inter:4095	hg19_cpg_inter
chr6	36738355	36738356	inter:6125	hg19_cpg_inter
chr4	185097415	185097416	inter:4860	hg19_cpg_inter
chr1	229546216	229546217	shelf:3712	hg19_cpg_shelves
chr2	1968020	1968021	inter:1911	hg19_cpg_inter
chr7	107284955	107284956	inter:7509	hg19_cpg_inter
chr4	46070287	46070288	inter:4437	hg19_cpg_inter
chr4	97105373	97105374	inter:4607	hg19_cpg_inter
chr5	33751048	33751049	inter:5064	hg19_cpg_inter
chr5	63803625	63803626	shore:12334	hg19_cpg_shores
chr2	213365034	213365035	inter:2925	hg19_cpg_inter
chr4	83376708	83376709	inter:4567	hg19_cpg_inter
chr2	162092915	162092916	shore:6524	hg19_cpg_shores
chr12	130500630	130500631	inter:12210	hg19_cpg_inter
chr11	113113609	113113610	inter:11205	hg19_cpg_inter
chr8	88231910	88231911	inter:8309	hg19_cpg_inter
chr2	204519029	204519030	inter:2893	hg19_cpg_inter
chr5	87534760	87534761	inter:5265	hg19_cpg_inter
chr7	45941209	45941210	inter:7110	hg19_cpg_inter
chr5	5883954	5883955	shelf:10459	hg19_cpg_shelves
chr13	100649327	100649328	island:16773	hg19_cpg_islands
chr1	167194285	167194286	shelf:2991	hg19_cpg_shelves
chr19	11057582	11057583	inter:16720	hg19_cpg_inter
chr13	19242171	19242172	shelf:25881	hg19_cpg_shelves
chr9	128141930	128141931	inter:9211	hg19_cpg_inter
chr21	27223171	27223172	inter:18315	hg19_cpg_inter
chr11	78079113	78079114	inter:11087	hg19_cpg_inter
chr4	48647285	48647286	inter:4449	hg19_cpg_inter
chr1	221064986	221064987	island:2211	hg19_cpg_islands
chr19	1782523	1782524	inter:16435	hg19_cpg_inter
chr12	8671743	8671744	inter:11488	hg19_cpg_inter
chr1	182026250	182026251	island:1982	hg19_cpg_islands
chr1	114752414	114752415	inter:1070	hg19_cpg_inter
chr2	65578799	65578800	inter:2232	hg19_cpg_inter
chr5	2012495	2012496	inter:4979	hg19_cpg_inter
chr21	28337941	28337942	island:25612	hg19_cpg_islands
chr5	3602062	3602063	island:6517	hg19_cpg_islands
chr5	65124689	65124690	inter:5164	hg19_cpg_inter
chr14	55248765	55248766	inter:12895	hg19_cpg_inter
chr14	101923033	101923034	shore:32203	hg19_cpg_shores
chr12	95163120	95163121	inter:11909	hg19_cpg_inter
chr18	75899109	75899110	inter:16319	hg19_cpg_inter
chr6	147528947	147528948	shelf:13724	hg19_cpg_shelves
chr5	78535357	78535358	shore:12526	hg19_cpg_shores
chr17	47793296	47793297	inter:15562	hg19_cpg_inter
chr12	31887215	31887216	inter:11576	hg19_cpg_inter
chr20	23034064	23034065	shore:45115	hg19_cpg_shores
chr2	175196206	175196207	shelf:5833	hg19_cpg_shelves
chr8	61880143	61880144	inter:8211	hg19_cpg_inter
chr6	89296695	89296696	inter:6340	hg19_cpg_inter
chr13	26443690	26443691	inter:12375	hg19_cpg_inter
chr7	4838107	4838108	inter:6872	hg19_cpg_inter
chr1	27677083	27677084	island:723	hg19_cpg_islands
chr15	99168987	99168988	inter:13941	hg19_cpg_inter
chr6	100895166	100895167	island:8366	hg19_cpg_islands
chr11	12122094	12122095	inter:10542	hg19_cpg_inter
chr5	148536462	148536463	inter:5530	hg19_cpg_inter
chr14	57262026	57262027	island:17255	hg19_cpg_islands
chr2	240591049	240591050	inter:3119	hg19_cpg_inter
chr5	54519174	54519175	island:6674	hg19_cpg_islands
chr2	101481831	101481832	inter:2453	hg19_cpg_inter
chr3	167812150	167812151	shore:9424	hg19_cpg_shores
chr12	4431567	4431568	shore:27851	hg19_cpg_shores
chr12	124782138	124782139	shore:29593	hg19_cpg_shores
chr20	24097702	24097703	inter:17873	hg19_cpg_inter
chr16	11773412	11773413	inter:14169	hg19_cpg_inter
chr13	21295695	21295696	island:16435	hg19_cpg_islands
chr1	205067104	205067105	inter:1567	hg19_cpg_inter
chr12	118195661	118195662	shelf:25384	hg19_cpg_shelves
chr3	13576854	13576855	inter:3263	hg19_cpg_inter
chr4	3068116	3068117	inter:4247	hg19_cpg_inter
chr2	80702274	80702275	inter:2326	hg19_cpg_inter
chr9	138009280	138009281	shelf:19758	hg19_cpg_shelves
chr5	168297022	168297023	inter:5613	hg19_cpg_inter
chr13	42364446	42364447	inter:12454	hg19_cpg_inter
chr2	64304740	64304741	inter:2219	hg19_cpg_inter
chr3	144037317	144037318	inter:3911	hg19_cpg_inter
chr8	116293504	116293505	inter:8406	hg19_cpg_inter
chr11	45680957	45680958	inter:10678	hg19_cpg_inter
chr3	13093944	13093945	inter:3258	hg19_cpg_inter
chr10	106875189	106875190	inter:10166	hg19_cpg_inter
chr17	59481937	59481938	island:21169	hg19_cpg_islands
chr17	14953245	14953246	inter:15079	hg19_cpg_inter
chr10	98208142	98208143	inter:10053	hg19_cpg_inter
chr5	134366831	134366832	shore:12923	hg19_cpg_shores
chr2	19182451	19182452	inter:1994	hg19_cpg_inter
chr20	23012313	23012314	shelf:38013	hg19_cpg_shelves
chr2	63078142	63078143	inter:2214	hg19_cpg_inter
chr15	100469679	100469680	shelf:29369	hg19_cpg_shelves
chr8	37610377	37610378	inter:8093	hg19_cpg_inter
chr8	128312039	128312040	inter:8445	hg19_cpg_inter
chr2	174715912	174715913	inter:2779	hg19_cpg_inter
chr18	19960881	19960882	inter:16111	hg19_cpg_inter
chr5	137170723	137170724	inter:5436	hg19_cpg_inter
chr3	132476946	132476947	inter:3837	hg19_cpg_inter
chr11	134631332	134631333	shore:27745	hg19_cpg_shores
chr17	6141808	6141809	inter:14985	hg19_cpg_inter
chr11	70749744	70749745	inter:11000	hg19_cpg_inter
chr18	76675067	76675068	shore:40334	hg19_cpg_shores
chr17	75419729	75419730	inter:15833	hg19_cpg_inter
chr15	45409472	45409473	island:18048	hg19_cpg_islands
chr2	54053045	54053046	inter:2176	hg19_cpg_inter
chr12	65154077	65154078	shore:28831	hg19_cpg_shores
chr15	65709740	65709741	inter:13658	hg19_cpg_inter
chr5	115182484	115182485	inter:5337	hg19_cpg_inter
chr16	48400183	48400184	shore:35509	hg19_cpg_shores
chr15	27627771	27627772	inter:13377	hg19_cpg_inter
chr13	75537386	75537387	inter:12536	hg19_cpg_inter
chr11	12910932	12910933	inter:10545	hg19_cpg_inter
chr2	127138883	127138884	inter:2583	hg19_cpg_inter
chr15	68006146	68006147	inter:13681	hg19_cpg_inter
chr5	172660703	172660704	shore:13549	hg19_cpg_shores
chr10	43838778	43838779	shore:23695	hg19_cpg_shores
chr1	91088606	91088607	inter:937	hg19_cpg_inter
chr8	11653410	11653411	inter:7955	hg19_cpg_inter
chr12	106979434	106979435	island:15923	hg19_cpg_islands
chr8	81807454	81807455	shore:20095	hg19_cpg_shores
chr10	6261207	6261208	shore:23338	hg19_cpg_shores
chr1	226397193	226397194	inter:1706	hg19_cpg_inter
chr12	42076765	42076766	inter:11600	hg19_cpg_inter
chr17	5674423	5674424	inter:14983	hg19_cpg_inter
chr7	100096883	100096884	inter:7436	hg19_cpg_inter
chr22	33990373	33990374	inter:18789	hg19_cpg_inter
chr16	24384302	24384303	inter:14269	hg19_cpg_inter
chr5	91181374	91181375	inter:5276	hg19_cpg_inter
chr16	72995050	72995051	shore:35981	hg19_cpg_shores
chr8	23194200	23194201	inter:8027	hg19_cpg_inter
chr10	7212379	7212380	shore:23342	hg19_cpg_shores
chr1	244201194	244201195	inter:1832	hg19_cpg_inter
chr9	137804581	137804582	inter:9409	hg19_cpg_inter
chr7	97807745	97807746	inter:7397	hg19_cpg_inter
chr9	102847032	102847033	inter:9068	hg19_cpg_inter
chr22	25910760	25910761	inter:18711	hg19_cpg_inter
chr8	91043502	91043503	inter:8315	hg19_cpg_inter
chr15	77873733	77873734	inter:13776	hg19_cpg_inter
chr11	116349484	116349485	inter:11222	hg19_cpg_inter
chr2	109569251	109569252	inter:2493	hg19_cpg_inter
chr13	100639815	100639816	shore:30678	hg19_cpg_shores
chr19	48964305	48964306	shore:43903	hg19_cpg_shores
chr2	73152672	73152673	shore:5492	hg19_cpg_shores
chr13	97640684	97640685	inter:12572	hg19_cpg_inter
chr6	166104293	166104294	inter:6653	hg19_cpg_inter
chr6	127744837	127744838	inter:6476	hg19_cpg_inter
chr20	60209424	60209425	inter:18183	hg19_cpg_inter
chr11	97869765	97869766	inter:11157	hg19_cpg_inter
chr12	54441861	54441862	shore:28611	hg19_cpg_shores
chr8	2152496	2152497	inter:7899	hg19_cpg_inter
chr9	124023349	124023350	inter:9169	hg19_cpg_inter
chr11	88038481	88038482	inter:11117	hg19_cpg_inter
chr2	133772860	133772861	inter:2673	hg19_cpg_inter
chr12	15121938	15121939	inter:11524	hg19_cpg_inter
chr11	117245988	117245989	inter:11235	hg19_cpg_inter
chr4	42027959	42027960	inter:4431	hg19_cpg_inter
chr16	5630688	5630689	inter:14139	hg19_cpg_inter
chr9	131880945	131880946	inter:9286	hg19_cpg_inter
chr3	2880552	2880553	inter:3187	hg19_cpg_inter
chr11	7540650	7540651	inter:10508	hg19_cpg_inter
chr11	35366721	35366722	inter:10650	hg19_cpg_inter
chr12	47351753	47351754	inter:11621	hg19_cpg_inter
chr2	8093612	8093613	inter:1942	hg19_cpg_inter
chr18	76117298	76117299	inter:16321	hg19_cpg_inter
chr21	14725382	14725383	inter:18289	hg19_cpg_inter
chr13	100611688	100611689	shore:30672	hg19_cpg_shores
chr9	123820160	123820161	inter:9167	hg19_cpg_inter
chr11	67472330	67472331	inter:10947	hg19_cpg_inter
chr8	60552697	60552698	inter:8203	hg19_cpg_inter
chr12	132475600	132475601	inter:12252	hg19_cpg_inter
chr16	4381668	4381669	shelf:29786	hg19_cpg_shelves
chr10	45923257	45923258	island:12978	hg19_cpg_islands
chr13	52530023	52530024	inter:12507	hg19_cpg_inter
chr9	74099353	74099354	inter:8901	hg19_cpg_inter
chr2	8400577	8400578	inter:1943	hg19_cpg_inter
chr3	197310065	197310066	inter:4150	hg19_cpg_inter
chr10	119314295	119314296	shore:24786	hg19_cpg_shores
chr10	287719	287720	inter:9507	hg19_cpg_inter
chr14	60771735	60771736	inter:12931	hg19_cpg_inter
chr15	22153303	22153304	inter:13338	hg19_cpg_inter
chr2	228205038	228205039	inter:3004	hg19_cpg_inter
chr7	20806389	20806390	inter:6961	hg19_cpg_inter
chr5	94945910	94945911	inter:5283	hg19_cpg_inter
chr20	55787117	55787118	inter:18140	hg19_cpg_inter
chr5	142922703	142922704	inter:5513	hg19_cpg_inter
chr3	160475388	160475389	shore:9409	hg19_cpg_shores
chr1	10261880	10261881	inter:204	hg19_cpg_inter
chr9	86755650	86755651	island:11841	hg19_cpg_islands
chr5	87440037	87440038	shelf:10997	hg19_cpg_shelves
chr14	91831898	91831899	inter:13124	hg19_cpg_inter
chr4	31377425	31377426	inter:4393	hg19_cpg_inter
chr3	82001631	82001632	inter:3628	hg19_cpg_inter
chr10	95813121	95813122	inter:10040	hg19_cpg_inter
chr9	107824828	107824829	inter:9087	hg19_cpg_inter
chr8	47943125	47943126	inter:8146	hg19_cpg_inter
chr14	77403587	77403588	inter:13067	hg19_cpg_inter
chr2	182547874	182547875	island:3669	hg19_cpg_islands
chr17	74735976	74735977	shore:38986	hg19_cpg_shores
chr6	80951474	80951475	inter:6314	hg19_cpg_inter
chr2	43079838	43079839	inter:2131	hg19_cpg_inter
chr6	131216189	131216190	inter:6483	hg19_cpg_inter
chr14	97689700	97689701	shelf:27714	hg19_cpg_shelves
chr8	142189793	142189794	inter:8484	hg19_cpg_inter
chr2	15448189	15448190	inter:1984	hg19_cpg_inter
chr6	108286763	108286764	inter:6396	hg19_cpg_inter
chr9	31873913	31873914	inter:8704	hg19_cpg_inter
chr6	56555274	56555275	inter:6258	hg19_cpg_inter
chr6	14310084	14310085	inter:5878	hg19_cpg_inter
chr1	154638325	154638326	inter:1267	hg19_cpg_inter
chr1	161501538	161501539	shore:3420	hg19_cpg_shores
chr4	78977531	78977532	shore:10865	hg19_cpg_shores
chr14	96400150	96400151	inter:13159	hg19_cpg_inter
chr13	100613132	100613133	shore:30673	hg19_cpg_shores
chr2	185195467	185195468	inter:2820	hg19_cpg_inter
chr11	61899398	61899399	inter:10793	hg19_cpg_inter
chr5	173770398	173770399	inter:5652	hg19_cpg_inter
chr9	110256884	110256885	inter:9097	hg19_cpg_inter
chr1	224207710	224207711	inter:1684	hg19_cpg_inter
chr1	79306563	79306564	inter:897	hg19_cpg_inter
chr16	70529457	70529458	inter:14632	hg19_cpg_inter
chr11	115531141	115531142	shore:27383	hg19_cpg_shores
chr14	106411532	106411533	inter:13313	hg19_cpg_inter
chr12	27583873	27583874	inter:11556	hg19_cpg_inter
chr4	81453137	81453138	inter:4560	hg19_cpg_inter
chr1	237087549	237087550	inter:1807	hg19_cpg_inter
chr18	76010010	76010011	inter:16320	hg19_cpg_inter
chr1	198903078	198903079	inter:1505	hg19_cpg_inter
chr13	21935681	21935682	inter:12333	hg19_cpg_inter
chr12	129548773	129548774	inter:12206	hg19_cpg_inter
chr8	8003174	8003175	inter:7924	hg19_cpg_inter
chr7	155907759	155907760	inter:7761	hg19_cpg_inter
chr12	106979049	106979050	shore:29147	hg19_cpg_shores
chr19	36815866	36815867	inter:17130	hg19_cpg_inter
chr16	4484148	4484149	inter:14121	hg19_cpg_inter
chr2	3630655	3630656	inter:1926	hg19_cpg_inter
chr6	163542432	163542433	inter:6645	hg19_cpg_inter
chr12	7639172	7639173	inter:11476	hg19_cpg_inter
chr4	177198458	177198459	inter:4839	hg19_cpg_inter
chr8	113918150	113918151	inter:8405	hg19_cpg_inter
chr9	86755861	86755862	shore:21681	hg19_cpg_shores
chr17	53051234	53051235	inter:15606	hg19_cpg_inter
chr7	127991741	127991742	island:10015	hg19_cpg_islands
chr18	14745272	14745273	shelf:34049	hg19_cpg_shelves
chr4	6157949	6157950	inter:4286	hg19_cpg_inter
chr15	29923843	29923844	inter:13398	hg19_cpg_inter
chr6	10382854	10382855	shore:14073	hg19_cpg_shores
chr21	39173286	39173287	inter:18384	hg19_cpg_inter
chr3	7559172	7559173	inter:3200	hg19_cpg_inter
chr1	14152216	14152217	inter:247	hg19_cpg_inter
chr7	28995280	28995281	shore:17064	hg19_cpg_shores
chr1	209624771	209624772	inter:1605	hg19_cpg_inter
chr21	44698108	44698109	inter:18436	hg19_cpg_inter
chr13	68583978	68583979	inter:12528	hg19_cpg_inter
chr4	115997706	115997707	inter:4662	hg19_cpg_inter
chr6	6342781	6342782	inter:5835	hg19_cpg_inter
chr9	123445840	123445841	inter:9161	hg19_cpg_inter
chr11	55637408	55637409	shelf:22573	hg19_cpg_shelves
chr6	112292714	112292715	inter:6427	hg19_cpg_inter
chr11	63348551	63348552	inter:10816	hg19_cpg_inter
chr16	68016519	68016520	shore:35850	hg19_cpg_shores
chr17	22162902	22162903	inter:15188	hg19_cpg_inter
chr4	83929585	83929586	shelf:9565	hg19_cpg_shelves
chr17	71193600	71193601	inter:15736	hg19_cpg_inter
chr2	111598969	111598970	inter:2511	hg19_cpg_inter
chr18	9902628	9902629	inter:16039	hg19_cpg_inter
chr2	33503331	33503332	inter:2094	hg19_cpg_inter
chr4	25722206	25722207	inter:4385	hg19_cpg_inter
chr10	133102654	133102655	inter:10313	hg19_cpg_inter
chr3	66054036	66054037	inter:3587	hg19_cpg_inter
chr18	74287413	74287414	inter:16302	hg19_cpg_inter
chr7	76924001	76924002	inter:7328	hg19_cpg_inter
chr4	141787967	141787968	inter:4731	hg19_cpg_inter
chr13	112054168	112054169	shore:30789	hg19_cpg_shores
chr7	148093220	148093221	inter:7667	hg19_cpg_inter
chr4	111497534	111497535	inter:4649	hg19_cpg_inter
chr2	156120411	156120412	inter:2717	hg19_cpg_inter
chr3	48332651	48332652	inter:3451	hg19_cpg_inter
chr9	130025776	130025777	inter:9234	hg19_cpg_inter
chr18	45227780	45227781	inter:16198	hg19_cpg_inter
chr15	28373501	28373502	inter:13383	hg19_cpg_inter
chr13	31264579	31264580	inter:12411	hg19_cpg_inter
chr7	70004849	70004850	inter:7240	hg19_cpg_inter
chr12	48780272	48780273	inter:11636	hg19_cpg_inter
chr2	223313808	223313809	inter:2988	hg19_cpg_inter
chr4	174993946	174993947	inter:4832	hg19_cpg_inter
chr15	64295484	64295485	inter:13634	hg19_cpg_inter
chr2	39187967	39187968	island:2764	hg19_cpg_islands
chr13	114994127	114994128	inter:12714	hg19_cpg_inter
chr10	28534578	28534579	inter:9674	hg19_cpg_inter
chr7	107356103	107356104	inter:7510	hg19_cpg_inter
chr2	144704275	144704276	inter:2692	hg19_cpg_inter
chr1	163342347	163342348	inter:1380	hg19_cpg_inter
chr4	85424395	85424396	shore:10941	hg19_cpg_shores
chr2	239846386	239846387	inter:3104	hg19_cpg_inter
chr16	23291476	23291477	inter:14258	hg19_cpg_inter
chr12	54441458	54441459	island:15638	hg19_cpg_islands
chr6	21668189	21668190	shore:14199	hg19_cpg_shores
chr8	77768353	77768354	inter:8266	hg19_cpg_inter
chr22	50251704	50251705	shore:48079	hg19_cpg_shores
chr2	202669292	202669293	inter:2880	hg19_cpg_inter
chr12	5878312	5878313	inter:11443	hg19_cpg_inter
chr2	108124693	108124694	inter:2485	hg19_cpg_inter
chr11	10439749	10439750	inter:10533	hg19_cpg_inter
chr2	150250110	150250111	inter:2705	hg19_cpg_inter
chr7	4300951	4300952	shelf:14416	hg19_cpg_shelves
chr6	41394869	41394870	shore:14852	hg19_cpg_shores
chr10	35902459	35902460	inter:9703	hg19_cpg_inter
chr9	44084792	44084793	inter:8822	hg19_cpg_inter
chr5	52752331	52752332	inter:5122	hg19_cpg_inter
chr13	99915792	99915793	inter:12583	hg19_cpg_inter
chr8	34782959	34782960	inter:8090	hg19_cpg_inter
chr20	62793919	62793920	inter:18269	hg19_cpg_inter
chr19	39447285	39447286	inter:17196	hg19_cpg_inter
chr1	213562800	213562801	island:2167	hg19_cpg_islands
chr2	241191662	241191663	inter:3130	hg19_cpg_inter
chr13	31219625	31219626	inter:12410	hg19_cpg_inter
chr7	101549187	101549188	inter:7463	hg19_cpg_inter
[truncated: 247 more rows]

## Sheet: WGBS_AllCpG
Chromosome	Start	End	Annotation ID	Annotation Category
chr3	167812150	167812151	shore:9424	hg19_cpg_shores
chr3	153840706	153840707	shore:9340	hg19_cpg_shores
chr3	147106593	147106594	shore:9283	hg19_cpg_shores
chr3	147106561	147106562	shore:9283	hg19_cpg_shores
chr3	147106598	147106599	shore:9283	hg19_cpg_shores
chr3	147106586	147106587	shore:9283	hg19_cpg_shores
chr3	147106563	147106564	shore:9283	hg19_cpg_shores
chr3	147106615	147106616	shore:9283	hg19_cpg_shores
chr3	147106675	147106676	shore:9283	hg19_cpg_shores
chr3	147106610	147106611	shore:9283	hg19_cpg_shores
chr3	147106608	147106609	shore:9283	hg19_cpg_shores
chr3	147106584	147106585	shore:9283	hg19_cpg_shores
chr3	147106541	147106542	shore:9283	hg19_cpg_shores
chr3	147106536	147106537	shore:9283	hg19_cpg_shores
chr3	145970478	145970479	shore:9276	hg19_cpg_shores
chr3	145970553	145970554	shore:9276	hg19_cpg_shores
chr3	145970378	145970379	shore:9276	hg19_cpg_shores
chr3	131100157	131100158	shore:9094	hg19_cpg_shores
chr3	112933314	112933315	shore:8789	hg19_cpg_shores
chr3	112932567	112932568	shore:8789	hg19_cpg_shores
chr3	112932882	112932883	shore:8789	hg19_cpg_shores
chr3	112932845	112932846	shore:8789	hg19_cpg_shores
chr3	112933140	112933141	shore:8789	hg19_cpg_shores
chr3	112932609	112932610	shore:8789	hg19_cpg_shores
chr3	112929670	112929671	shore:8788	hg19_cpg_shores
chr3	112930187	112930188	shore:8788	hg19_cpg_shores
chr3	112929672	112929673	shore:8788	hg19_cpg_shores
chr3	112929668	112929669	shore:8788	hg19_cpg_shores
chr3	112929680	112929681	shore:8788	hg19_cpg_shores
chr3	77090919	77090920	shore:8654	hg19_cpg_shores
chr3	66272916	66272917	shore:8579	hg19_cpg_shores
chr3	66272842	66272843	shore:8579	hg19_cpg_shores
chr3	66272896	66272897	shore:8579	hg19_cpg_shores
chr3	66272808	66272809	shore:8579	hg19_cpg_shores
chr3	66272859	66272860	shore:8579	hg19_cpg_shores
chr3	66272854	66272855	shore:8579	hg19_cpg_shores
chr3	66272899	66272900	shore:8579	hg19_cpg_shores
chr3	66272850	66272851	shore:8579	hg19_cpg_shores
chr3	66272797	66272798	shore:8579	hg19_cpg_shores
chr1	16165166	16165167	shore:839	hg19_cpg_shores
chr3	46618257	46618258	shore:8173	hg19_cpg_shores
chr3	27527029	27527030	shore:7930	hg19_cpg_shores
chr3	24565569	24565570	shore:7917	hg19_cpg_shores
chr3	24564716	24564717	shore:7917	hg19_cpg_shores
chr3	24564636	24564637	shore:7917	hg19_cpg_shores
chr2	236405140	236405141	shore:7338	hg19_cpg_shores
chr2	202902160	202902161	shore:6898	hg19_cpg_shores
chr2	182550051	182550052	shore:6758	hg19_cpg_shores
chr2	182550068	182550069	shore:6758	hg19_cpg_shores
chr2	182550057	182550058	shore:6758	hg19_cpg_shores
chr2	182547693	182547694	shore:6757	hg19_cpg_shores
chr2	175198593	175198594	shore:6652	hg19_cpg_shores
chr2	175198659	175198660	shore:6652	hg19_cpg_shores
chr2	175198664	175198665	shore:6652	hg19_cpg_shores
chr2	175198437	175198438	shore:6652	hg19_cpg_shores
chr2	175198497	175198498	shore:6652	hg19_cpg_shores
chr2	175111906	175111907	shore:6647	hg19_cpg_shores
chr2	162284896	162284897	shore:6536	hg19_cpg_shores
chr2	162285132	162285133	shore:6536	hg19_cpg_shores
chr2	162284894	162284895	shore:6536	hg19_cpg_shores
chr2	162284932	162284933	shore:6536	hg19_cpg_shores
chr2	162284917	162284918	shore:6536	hg19_cpg_shores
chr2	162284868	162284869	shore:6536	hg19_cpg_shores
chr2	162284919	162284920	shore:6536	hg19_cpg_shores
chr2	162284993	162284994	shore:6536	hg19_cpg_shores
chr2	162284716	162284717	shore:6536	hg19_cpg_shores
chr2	162278944	162278945	shore:6534	hg19_cpg_shores
chr2	162279083	162279084	shore:6534	hg19_cpg_shores
chr2	162279003	162279004	shore:6534	hg19_cpg_shores
chr2	162279090	162279091	shore:6534	hg19_cpg_shores
chr2	162279320	162279321	shore:6534	hg19_cpg_shores
chr2	162279460	162279461	shore:6534	hg19_cpg_shores
chr2	162103618	162103619	shore:6527	hg19_cpg_shores
chr2	162096302	162096303	shore:6525	hg19_cpg_shores
chr2	162096334	162096335	shore:6525	hg19_cpg_shores
chr2	162096319	162096320	shore:6525	hg19_cpg_shores
chr2	162096311	162096312	shore:6525	hg19_cpg_shores
chr2	162096424	162096425	shore:6525	hg19_cpg_shores
chr2	144693672	144693673	shore:6427	hg19_cpg_shores
chr2	128053854	128053855	shore:6198	hg19_cpg_shores
chr2	121497216	121497217	shore:6157	hg19_cpg_shores
chr2	121497271	121497272	shore:6157	hg19_cpg_shores
chr1	7829432	7829433	shore:596	hg19_cpg_shores
chr2	73152678	73152679	shore:5492	hg19_cpg_shores
chr2	73152672	73152673	shore:5492	hg19_cpg_shores
chr2	73152640	73152641	shore:5492	hg19_cpg_shores
chr2	66671659	66671660	shore:5383	hg19_cpg_shores
chr2	66671695	66671696	shore:5383	hg19_cpg_shores
chr2	66671722	66671723	shore:5383	hg19_cpg_shores
chr2	66671795	66671796	shore:5383	hg19_cpg_shores
chr2	66670706	66670707	shore:5383	hg19_cpg_shores
chr2	66671727	66671728	shore:5383	hg19_cpg_shores
chr2	66671656	66671657	shore:5383	hg19_cpg_shores
chr2	66670710	66670711	shore:5383	hg19_cpg_shores
chr2	66671744	66671745	shore:5383	hg19_cpg_shores
chr2	58274547	58274548	shore:5288	hg19_cpg_shores
chr2	58274524	58274525	shore:5288	hg19_cpg_shores
chr2	58274473	58274474	shore:5288	hg19_cpg_shores
chr2	58274565	58274566	shore:5288	hg19_cpg_shores
chr2	58274481	58274482	shore:5288	hg19_cpg_shores
chr2	58273563	58273564	shore:5287	hg19_cpg_shores
chr2	58273589	58273590	shore:5287	hg19_cpg_shores
chr2	58272201	58272202	shore:5287	hg19_cpg_shores
chr2	58272269	58272270	shore:5287	hg19_cpg_shores
chr2	58273552	58273553	shore:5287	hg19_cpg_shores
chr2	47629132	47629133	shore:5215	hg19_cpg_shores
chr2	47629162	47629163	shore:5215	hg19_cpg_shores
chr2	47629140	47629141	shore:5215	hg19_cpg_shores
chr2	47628950	47628951	shore:5215	hg19_cpg_shores
chr2	47629255	47629256	shore:5215	hg19_cpg_shores
chr2	47628980	47628981	shore:5215	hg19_cpg_shores
chr2	47629033	47629034	shore:5215	hg19_cpg_shores
chr1	5773836	5773837	shore:504	hg19_cpg_shores
chr1	5773891	5773892	shore:504	hg19_cpg_shores
chr1	5773918	5773919	shore:504	hg19_cpg_shores
chr1	5773824	5773825	shore:504	hg19_cpg_shores
chr1	5773673	5773674	shore:504	hg19_cpg_shores
chr1	5773685	5773686	shore:504	hg19_cpg_shores
chr1	5773736	5773737	shore:504	hg19_cpg_shores
chr1	5773748	5773749	shore:504	hg19_cpg_shores
chr1	5773945	5773946	shore:504	hg19_cpg_shores
chr1	5773652	5773653	shore:504	hg19_cpg_shores
chr1	5773810	5773811	shore:504	hg19_cpg_shores
chr1	5773690	5773691	shore:504	hg19_cpg_shores
chr1	5773622	5773623	shore:504	hg19_cpg_shores
chr1	5773730	5773731	shore:504	hg19_cpg_shores
chr1	5773627	5773628	shore:504	hg19_cpg_shores
chr1	5773715	5773716	shore:504	hg19_cpg_shores
chr1	5773734	5773735	shore:504	hg19_cpg_shores
chr1	5773671	5773672	shore:504	hg19_cpg_shores
chr1	5773610	5773611	shore:504	hg19_cpg_shores
chr1	5773942	5773943	shore:504	hg19_cpg_shores
chr2	27993790	27993791	shore:5015	hg19_cpg_shores
chr2	27993728	27993729	shore:5015	hg19_cpg_shores
chr2	27993739	27993740	shore:5015	hg19_cpg_shores
chr2	25015017	25015018	shore:4895	hg19_cpg_shores
chr2	3623824	3623825	shore:4670	hg19_cpg_shores
chr2	3623815	3623816	shore:4670	hg19_cpg_shores
chr21	34401366	34401367	shore:46358	hg19_cpg_shores
chr2	1288115	1288116	shore:4605	hg19_cpg_shores
chr20	60454817	60454818	shore:45845	hg19_cpg_shores
chr20	54935127	54935128	shore:45722	hg19_cpg_shores
chr20	33103494	33103495	shore:45281	hg19_cpg_shores
chr20	33103489	33103490	shore:45281	hg19_cpg_shores
chr20	33103483	33103484	shore:45281	hg19_cpg_shores
chr20	33103533	33103534	shore:45281	hg19_cpg_shores
chr20	33103644	33103645	shore:45281	hg19_cpg_shores
chr20	33103142	33103143	shore:45281	hg19_cpg_shores
chr20	33103151	33103152	shore:45281	hg19_cpg_shores
chr20	33103540	33103541	shore:45281	hg19_cpg_shores
chr20	33103122	33103123	shore:45281	hg19_cpg_shores
chr20	33103650	33103651	shore:45281	hg19_cpg_shores
chr20	33103676	33103677	shore:45281	hg19_cpg_shores
chr20	33103260	33103261	shore:45281	hg19_cpg_shores
chr20	33103362	33103363	shore:45281	hg19_cpg_shores
chr20	33103160	33103161	shore:45281	hg19_cpg_shores
chr20	33103357	33103358	shore:45281	hg19_cpg_shores
chr20	33103355	33103356	shore:45281	hg19_cpg_shores
chr20	33103252	33103253	shore:45281	hg19_cpg_shores
chr20	33103682	33103683	shore:45281	hg19_cpg_shores
chr20	33103113	33103114	shore:45281	hg19_cpg_shores
chr20	33103427	33103428	shore:45281	hg19_cpg_shores
chr20	33103417	33103418	shore:45281	hg19_cpg_shores
chr20	17664154	17664155	shore:45044	hg19_cpg_shores
chr20	5106650	5106651	shore:44961	hg19_cpg_shores
chr20	5106644	5106645	shore:44961	hg19_cpg_shores
chr20	5106677	5106678	shore:44961	hg19_cpg_shores
chr1	245847601	245847602	shore:4482	hg19_cpg_shores
chr1	245847616	245847617	shore:4482	hg19_cpg_shores
chr1	245847603	245847604	shore:4482	hg19_cpg_shores
chr1	245847618	245847619	shore:4482	hg19_cpg_shores
chr1	245847612	245847613	shore:4482	hg19_cpg_shores
chr1	245847631	245847632	shore:4482	hg19_cpg_shores
chr1	245847560	245847561	shore:4482	hg19_cpg_shores
chr1	245847622	245847623	shore:4482	hg19_cpg_shores
chr20	640875	640876	shore:44793	hg19_cpg_shores
chr20	640830	640831	shore:44793	hg19_cpg_shores
chr20	640873	640874	shore:44793	hg19_cpg_shores
chr20	640840	640841	shore:44793	hg19_cpg_shores
chr20	640868	640869	shore:44793	hg19_cpg_shores
chr20	640828	640829	shore:44793	hg19_cpg_shores
chr20	640877	640878	shore:44793	hg19_cpg_shores
chr19	56740672	56740673	shore:44567	hg19_cpg_shores
chr19	56741040	56741041	shore:44567	hg19_cpg_shores
chr19	56741045	56741046	shore:44567	hg19_cpg_shores
chr19	56710404	56710405	shore:44563	hg19_cpg_shores
chr19	56710402	56710403	shore:44563	hg19_cpg_shores
chr19	56710174	56710175	shore:44563	hg19_cpg_shores
chr19	56709623	56709624	shore:44563	hg19_cpg_shores
chr19	56710447	56710448	shore:44563	hg19_cpg_shores
chr19	52872569	52872570	shore:44274	hg19_cpg_shores
chr19	51925930	51925931	shore:44235	hg19_cpg_shores
chr19	51925932	51925933	shore:44235	hg19_cpg_shores
chr1	239551929	239551930	shore:4402	hg19_cpg_shores
chr1	239552343	239552344	shore:4402	hg19_cpg_shores
chr1	239552380	239552381	shore:4402	hg19_cpg_shores
chr1	239552358	239552359	shore:4402	hg19_cpg_shores
chr1	239552395	239552396	shore:4402	hg19_cpg_shores
chr1	239552332	239552333	shore:4402	hg19_cpg_shores
chr1	239552286	239552287	shore:4402	hg19_cpg_shores
chr1	239552125	239552126	shore:4402	hg19_cpg_shores
chr1	239552252	239552253	shore:4402	hg19_cpg_shores
chr19	49219101	49219102	shore:43945	hg19_cpg_shores
chr19	49219461	49219462	shore:43945	hg19_cpg_shores
chr19	48964305	48964306	shore:43903	hg19_cpg_shores
chr19	47633363	47633364	shore:43795	hg19_cpg_shores
chr19	47633333	47633334	shore:43795	hg19_cpg_shores
chr19	46917061	46917062	shore:43741	hg19_cpg_shores
chr19	46916370	46916371	shore:43740	hg19_cpg_shores
chr19	46916377	46916378	shore:43740	hg19_cpg_shores
chr19	46916024	46916025	shore:43740	hg19_cpg_shores
chr1	234041582	234041583	shore:4344	hg19_cpg_shores
chr19	41838688	41838689	shore:43400	hg19_cpg_shores
chr1	229567166	229567167	shore:4285	hg19_cpg_shores
chr19	29283717	29283718	shore:42740	hg19_cpg_shores
chr19	18830417	18830418	shore:42557	hg19_cpg_shores
chr19	18760340	18760341	shore:42547	hg19_cpg_shores
chr19	18760151	18760152	shore:42547	hg19_cpg_shores
chr19	4953114	4953115	shore:41385	hg19_cpg_shores
chr19	4953099	4953100	shore:41385	hg19_cpg_shores
chr1	221068275	221068276	shore:4076	hg19_cpg_shores
chr1	221068295	221068296	shore:4076	hg19_cpg_shores
chr1	221068322	221068323	shore:4076	hg19_cpg_shores
chr1	221068263	221068264	shore:4076	hg19_cpg_shores
chr1	221068334	221068335	shore:4076	hg19_cpg_shores
chr1	221068250	221068251	shore:4076	hg19_cpg_shores
chr1	221068354	221068355	shore:4076	hg19_cpg_shores
chr1	221067260	221067261	shore:4075	hg19_cpg_shores
chr1	221067253	221067254	shore:4075	hg19_cpg_shores
chr1	221066922	221066923	shore:4075	hg19_cpg_shores
chr1	221057830	221057831	shore:4073	hg19_cpg_shores
chr1	221057950	221057951	shore:4073	hg19_cpg_shores
chr19	711646	711647	shore:40601	hg19_cpg_shores
chr18	76555180	76555181	shore:40323	hg19_cpg_shores
chr18	76276276	76276277	shore:40308	hg19_cpg_shores
chr18	75997929	75997930	shore:40289	hg19_cpg_shores
chr18	75997987	75997988	shore:40289	hg19_cpg_shores
chr18	75997989	75997990	shore:40289	hg19_cpg_shores
chr18	75997896	75997897	shore:40289	hg19_cpg_shores
chr18	75998076	75998077	shore:40289	hg19_cpg_shores
chr18	75997983	75997984	shore:40289	hg19_cpg_shores
chr18	61032247	61032248	shore:40180	hg19_cpg_shores
chr18	34915231	34915232	shore:39953	hg19_cpg_shores
chr18	34915212	34915213	shore:39953	hg19_cpg_shores
chr18	29520749	29520750	shore:39892	hg19_cpg_shores
chr18	29520755	29520756	shore:39892	hg19_cpg_shores
chr18	29520759	29520760	shore:39892	hg19_cpg_shores
chr18	29520739	29520740	shore:39892	hg19_cpg_shores
chr18	29520695	29520696	shore:39892	hg19_cpg_shores
chr18	29520915	29520916	shore:39892	hg19_cpg_shores
chr18	29521131	29521132	shore:39892	hg19_cpg_shores
chr18	29521203	29521204	shore:39892	hg19_cpg_shores
chr18	29520751	29520752	shore:39892	hg19_cpg_shores
chr18	29520711	29520712	shore:39892	hg19_cpg_shores
chr18	29521156	29521157	shore:39892	hg19_cpg_shores
chr17	81011147	81011148	shore:39544	hg19_cpg_shores
chr1	3070352	3070353	shore:394	hg19_cpg_shores
chr1	3070359	3070360	shore:394	hg19_cpg_shores
chr1	3070337	3070338	shore:394	hg19_cpg_shores
chr1	3070567	3070568	shore:394	hg19_cpg_shores
chr1	3070519	3070520	shore:394	hg19_cpg_shores
chr1	3070171	3070172	shore:394	hg19_cpg_shores
chr1	3070197	3070198	shore:394	hg19_cpg_shores
chr1	3070571	3070572	shore:394	hg19_cpg_shores
chr1	3070210	3070211	shore:394	hg19_cpg_shores
chr1	3070469	3070470	shore:394	hg19_cpg_shores
chr17	77926090	77926091	shore:39135	hg19_cpg_shores
chr17	77926095	77926096	shore:39135	hg19_cpg_shores
chr17	77926080	77926081	shore:39135	hg19_cpg_shores
chr17	77926100	77926101	shore:39135	hg19_cpg_shores
chr17	77926058	77926059	shore:39135	hg19_cpg_shores
chr17	74735976	74735977	shore:38986	hg19_cpg_shores
chr17	74735966	74735967	shore:38986	hg19_cpg_shores
chr17	73782000	73782001	shore:38917	hg19_cpg_shores
chr17	73782052	73782053	shore:38917	hg19_cpg_shores
chr17	70112387	70112388	shore:38774	hg19_cpg_shores
chr17	65372550	65372551	shore:38736	hg19_cpg_shores
chr17	65372517	65372518	shore:38736	hg19_cpg_shores
chr17	52978513	52978514	shore:38490	hg19_cpg_shores
chr17	52978519	52978520	shore:38490	hg19_cpg_shores
chr17	49199366	49199367	shore:38478	hg19_cpg_shores
chr1	203276285	203276286	shore:3817	hg19_cpg_shores
chr1	203276278	203276279	shore:3817	hg19_cpg_shores
chr1	203276294	203276295	shore:3817	hg19_cpg_shores
chr1	203276265	203276266	shore:3817	hg19_cpg_shores
chr17	38084372	38084373	shore:37874	hg19_cpg_shores
chr17	38084459	38084460	shore:37874	hg19_cpg_shores
chr17	37024648	37024649	shore:37821	hg19_cpg_shores
chr17	35301131	35301132	shore:37750	hg19_cpg_shores
chr17	35300942	35300943	shore:37750	hg19_cpg_shores
chr17	35300973	35300974	shore:37750	hg19_cpg_shores
chr17	28087804	28087805	shore:37571	hg19_cpg_shores
chr17	28087699	28087700	shore:37571	hg19_cpg_shores
chr17	28087810	28087811	shore:37571	hg19_cpg_shores
chr17	28087898	28087899	shore:37571	hg19_cpg_shores
chr1	200591805	200591806	shore:3734	hg19_cpg_shores
chr1	200591831	200591832	shore:3734	hg19_cpg_shores
chr1	198127223	198127224	shore:3719	hg19_cpg_shores
chr17	113283	113284	shore:36635	hg19_cpg_shores
chr17	113290	113291	shore:36635	hg19_cpg_shores
chr17	113276	113277	shore:36635	hg19_cpg_shores
chr17	113253	113254	shore:36635	hg19_cpg_shores
chr17	113279	113280	shore:36635	hg19_cpg_shores
chr16	48400183	48400184	shore:35509	hg19_cpg_shores
chr16	31489336	31489337	shore:35351	hg19_cpg_shores
chr16	31077035	31077036	shore:35312	hg19_cpg_shores
chr1	170629591	170629592	shore:3530	hg19_cpg_shores
chr1	170629555	170629556	shore:3530	hg19_cpg_shores
chr1	170629598	170629599	shore:3530	hg19_cpg_shores
chr16	29229650	29229651	shore:35143	hg19_cpg_shores
chr1	165911165	165911166	shore:3472	hg19_cpg_shores
chr16	2014092	2014093	shore:34400	hg19_cpg_shores
chr15	68112494	68112495	shore:33347	hg19_cpg_shores
chr15	37172238	37172239	shore:32818	hg19_cpg_shores
chr15	37172276	37172277	shore:32818	hg19_cpg_shores
chr15	37172265	37172266	shore:32818	hg19_cpg_shores
chr15	37172219	37172220	shore:32818	hg19_cpg_shores
chr15	37172257	37172258	shore:32818	hg19_cpg_shores
chr15	37172213	37172214	shore:32818	hg19_cpg_shores
chr15	37172343	37172344	shore:32818	hg19_cpg_shores
chr14	105354303	105354304	shore:32408	hg19_cpg_shores
chr14	105294914	105294915	shore:32400	hg19_cpg_shores
chr1	155290535	155290536	shore:3234	hg19_cpg_shores
chr1	155290542	155290543	shore:3234	hg19_cpg_shores
chr1	155290355	155290356	shore:3234	hg19_cpg_shores
chr1	155290334	155290335	shore:3234	hg19_cpg_shores
chr1	155290477	155290478	shore:3234	hg19_cpg_shores
chr1	155290372	155290373	shore:3234	hg19_cpg_shores
chr1	155290374	155290375	shore:3234	hg19_cpg_shores
chr1	155290389	155290390	shore:3234	hg19_cpg_shores
chr14	89492605	89492606	shore:31969	hg19_cpg_shores
chr14	89492492	89492493	shore:31969	hg19_cpg_shores
chr14	89492497	89492498	shore:31969	hg19_cpg_shores
chr14	89492577	89492578	shore:31969	hg19_cpg_shores
chr14	89492190	89492191	shore:31969	hg19_cpg_shores
chr14	89492428	89492429	shore:31969	hg19_cpg_shores
chr14	61123152	61123153	shore:31611	hg19_cpg_shores
chr14	60973475	60973476	shore:31601	hg19_cpg_shores
chr14	60973546	60973547	shore:31601	hg19_cpg_shores
chr14	60973462	60973463	shore:31601	hg19_cpg_shores
chr14	60973455	60973456	shore:31601	hg19_cpg_shores
chr14	60973102	60973103	shore:31601	hg19_cpg_shores
chr14	60973484	60973485	shore:31601	hg19_cpg_shores
chr14	60973167	60973168	shore:31601	hg19_cpg_shores
chr14	57737486	57737487	shore:31551	hg19_cpg_shores
chr14	57737382	57737383	shore:31551	hg19_cpg_shores
chr14	57737449	57737450	shore:31551	hg19_cpg_shores
chr14	57045668	57045669	shore:31539	hg19_cpg_shores
chr13	113242907	113242908	shore:30853	hg19_cpg_shores
chr13	113242909	113242910	shore:30853	hg19_cpg_shores
chr13	113242899	113242900	shore:30853	hg19_cpg_shores
chr13	113242916	113242917	shore:30853	hg19_cpg_shores
chr13	112610467	112610468	shore:30810	hg19_cpg_shores
chr13	112610475	112610476	shore:30810	hg19_cpg_shores
chr13	112610477	112610478	shore:30810	hg19_cpg_shores
chr13	112610483	112610484	shore:30810	hg19_cpg_shores
chr13	111980253	111980254	shore:30788	hg19_cpg_shores
chr13	111980272	111980273	shore:30788	hg19_cpg_shores
chr13	111980262	111980263	shore:30788	hg19_cpg_shores
chr13	111980270	111980271	shore:30788	hg19_cpg_shores
chr13	111980250	111980251	shore:30788	hg19_cpg_shores
chr13	110434024	110434025	shore:30729	hg19_cpg_shores
chr13	110434016	110434017	shore:30729	hg19_cpg_shores
chr13	110433986	110433987	shore:30729	hg19_cpg_shores
chr13	110433991	110433992	shore:30729	hg19_cpg_shores
chr13	110434030	110434031	shore:30729	hg19_cpg_shores
chr13	110434071	110434072	shore:30729	hg19_cpg_shores
chr13	100642669	100642670	shore:30679	hg19_cpg_shores
chr13	100642387	100642388	shore:30679	hg19_cpg_shores
chr13	100642639	100642640	shore:30679	hg19_cpg_shores
chr13	100642615	100642616	shore:30679	hg19_cpg_shores
chr13	100642651	100642652	shore:30679	hg19_cpg_shores
chr13	100642487	100642488	shore:30679	hg19_cpg_shores
chr13	100639815	100639816	shore:30678	hg19_cpg_shores
chr13	100630170	100630171	shore:30676	hg19_cpg_shores
chr13	100630225	100630226	shore:30676	hg19_cpg_shores
chr13	100630144	100630145	shore:30676	hg19_cpg_shores
chr13	100630185	100630186	shore:30676	hg19_cpg_shores
chr13	100630409	100630410	shore:30676	hg19_cpg_shores
chr13	100630174	100630175	shore:30676	hg19_cpg_shores
chr13	100630289	100630290	shore:30676	hg19_cpg_shores
chr13	100630061	100630062	shore:30676	hg19_cpg_shores
chr13	100630329	100630330	shore:30676	hg19_cpg_shores
chr13	100630308	100630309	shore:30676	hg19_cpg_shores
chr13	100630384	100630385	shore:30676	hg19_cpg_shores
chr13	100630272	100630273	shore:30676	hg19_cpg_shores
chr13	100630320	100630321	shore:30676	hg19_cpg_shores
chr13	100630316	100630317	shore:30676	hg19_cpg_shores
chr13	100630339	100630340	shore:30676	hg19_cpg_shores
chr13	100629950	100629951	shore:30676	hg19_cpg_shores
chr13	100630486	100630487	shore:30676	hg19_cpg_shores
chr13	100630494	100630495	shore:30676	hg19_cpg_shores
chr13	100630270	100630271	shore:30676	hg19_cpg_shores
chr13	100630227	100630228	shore:30676	hg19_cpg_shores
chr13	100630300	100630301	shore:30676	hg19_cpg_shores
chr13	100626224	100626225	shore:30675	hg19_cpg_shores
chr13	100626333	100626334	shore:30675	hg19_cpg_shores
chr13	100626337	100626338	shore:30675	hg19_cpg_shores
chr13	100625918	100625919	shore:30675	hg19_cpg_shores
chr13	100619739	100619740	shore:30674	hg19_cpg_shores
chr13	100619809	100619810	shore:30674	hg19_cpg_shores
chr13	100619840	100619841	shore:30674	hg19_cpg_shores
chr13	100619842	100619843	shore:30674	hg19_cpg_shores
chr13	100619455	100619456	shore:30674	hg19_cpg_shores
chr13	100618645	100618646	shore:30674	hg19_cpg_shores
chr13	100619017	100619018	shore:30674	hg19_cpg_shores
chr13	100618731	100618732	shore:30674	hg19_cpg_shores
chr13	100613132	100613133	shore:30673	hg19_cpg_shores
chr13	100613116	100613117	shore:30673	hg19_cpg_shores
chr13	100613249	100613250	shore:30673	hg19_cpg_shores
chr13	100613125	100613126	shore:30673	hg19_cpg_shores
chr13	100613130	100613131	shore:30673	hg19_cpg_shores
chr13	100611688	100611689	shore:30672	hg19_cpg_shores
chr13	100611452	100611453	shore:30672	hg19_cpg_shores
chr13	100550785	100550786	shore:30670	hg19_cpg_shores
chr13	100545397	100545398	shore:30668	hg19_cpg_shores
chr13	100311940	100311941	shore:30667	hg19_cpg_shores
chr13	100312352	100312353	shore:30667	hg19_cpg_shores
chr13	100312379	100312380	shore:30667	hg19_cpg_shores
chr13	100312231	100312232	shore:30667	hg19_cpg_shores
chr13	100309531	100309532	shore:30666	hg19_cpg_shores
chr13	100309311	100309312	shore:30666	hg19_cpg_shores
chr1	151018214	151018215	shore:3063	hg19_cpg_shores
chr1	151018289	151018290	shore:3063	hg19_cpg_shores
chr1	151018277	151018278	shore:3063	hg19_cpg_shores
chr1	151019274	151019275	shore:3063	hg19_cpg_shores
chr1	151018346	151018347	shore:3063	hg19_cpg_shores
chr1	151019577	151019578	shore:3063	hg19_cpg_shores
chr13	91826311	91826312	shore:30601	hg19_cpg_shores
chr13	91826307	91826308	shore:30601	hg19_cpg_shores
chr13	91826305	91826306	shore:30601	hg19_cpg_shores
chr13	91826295	91826296	shore:30601	hg19_cpg_shores
chr1	150187028	150187029	shore:3030	hg19_cpg_shores
chr1	150187628	150187629	shore:3030	hg19_cpg_shores
chr1	150187051	150187052	shore:3030	hg19_cpg_shores
chr1	150187317	150187318	shore:3030	hg19_cpg_shores
chr1	150186957	150186958	shore:3030	hg19_cpg_shores
chr1	150187075	150187076	shore:3030	hg19_cpg_shores
chr1	150187640	150187641	shore:3030	hg19_cpg_shores
chr1	150186969	150186970	shore:3030	hg19_cpg_shores
chr1	150187011	150187012	shore:3030	hg19_cpg_shores
chr12	131916449	131916450	shore:29770	hg19_cpg_shores
chr12	131916280	131916281	shore:29770	hg19_cpg_shores
chr12	131651239	131651240	shore:29767	hg19_cpg_shores
chr12	131124822	131124823	shore:29729	hg19_cpg_shores
chr12	115107369	115107370	shore:29333	hg19_cpg_shores
chr12	115107380	115107381	shore:29333	hg19_cpg_shores
chr12	115107428	115107429	shore:29333	hg19_cpg_shores
chr12	111181616	111181617	shore:29237	hg19_cpg_shores
chr12	111181425	111181426	shore:29237	hg19_cpg_shores
chr12	69752576	69752577	shore:28874	hg19_cpg_shores
chr12	69752488	69752489	shore:28874	hg19_cpg_shores
chr12	59312275	59312276	shore:28792	hg19_cpg_shores
chr12	58121641	58121642	shore:28771	hg19_cpg_shores
chr12	54444909	54444910	shore:28612	hg19_cpg_shores
chr12	54444899	54444900	shore:28612	hg19_cpg_shores
chr12	54441838	54441839	shore:28611	hg19_cpg_shores
chr12	54441861	54441862	shore:28611	hg19_cpg_shores
chr12	54441615	54441616	shore:28611	hg19_cpg_shores
chr12	51786083	51786084	shore:28444	hg19_cpg_shores
chr12	51786281	51786282	shore:28444	hg19_cpg_shores
chr12	51786263	51786264	shore:28444	hg19_cpg_shores
chr12	51786271	51786272	shore:28444	hg19_cpg_shores
chr12	51786085	51786086	shore:28444	hg19_cpg_shores
chr12	50793752	50793753	shore:28421	hg19_cpg_shores
chr12	50793741	50793742	shore:28421	hg19_cpg_shores
chr1	145574360	145574361	shore:2837	hg19_cpg_shores
chr1	145574358	145574359	shore:2837	hg19_cpg_shores
chr1	145574370	145574371	shore:2837	hg19_cpg_shores
chr1	145574408	145574409	shore:2837	hg19_cpg_shores
chr12	46663900	46663901	shore:28275	hg19_cpg_shores
chr12	46663881	46663882	shore:28275	hg19_cpg_shores
chr12	41087806	41087807	shore:28233	hg19_cpg_shores
chr12	41087797	41087798	shore:28233	hg19_cpg_shores
chr12	41087850	41087851	shore:28233	hg19_cpg_shores
chr12	41087840	41087841	shore:28233	hg19_cpg_shores
chr12	41087794	41087795	shore:28233	hg19_cpg_shores
chr12	34489062	34489063	shore:28209	hg19_cpg_shores
chr12	28127423	28127424	shore:28145	hg19_cpg_shores
chr12	4431454	4431455	shore:27851	hg19_cpg_shores
chr12	4431567	4431568	shore:27851	hg19_cpg_shores
chr12	4431587	4431588	shore:27851	hg19_cpg_shores
chr11	85565201	85565202	shore:27140	hg19_cpg_shores
chr11	85565111	85565112	shore:27140	hg19_cpg_shores
chr11	85565203	85565204	shore:27140	hg19_cpg_shores
chr11	85565090	85565091	shore:27140	hg19_cpg_shores
chr11	85565076	85565077	shore:27140	hg19_cpg_shores
chr11	85565175	85565176	shore:27140	hg19_cpg_shores
chr11	85565060	85565061	shore:27140	hg19_cpg_shores
chr11	85565011	85565012	shore:27140	hg19_cpg_shores
chr11	61159470	61159471	shore:26292	hg19_cpg_shores
chr11	61159479	61159480	shore:26292	hg19_cpg_shores
chr11	61159458	61159459	shore:26292	hg19_cpg_shores
chr11	60777992	60777993	shore:26281	hg19_cpg_shores
chr11	60778051	60778052	shore:26281	hg19_cpg_shores
chr11	60778035	60778036	shore:26281	hg19_cpg_shores
chr11	60282548	60282549	shore:26260	hg19_cpg_shores
chr11	31846971	31846972	shore:25942	hg19_cpg_shores
chr11	31846873	31846874	shore:25942	hg19_cpg_shores
chr11	31847101	31847102	shore:25942	hg19_cpg_shores
chr11	31846844	31846845	shore:25942	hg19_cpg_shores
chr11	31846965	31846966	shore:25942	hg19_cpg_shores
chr11	9480706	9480707	shore:25714	hg19_cpg_shores
chr11	9480716	9480717	shore:25714	hg19_cpg_shores
chr11	9480718	9480719	shore:25714	hg19_cpg_shores
chr11	658503	658504	shore:25344	hg19_cpg_shores
chr11	658722	658723	shore:25344	hg19_cpg_shores
chr1	91300395	91300396	shore:2402	hg19_cpg_shores
chr1	91300387	91300388	shore:2402	hg19_cpg_shores
chr1	91300198	91300199	shore:2402	hg19_cpg_shores
chr1	91300286	91300287	shore:2402	hg19_cpg_shores
chr1	91300092	91300093	shore:2402	hg19_cpg_shores
chr1	91300390	91300391	shore:2402	hg19_cpg_shores
chr1	91300190	91300191	shore:2402	hg19_cpg_shores
chr1	91300425	91300426	shore:2402	hg19_cpg_shores
chr1	91299899	91299900	shore:2402	hg19_cpg_shores
chr1	91300215	91300216	shore:2402	hg19_cpg_shores
chr1	91299988	91299989	shore:2402	hg19_cpg_shores
chr1	91300288	91300289	shore:2402	hg19_cpg_shores
chr10	31321989	31321990	shore:23585	hg19_cpg_shores
chr10	6261207	6261208	shore:23338	hg19_cpg_shores
chr10	5553610	5553611	shore:23312	hg19_cpg_shores
chr9	139715438	139715439	shore:22973	hg19_cpg_shores
chr9	139715526	139715527	shore:22973	hg19_cpg_shores
chr9	139715433	139715434	shore:22973	hg19_cpg_shores
chr9	139715528	139715529	shore:22973	hg19_cpg_shores
chr9	138875478	138875479	shore:22846	hg19_cpg_shores
chr9	137660868	137660869	shore:22774	hg19_cpg_shores
chr1	75603104	75603105	shore:2276	hg19_cpg_shores
chr9	135548299	135548300	shore:22654	hg19_cpg_shores
chr9	135548353	135548354	shore:22654	hg19_cpg_shores
chr9	135548297	135548298	shore:22654	hg19_cpg_shores
chr9	135548337	135548338	shore:22654	hg19_cpg_shores
chr9	135548293	135548294	shore:22654	hg19_cpg_shores
chr9	135548254	135548255	shore:22654	hg19_cpg_shores
chr9	135548367	135548368	shore:22654	hg19_cpg_shores
chr9	133567903	133567904	shore:22574	hg19_cpg_shores
chr9	133567803	133567804	shore:22574	hg19_cpg_shores
chr9	133567894	133567895	shore:22574	hg19_cpg_shores
chr9	128511127	128511128	shore:22314	hg19_cpg_shores
chr1	61550242	61550243	shore:2168	hg19_cpg_shores
chr1	61551203	61551204	shore:2168	hg19_cpg_shores
chr1	61550268	61550269	shore:2168	hg19_cpg_shores
chr1	61550563	61550564	shore:2168	hg19_cpg_shores
chr1	61550772	61550773	shore:2168	hg19_cpg_shores
chr9	34330687	34330688	shore:21214	hg19_cpg_shores
chr9	34330685	34330686	shore:21214	hg19_cpg_shores
chr9	34330677	34330678	shore:21214	hg19_cpg_shores
chr9	22005320	22005321	shore:21130	hg19_cpg_shores
chr9	15305873	15305874	shore:21060	hg19_cpg_shores
chr9	15305805	15305806	shore:21060	hg19_cpg_shores
chr1	53661128	53661129	shore:2063	hg19_cpg_shores
chr8	126012838	126012839	shore:20439	hg19_cpg_shores
chr8	126012788	126012789	shore:20439	hg19_cpg_shores
chr8	117952306	117952307	shore:20376	hg19_cpg_shores
chr8	106334016	106334017	shore:20334	hg19_cpg_shores
chr8	106333382	106333383	shore:20334	hg19_cpg_shores
chr8	98789669	98789670	shore:20237	hg19_cpg_shores
chr8	97168138	97168139	shore:20220	hg19_cpg_shores
chr8	71582058	71582059	shore:20017	hg19_cpg_shores
chr8	71582062	71582063	shore:20017	hg19_cpg_shores
chr8	71582092	71582093	shore:20017	hg19_cpg_shores
chr8	71582136	71582137	shore:20017	hg19_cpg_shores
chr8	71582147	71582148	shore:20017	hg19_cpg_shores
chr8	22297418	22297419	shore:19494	hg19_cpg_shores
chr8	22297504	22297505	shore:19494	hg19_cpg_shores
chr8	22297316	22297317	shore:19494	hg19_cpg_shores
chr1	45985558	45985559	shore:1904	hg19_cpg_shores
chr1	45985661	45985662	shore:1904	hg19_cpg_shores
chr1	45957316	45957317	shore:1901	hg19_cpg_shores
chr7	158342064	158342065	shore:18999	hg19_cpg_shores
chr7	158342166	158342167	shore:18999	hg19_cpg_shores
chr7	158342204	158342205	shore:18999	hg19_cpg_shores
chr7	158342085	158342086	shore:18999	hg19_cpg_shores
chr7	158341980	158341981	shore:18999	hg19_cpg_shores
chr7	158342105	158342106	shore:18999	hg19_cpg_shores
chr7	158342450	158342451	shore:18999	hg19_cpg_shores
chr7	158342164	158342165	shore:18999	hg19_cpg_shores
chr7	158342185	158342186	shore:18999	hg19_cpg_shores
chr7	158342026	158342027	shore:18999	hg19_cpg_shores
chr7	157367352	157367353	shore:18905	hg19_cpg_shores
chr7	157367346	157367347	shore:18905	hg19_cpg_shores
chr7	157367373	157367374	shore:18905	hg19_cpg_shores
chr7	157259313	157259314	shore:18888	hg19_cpg_shores
chr7	157259358	157259359	shore:18888	hg19_cpg_shores
chr7	157259338	157259339	shore:18888	hg19_cpg_shores
chr7	157259324	157259325	shore:18888	hg19_cpg_shores
chr7	157259048	157259049	shore:18888	hg19_cpg_shores
chr7	157259356	157259357	shore:18888	hg19_cpg_shores
chr7	157259343	157259344	shore:18888	hg19_cpg_shores
chr7	157259113	157259114	shore:18888	hg19_cpg_shores
chr7	155303762	155303763	shore:18809	hg19_cpg_shores
chr7	155303623	155303624	shore:18809	hg19_cpg_shores
chr7	155301140	155301141	shore:18808	hg19_cpg_shores
chr7	155301333	155301334	shore:18808	hg19_cpg_shores
chr7	155301734	155301735	shore:18808	hg19_cpg_shores
chr7	155255376	155255377	shore:18804	hg19_cpg_shores
chr7	155255369	155255370	shore:18804	hg19_cpg_shores
chr7	155255415	155255416	shore:18804	hg19_cpg_shores
chr7	155255385	155255386	shore:18804	hg19_cpg_shores
chr7	155252968	155252969	shore:18803	hg19_cpg_shores
chr7	155254917	155254918	shore:18803	hg19_cpg_shores
chr7	155252674	155252675	shore:18803	hg19_cpg_shores
chr7	155255053	155255054	shore:18803	hg19_cpg_shores
chr7	155254897	155254898	shore:18803	hg19_cpg_shores
chr7	155253262	155253263	shore:18803	hg19_cpg_shores
chr7	121942020	121942021	shore:18297	hg19_cpg_shores
chr7	77043986	77043987	shore:17787	hg19_cpg_shores
chr7	32802773	32802774	shore:17118	hg19_cpg_shores
chr7	32802782	32802783	shore:17118	hg19_cpg_shores
chr7	32802765	32802766	shore:17118	hg19_cpg_shores
chr7	32802760	32802761	shore:17118	hg19_cpg_shores
chr7	32802680	32802681	shore:17118	hg19_cpg_shores
chr7	32802804	32802805	shore:17118	hg19_cpg_shores
chr7	32802714	32802715	shore:17118	hg19_cpg_shores
chr7	32802682	32802683	shore:17118	hg19_cpg_shores
chr7	32802667	32802668	shore:17118	hg19_cpg_shores
chr7	32801155	32801156	shore:17117	hg19_cpg_shores
chr7	32801209	32801210	shore:17117	hg19_cpg_shores
chr7	32801314	32801315	shore:17117	hg19_cpg_shores
chr7	32801144	32801145	shore:17117	hg19_cpg_shores
chr7	32801169	32801170	shore:17117	hg19_cpg_shores
chr7	32801194	32801195	shore:17117	hg19_cpg_shores
chr7	32801317	32801318	shore:17117	hg19_cpg_shores
chr7	32801177	32801178	shore:17117	hg19_cpg_shores
chr7	32801268	32801269	shore:17117	hg19_cpg_shores
chr7	32801142	32801143	shore:17117	hg19_cpg_shores
chr7	32801296	32801297	shore:17117	hg19_cpg_shores
chr7	32801277	32801278	shore:17117	hg19_cpg_shores
chr7	32801406	32801407	shore:17117	hg19_cpg_shores
chr7	32801447	32801448	shore:17117	hg19_cpg_shores
chr7	32801067	32801068	shore:17117	hg19_cpg_shores
chr7	32801367	32801368	shore:17117	hg19_cpg_shores
chr7	27292796	27292797	shore:17052	hg19_cpg_shores
chr7	27292785	27292786	shore:17052	hg19_cpg_shores
chr7	19185693	19185694	shore:16902	hg19_cpg_shores
chr7	19152485	19152486	shore:16898	hg19_cpg_shores
chr7	19152409	19152410	shore:16898	hg19_cpg_shores
chr7	19152418	19152419	shore:16898	hg19_cpg_shores
chr7	19150533	19150534	shore:16897	hg19_cpg_shores
chr7	19150518	19150519	shore:16897	hg19_cpg_shores
chr7	19150174	19150175	shore:16897	hg19_cpg_shores
chr7	19150181	19150182	shore:16897	hg19_cpg_shores
chr7	12725459	12725460	shore:16869	hg19_cpg_shores
chr7	12725665	12725666	shore:16869	hg19_cpg_shores
chr7	2052618	2052619	shore:16544	hg19_cpg_shores
chr7	1939703	1939704	shore:16523	hg19_cpg_shores
chr7	1939733	1939734	shore:16523	hg19_cpg_shores
chr7	1939712	1939713	shore:16523	hg19_cpg_shores
chr7	563875	563876	shore:16295	hg19_cpg_shores
chr7	563820	563821	shore:16295	hg19_cpg_shores
chr7	563813	563814	shore:16295	hg19_cpg_shores
chr7	378646	378647	shore:16261	hg19_cpg_shores
chr7	378638	378639	shore:16261	hg19_cpg_shores
chr6	170239354	170239355	shore:16150	hg19_cpg_shores
chr6	166217129	166217130	shore:15977	hg19_cpg_shores
chr6	143859161	143859162	shore:15729	hg19_cpg_shores
chr6	143859283	143859284	shore:15729	hg19_cpg_shores
chr6	105401662	105401663	shore:15382	hg19_cpg_shores
chr6	105401687	105401688	shore:15382	hg19_cpg_shores
chr6	105401704	105401705	shore:15382	hg19_cpg_shores
chr6	105401743	105401744	shore:15382	hg19_cpg_shores
chr6	105401612	105401613	shore:15382	hg19_cpg_shores
chr6	105401636	105401637	shore:15382	hg19_cpg_shores
chr6	105401629	105401630	shore:15382	hg19_cpg_shores
chr6	105401673	105401674	shore:15382	hg19_cpg_shores
chr6	105401645	105401646	shore:15382	hg19_cpg_shores
chr6	105401601	105401602	shore:15382	hg19_cpg_shores
chr6	105400734	105400735	shore:15381	hg19_cpg_shores
chr6	100906795	100906796	shore:15364	hg19_cpg_shores
chr6	100902185	100902186	shore:15361	hg19_cpg_shores
chr6	100902018	100902019	shore:15361	hg19_cpg_shores
chr6	100902171	100902172	shore:15361	hg19_cpg_shores
chr6	100902100	100902101	shore:15361	hg19_cpg_shores
chr6	100902195	100902196	shore:15361	hg19_cpg_shores
chr6	100902157	100902158	shore:15361	hg19_cpg_shores
chr6	100895589	100895590	shore:15358	hg19_cpg_shores
chr6	100895618	100895619	shore:15358	hg19_cpg_shores
chr6	100895472	100895473	shore:15358	hg19_cpg_shores
chr6	100895621	100895622	shore:15358	hg19_cpg_shores
chr6	100895679	100895680	shore:15358	hg19_cpg_shores
chr6	100895627	100895628	shore:15358	hg19_cpg_shores
chr6	100895481	100895482	shore:15358	hg19_cpg_shores
chr6	100895697	100895698	shore:15358	hg19_cpg_shores
chr6	100895638	100895639	shore:15358	hg19_cpg_shores
chr6	100895687	100895688	shore:15358	hg19_cpg_shores
chr6	100895575	100895576	shore:15358	hg19_cpg_shores
chr6	100894990	100894991	shore:15357	hg19_cpg_shores
chr6	99284628	99284629	shore:15322	hg19_cpg_shores
chr6	99285061	99285062	shore:15322	hg19_cpg_shores
chr6	99285096	99285097	shore:15322	hg19_cpg_shores
chr6	96024461	96024462	shore:15305	hg19_cpg_shores
chr6	94130248	94130249	shore:15304	hg19_cpg_shores
chr6	94130372	94130373	shore:15304	hg19_cpg_shores
chr6	94130101	94130102	shore:15304	hg19_cpg_shores
chr6	94130353	94130354	shore:15304	hg19_cpg_shores
chr6	94130034	94130035	shore:15304	hg19_cpg_shores
chr6	86354827	86354828	shore:15250	hg19_cpg_shores
chr6	86354882	86354883	shore:15250	hg19_cpg_shores
chr6	86354843	86354844	shore:15250	hg19_cpg_shores
chr6	50692572	50692573	shore:15043	hg19_cpg_shores
chr6	50692432	50692433	shore:15043	hg19_cpg_shores
chr6	50692498	50692499	shore:15043	hg19_cpg_shores
chr6	50691140	50691141	shore:15042	hg19_cpg_shores
chr6	43544781	43544782	shore:14964	hg19_cpg_shores
chr6	37785512	37785513	shore:14807	hg19_cpg_shores
chr6	37785506	37785507	shore:14807	hg19_cpg_shores
chr6	33757707	33757708	shore:14670	hg19_cpg_shores
chr6	33757240	33757241	shore:14670	hg19_cpg_shores
chr6	33757862	33757863	shore:14670	hg19_cpg_shores
chr6	33757256	33757257	shore:14670	hg19_cpg_shores
chr6	33757513	33757514	shore:14670	hg19_cpg_shores
chr6	33757558	33757559	shore:14670	hg19_cpg_shores
chr6	33757418	33757419	shore:14670	hg19_cpg_shores
chr6	33757412	33757413	shore:14670	hg19_cpg_shores
chr6	28829730	28829731	shore:14401	hg19_cpg_shores
chr6	28829712	28829713	shore:14401	hg19_cpg_shores
chr6	28829746	28829747	shore:14401	hg19_cpg_shores
chr6	28829722	28829723	shore:14401	hg19_cpg_shores
chr1	32237775	32237776	shore:1427	hg19_cpg_shores
chr1	32237673	32237674	shore:1427	hg19_cpg_shores
chr1	32237773	32237774	shore:1427	hg19_cpg_shores
chr1	32237653	32237654	shore:1427	hg19_cpg_shores
chr1	32237667	32237668	shore:1427	hg19_cpg_shores
chr1	32237645	32237646	shore:1427	hg19_cpg_shores
chr1	32237642	32237643	shore:1427	hg19_cpg_shores
chr1	32237648	32237649	shore:1427	hg19_cpg_shores
chr1	32237693	32237694	shore:1427	hg19_cpg_shores
chr1	32237651	32237652	shore:1427	hg19_cpg_shores
chr1	32237679	32237680	shore:1427	hg19_cpg_shores
chr1	32237737	32237738	shore:1427	hg19_cpg_shores
chr1	32237789	32237790	shore:1427	hg19_cpg_shores
chr1	32237785	32237786	shore:1427	hg19_cpg_shores
chr1	32237669	32237670	shore:1427	hg19_cpg_shores
chr1	32237783	32237784	shore:1427	hg19_cpg_shores
chr1	32237665	32237666	shore:1427	hg19_cpg_shores
chr1	32237798	32237799	shore:1427	hg19_cpg_shores
chr1	32237695	32237696	shore:1427	hg19_cpg_shores
chr1	32237781	32237782	shore:1427	hg19_cpg_shores
chr1	32237639	32237640	shore:1427	hg19_cpg_shores
chr1	32237634	32237635	shore:1427	hg19_cpg_shores
chr1	32237759	32237760	shore:1427	hg19_cpg_shores
chr6	10382854	10382855	shore:14073	hg19_cpg_shores
chr6	7111288	7111289	shore:14036	hg19_cpg_shores
chr6	6058703	6058704	shore:14030	hg19_cpg_shores
chr6	6058079	6058080	shore:14029	hg19_cpg_shores
chr6	6058051	6058052	shore:14029	hg19_cpg_shores
chr5	172660703	172660704	shore:13549	hg19_cpg_shores
chr5	172409049	172409050	shore:13542	hg19_cpg_shores
chr5	172409196	172409197	shore:13542	hg19_cpg_shores
chr5	162865659	162865660	shore:13457	hg19_cpg_shores
chr5	162865759	162865760	shore:13457	hg19_cpg_shores
chr5	162865894	162865895	shore:13457	hg19_cpg_shores
chr5	162865771	162865772	shore:13457	hg19_cpg_shores
chr5	162865761	162865762	shore:13457	hg19_cpg_shores
chr5	162865804	162865805	shore:13457	hg19_cpg_shores
chr5	162865829	162865830	shore:13457	hg19_cpg_shores
chr5	159738315	159738316	shore:13445	hg19_cpg_shores
chr5	153854304	153854305	shore:13375	hg19_cpg_shores
chr5	148932158	148932159	shore:13304	hg19_cpg_shores
chr5	148932166	148932167	shore:13304	hg19_cpg_shores
chr5	145826233	145826234	shore:13279	hg19_cpg_shores
chr5	140865070	140865071	shore:13214	hg19_cpg_shores
chr5	140865109	140865110	shore:13214	hg19_cpg_shores
chr5	140864983	140864984	shore:13214	hg19_cpg_shores
chr5	140864834	140864835	shore:13214	hg19_cpg_shores
chr5	140865127	140865128	shore:13214	hg19_cpg_shores
chr5	140864145	140864146	shore:13213	hg19_cpg_shores
chr5	140864396	140864397	shore:13213	hg19_cpg_shores
chr5	140856835	140856836	shore:13211	hg19_cpg_shores
chr5	140857013	140857014	shore:13211	hg19_cpg_shores
chr5	140856967	140856968	shore:13211	hg19_cpg_shores
chr5	140856979	140856980	shore:13211	hg19_cpg_shores
chr5	140857410	140857411	shore:13211	hg19_cpg_shores
chr5	140856829	140856830	shore:13211	hg19_cpg_shores
chr5	140857274	140857275	shore:13211	hg19_cpg_shores
chr5	140856971	140856972	shore:13211	hg19_cpg_shores
chr5	140857361	140857362	shore:13211	hg19_cpg_shores
chr5	140857617	140857618	shore:13211	hg19_cpg_shores
chr5	140856796	140856797	shore:13211	hg19_cpg_shores
chr5	140857339	140857340	shore:13211	hg19_cpg_shores
chr5	140857684	140857685	shore:13211	hg19_cpg_shores
chr5	134913908	134913909	shore:12944	hg19_cpg_shores
chr5	134914140	134914141	shore:12944	hg19_cpg_shores
chr5	134913916	134913917	shore:12944	hg19_cpg_shores
chr5	134366831	134366832	shore:12923	hg19_cpg_shores
chr5	131595080	131595081	shore:12846	hg19_cpg_shores
chr5	126115343	126115344	shore:12803	hg19_cpg_shores
chr5	126115495	126115496	shore:12803	hg19_cpg_shores
chr5	126115387	126115388	shore:12803	hg19_cpg_shores
chr5	126115638	126115639	shore:12803	hg19_cpg_shores
chr5	92924806	92924807	shore:12611	hg19_cpg_shores
chr5	92924791	92924792	shore:12611	hg19_cpg_shores
chr5	92924728	92924729	shore:12611	hg19_cpg_shores
chr5	92924720	92924721	shore:12611	hg19_cpg_shores
chr5	92924749	92924750	shore:12611	hg19_cpg_shores
chr5	92924800	92924801	shore:12611	hg19_cpg_shores
chr5	92924586	92924587	shore:12611	hg19_cpg_shores
chr5	92924545	92924546	shore:12611	hg19_cpg_shores
chr5	92923384	92923385	shore:12610	hg19_cpg_shores
chr5	92923470	92923471	shore:12610	hg19_cpg_shores
chr5	92923387	92923388	shore:12610	hg19_cpg_shores
chr5	92923236	92923237	shore:12610	hg19_cpg_shores
chr5	92923170	92923171	shore:12610	hg19_cpg_shores
chr5	92923396	92923397	shore:12610	hg19_cpg_shores
chr5	92922896	92922897	shore:12610	hg19_cpg_shores
chr5	92922894	92922895	shore:12610	hg19_cpg_shores
chr5	92923230	92923231	shore:12610	hg19_cpg_shores
chr5	77805682	77805683	shore:12517	hg19_cpg_shores
chr5	72596945	72596946	shore:12425	hg19_cpg_shores
chr5	72596935	72596936	shore:12425	hg19_cpg_shores
chr5	72596939	72596940	shore:12425	hg19_cpg_shores
chr5	72596721	72596722	shore:12425	hg19_cpg_shores
chr5	72596926	72596927	shore:12425	hg19_cpg_shores
chr5	72596942	72596943	shore:12425	hg19_cpg_shores
chr5	72596765	72596766	shore:12425	hg19_cpg_shores
chr5	72596688	72596689	shore:12425	hg19_cpg_shores
chr5	72596930	72596931	shore:12425	hg19_cpg_shores
chr5	72596734	72596735	shore:12425	hg19_cpg_shores
chr5	72596709	72596710	shore:12425	hg19_cpg_shores
chr5	72596701	72596702	shore:12425	hg19_cpg_shores
chr5	72596771	72596772	shore:12425	hg19_cpg_shores
chr5	72596639	72596640	shore:12425	hg19_cpg_shores
chr5	72596750	72596751	shore:12425	hg19_cpg_shores
chr5	72596636	72596637	shore:12425	hg19_cpg_shores
chr5	63803625	63803626	shore:12334	hg19_cpg_shores
chr5	54519017	54519018	shore:12269	hg19_cpg_shores
chr5	3960402	3960403	shore:11978	hg19_cpg_shores
chr5	3190158	3190159	shore:11963	hg19_cpg_shores
chr5	2641449	2641450	shore:11954	hg19_cpg_shores
chr5	2566192	2566193	shore:11953	hg19_cpg_shores
chr4	187642836	187642837	shore:11640	hg19_cpg_shores
chr4	151503546	151503547	shore:11357	hg19_cpg_shores
chr4	151503571	151503572	shore:11357	hg19_cpg_shores
chr4	151503723	151503724	shore:11357	hg19_cpg_shores
chr4	151503787	151503788	shore:11357	hg19_cpg_shores
chr4	151503685	151503686	shore:11357	hg19_cpg_shores
chr4	151503501	151503502	shore:11357	hg19_cpg_shores
chr4	151503588	151503589	shore:11357	hg19_cpg_shores
chr4	151503530	151503531	shore:11357	hg19_cpg_shores
chr4	151503509	151503510	shore:11357	hg19_cpg_shores
chr4	113443727	113443728	shore:11118	hg19_cpg_shores
chr4	83929734	83929735	shore:10919	hg19_cpg_shores
chr4	81123234	81123235	shore:10887	hg19_cpg_shores
chr4	81111374	81111375	shore:10883	hg19_cpg_shores
chr4	78977223	78977224	shore:10865	hg19_cpg_shores
chr4	78977518	78977519	shore:10865	hg19_cpg_shores
chr4	78977349	78977350	shore:10865	hg19_cpg_shores
chr4	78977531	78977532	shore:10865	hg19_cpg_shores
chr4	78977331	78977332	shore:10865	hg19_cpg_shores
chr4	78977322	78977323	shore:10865	hg19_cpg_shores
chr4	78977231	78977232	shore:10865	hg19_cpg_shores
chr4	78977516	78977517	shore:10865	hg19_cpg_shores
chr4	78977253	78977254	shore:10865	hg19_cpg_shores
chr4	78977241	78977242	shore:10865	hg19_cpg_shores
chr4	78977572	78977573	shore:10865	hg19_cpg_shores
chr1	22139564	22139565	shore:1072	hg19_cpg_shores
chr4	56718385	56718386	shore:10717	hg19_cpg_shores
chr4	53729413	53729414	shore:10684	hg19_cpg_shores
chr4	8858683	8858684	shore:10376	hg19_cpg_shores
chr4	1578202	1578203	shore:10043	hg19_cpg_shores
chr1	26943992	26943993	shelf:989	hg19_cpg_shelves
chr1	23897817	23897818	shelf:886	hg19_cpg_shelves
chr1	23897764	23897765	shelf:886	hg19_cpg_shelves
chr1	23897813	23897814	shelf:886	hg19_cpg_shelves
chr1	23897780	23897781	shelf:886	hg19_cpg_shelves
chr1	23897840	23897841	shelf:886	hg19_cpg_shelves
chr3	185829198	185829199	shelf:8495	hg19_cpg_shelves
chr3	181442173	181442174	shelf:8399	hg19_cpg_shelves
chr3	181442176	181442177	shelf:8399	hg19_cpg_shelves
chr3	181442145	181442146	shelf:8399	hg19_cpg_shelves
chr3	181442167	181442168	shelf:8399	hg19_cpg_shelves
chr3	181442161	181442162	shelf:8399	hg19_cpg_shelves
chr3	181442148	181442149	shelf:8399	hg19_cpg_shelves
chr3	181442178	181442179	shelf:8399	hg19_cpg_shelves
chr3	181441835	181441836	shelf:8399	hg19_cpg_shelves
chr3	179063550	179063551	shelf:8373	hg19_cpg_shelves
chr3	179063526	179063527	shelf:8373	hg19_cpg_shelves
chr3	172425260	172425261	shelf:8353	hg19_cpg_shelves
chr3	149765070	149765071	shelf:8203	hg19_cpg_shelves
chr3	149765079	149765080	shelf:8203	hg19_cpg_shelves
chr3	147106325	147106326	shelf:8180	hg19_cpg_shelves
chr3	147105123	147105124	shelf:8180	hg19_cpg_shelves
chr3	147105190	147105191	shelf:8180	hg19_cpg_shelves
chr3	147106370	147106371	shelf:8180	hg19_cpg_shelves
chr3	97486613	97486614	shelf:7626	hg19_cpg_shelves
chr3	47326935	47326936	shelf:7192	hg19_cpg_shelves
chr3	47326986	47326987	shelf:7192	hg19_cpg_shelves
chr3	36809814	36809815	shelf:7001	hg19_cpg_shelves
chr2	220459377	220459378	shelf:6252	hg19_cpg_shelves
chr2	220459388	220459389	shelf:6252	hg19_cpg_shelves
chr2	220459438	220459439	shelf:6252	hg19_cpg_shelves
chr2	198315536	198315537	shelf:5984	hg19_cpg_shelves
chr2	198315527	198315528	shelf:5984	hg19_cpg_shelves
chr2	175196206	175196207	shelf:5833	hg19_cpg_shelves
chr2	162277719	162277720	shelf:5736	hg19_cpg_shelves
chr2	162091931	162091932	shelf:5730	hg19_cpg_shelves
chr2	129491545	129491546	shelf:5483	hg19_cpg_shelves
chr2	120773960	120773961	shelf:5379	hg19_cpg_shelves
chr2	66665870	66665871	shelf:4697	hg19_cpg_shelves
chr2	66665807	66665808	shelf:4697	hg19_cpg_shelves
chr2	66664674	66664675	shelf:4697	hg19_cpg_shelves
chr2	66665750	66665751	shelf:4697	hg19_cpg_shelves
chr2	66665324	66665325	shelf:4697	hg19_cpg_shelves
chr2	66664996	66664997	shelf:4697	hg19_cpg_shelves
chr2	66665390	66665391	shelf:4697	hg19_cpg_shelves
chr2	66665136	66665137	shelf:4697	hg19_cpg_shelves
chr2	66664979	66664980	shelf:4697	hg19_cpg_shelves
chr2	66664960	66664961	shelf:4697	hg19_cpg_shelves
chr2	66665814	66665815	shelf:4697	hg19_cpg_shelves
chr2	66665785	66665786	shelf:4697	hg19_cpg_shelves
chr2	66665765	66665766	shelf:4697	hg19_cpg_shelves
chr2	66665027	66665028	shelf:4697	hg19_cpg_shelves
chr2	66665063	66665064	shelf:4697	hg19_cpg_shelves
chr2	66665959	66665960	shelf:4697	hg19_cpg_shelves
chr2	66664825	66664826	shelf:4697	hg19_cpg_shelves
chr2	66665428	66665429	shelf:4697	hg19_cpg_shelves
chr2	66665408	66665409	shelf:4697	hg19_cpg_shelves
chr2	66665008	66665009	shelf:4697	hg19_cpg_shelves
chr2	66666013	66666014	shelf:4697	hg19_cpg_shelves
chr2	66665718	66665719	shelf:4697	hg19_cpg_shelves
chr2	66664798	66664799	shelf:4697	hg19_cpg_shelves
chr2	66664752	66664753	shelf:4697	hg19_cpg_shelves
chr2	66665451	66665452	shelf:4697	hg19_cpg_shelves
chr2	66665412	66665413	shelf:4697	hg19_cpg_shelves
chr2	66664921	66664922	shelf:4697	hg19_cpg_shelves
chr2	66665422	66665423	shelf:4697	hg19_cpg_shelves
chr2	66664936	66664937	shelf:4697	hg19_cpg_shelves
chr2	66665418	66665419	shelf:4697	hg19_cpg_shelves
chr1	9186086	9186087	shelf:443	hg19_cpg_shelves
chr1	7829296	7829297	shelf:406	hg19_cpg_shelves
chr1	7829252	7829253	shelf:406	hg19_cpg_shelves
chr1	7829318	7829319	shelf:406	hg19_cpg_shelves
chr1	7829267	7829268	shelf:406	hg19_cpg_shelves
chr21	45397303	45397304	shelf:39278	hg19_cpg_shelves
chr21	45396872	45396873	shelf:39278	hg19_cpg_shelves
chr21	45397354	45397355	shelf:39278	hg19_cpg_shelves
chr21	45396724	45396725	shelf:39278	hg19_cpg_shelves
chr21	45397268	45397269	shelf:39278	hg19_cpg_shelves
chr21	45397554	45397555	shelf:39278	hg19_cpg_shelves
chr21	45396686	45396687	shelf:39278	hg19_cpg_shelves
chr21	45396794	45396795	shelf:39278	hg19_cpg_shelves
chr21	45397529	45397530	shelf:39278	hg19_cpg_shelves
chr21	45396759	45396760	shelf:39278	hg19_cpg_shelves
chr21	45396952	45396953	shelf:39278	hg19_cpg_shelves
chr21	45397484	45397485	shelf:39278	hg19_cpg_shelves
chr21	45397496	45397497	shelf:39278	hg19_cpg_shelves
chr21	45397392	45397393	shelf:39278	hg19_cpg_shelves
chr20	60754007	60754008	shelf:38701	hg19_cpg_shelves
chr20	60754012	60754013	shelf:38701	hg19_cpg_shelves
chr20	57552977	57552978	shelf:38630	hg19_cpg_shelves
chr20	23020768	23020769	shelf:38014	hg19_cpg_shelves
chr19	53286677	53286678	shelf:37359	hg19_cpg_shelves
chr19	50220657	50220658	shelf:37185	hg19_cpg_shelves
chr19	50220510	50220511	shelf:37185	hg19_cpg_shelves
chr19	50220426	50220427	shelf:37185	hg19_cpg_shelves
chr19	50220458	50220459	shelf:37185	hg19_cpg_shelves
chr19	50220612	50220613	shelf:37185	hg19_cpg_shelves
chr19	50220667	50220668	shelf:37185	hg19_cpg_shelves
chr19	50220514	50220515	shelf:37185	hg19_cpg_shelves
chr19	50220372	50220373	shelf:37185	hg19_cpg_shelves
chr19	39444255	39444256	shelf:36531	hg19_cpg_shelves
chr19	39444455	39444456	shelf:36531	hg19_cpg_shelves
chr19	39444279	39444280	shelf:36531	hg19_cpg_shelves
chr19	39444972	39444973	shelf:36531	hg19_cpg_shelves
chr19	39444940	39444941	shelf:36531	hg19_cpg_shelves
chr19	39443294	39443295	shelf:36531	hg19_cpg_shelves
chr19	39443527	39443528	shelf:36531	hg19_cpg_shelves
chr19	39444970	39444971	shelf:36531	hg19_cpg_shelves
chr19	39438008	39438009	shelf:36530	hg19_cpg_shelves
chr19	39438000	39438001	shelf:36530	hg19_cpg_shelves
chr19	39437943	39437944	shelf:36530	hg19_cpg_shelves
chr19	39437953	39437954	shelf:36530	hg19_cpg_shelves
chr19	39437951	39437952	shelf:36530	hg19_cpg_shelves
chr19	39364455	39364456	shelf:36524	hg19_cpg_shelves
chr19	5068958	5068959	shelf:35136	hg19_cpg_shelves
chr18	76163585	76163586	shelf:34515	hg19_cpg_shelves
chr18	53253694	53253695	shelf:34332	hg19_cpg_shelves
chr18	12775381	12775382	shelf:33998	hg19_cpg_shelves
chr18	12775410	12775411	shelf:33998	hg19_cpg_shelves
chr18	12775317	12775318	shelf:33998	hg19_cpg_shelves
chr18	12775370	12775371	shelf:33998	hg19_cpg_shelves
chr18	12775293	12775294	shelf:33998	hg19_cpg_shelves
chr18	12775171	12775172	shelf:33998	hg19_cpg_shelves
chr17	80357816	80357817	shelf:33755	hg19_cpg_shelves
chr17	76034984	76034985	shelf:33458	hg19_cpg_shelves
chr17	76035036	76035037	shelf:33458	hg19_cpg_shelves
chr17	76034997	76034998	shelf:33458	hg19_cpg_shelves
chr1	204948592	204948593	shelf:3326	hg19_cpg_shelves
chr17	60762272	60762273	shelf:33118	hg19_cpg_shelves
chr17	60762267	60762268	shelf:33118	hg19_cpg_shelves
chr17	39971516	39971517	shelf:32520	hg19_cpg_shelves
chr16	88181639	88181640	shelf:31212	hg19_cpg_shelves
chr16	79621078	79621079	shelf:30994	hg19_cpg_shelves
chr16	72702091	72702092	shelf:30915	hg19_cpg_shelves
chr16	66609300	66609301	shelf:30710	hg19_cpg_shelves
chr16	62066057	62066058	shelf:30694	hg19_cpg_shelves
chr16	31151372	31151373	shelf:30337	hg19_cpg_shelves
chr16	31151290	31151291	shelf:30337	hg19_cpg_shelves
chr16	31151380	31151381	shelf:30337	hg19_cpg_shelves
chr16	16047381	16047382	shelf:29968	hg19_cpg_shelves
chr16	4381668	4381669	shelf:29786	hg19_cpg_shelves
chr16	4381653	4381654	shelf:29786	hg19_cpg_shelves
chr16	357134	357135	shelf:29441	hg19_cpg_shelves
chr16	357251	357252	shelf:29441	hg19_cpg_shelves
chr16	356895	356896	shelf:29441	hg19_cpg_shelves
chr15	100469679	100469680	shelf:29369	hg19_cpg_shelves
chr15	98199925	98199926	shelf:29332	hg19_cpg_shelves
chr15	90169643	90169644	shelf:29220	hg19_cpg_shelves
chr15	42870411	42870412	shelf:28444	hg19_cpg_shelves
chr15	42870371	42870372	shelf:28444	hg19_cpg_shelves
chr15	27132043	27132044	shelf:28165	hg19_cpg_shelves
chr14	104399015	104399016	shelf:27895	hg19_cpg_shelves
chr14	104398945	104398946	shelf:27895	hg19_cpg_shelves
chr14	97689657	97689658	shelf:27714	hg19_cpg_shelves
chr14	97689695	97689696	shelf:27714	hg19_cpg_shelves
chr14	97689667	97689668	shelf:27714	hg19_cpg_shelves
chr14	75082619	75082620	shelf:27451	hg19_cpg_shelves
chr14	50325145	50325146	shelf:27085	hg19_cpg_shelves
chr14	29250409	29250410	shelf:26962	hg19_cpg_shelves
chr14	29249668	29249669	shelf:26962	hg19_cpg_shelves
chr14	29231309	29231310	shelf:26960	hg19_cpg_shelves
chr14	29231272	29231273	shelf:26960	hg19_cpg_shelves
chr14	29231270	29231271	shelf:26960	hg19_cpg_shelves
chr14	29231274	29231275	shelf:26960	hg19_cpg_shelves
chr14	29231307	29231308	shelf:26960	hg19_cpg_shelves
chr14	29231282	29231283	shelf:26960	hg19_cpg_shelves
chr13	112756307	112756308	shelf:26611	hg19_cpg_shelves
chr13	112755848	112755849	shelf:26611	hg19_cpg_shelves
chr13	100628120	100628121	shelf:26482	hg19_cpg_shelves
chr13	100628084	100628085	shelf:26482	hg19_cpg_shelves
chr13	100628106	100628107	shelf:26482	hg19_cpg_shelves
chr13	100627700	100627701	shelf:26482	hg19_cpg_shelves
chr13	100627372	100627373	shelf:26482	hg19_cpg_shelves
chr13	100626746	100626747	shelf:26482	hg19_cpg_shelves
chr13	100627170	100627171	shelf:26482	hg19_cpg_shelves
chr13	100628376	100628377	shelf:26482	hg19_cpg_shelves
chr13	100627703	100627704	shelf:26482	hg19_cpg_shelves
chr13	100627175	100627176	shelf:26482	hg19_cpg_shelves
chr13	100628183	100628184	shelf:26482	hg19_cpg_shelves
chr13	100628064	100628065	shelf:26482	hg19_cpg_shelves
chr13	100627341	100627342	shelf:26482	hg19_cpg_shelves
chr13	100627929	100627930	shelf:26482	hg19_cpg_shelves
chr13	100628754	100628755	shelf:26482	hg19_cpg_shelves
chr13	100628238	100628239	shelf:26482	hg19_cpg_shelves
chr13	100627956	100627957	shelf:26482	hg19_cpg_shelves
chr13	100626382	100626383	shelf:26482	hg19_cpg_shelves
chr13	100628367	100628368	shelf:26482	hg19_cpg_shelves
chr13	100627965	100627966	shelf:26482	hg19_cpg_shelves
chr13	100627313	100627314	shelf:26482	hg19_cpg_shelves
chr13	100628146	100628147	shelf:26482	hg19_cpg_shelves
chr13	100627086	100627087	shelf:26482	hg19_cpg_shelves
chr13	100627640	100627641	shelf:26482	hg19_cpg_shelves
chr13	100627311	100627312	shelf:26482	hg19_cpg_shelves
chr13	100627897	100627898	shelf:26482	hg19_cpg_shelves
chr13	100627358	100627359	shelf:26482	hg19_cpg_shelves
chr13	100627366	100627367	shelf:26482	hg19_cpg_shelves
chr13	100627239	100627240	shelf:26482	hg19_cpg_shelves
chr13	100627108	100627109	shelf:26482	hg19_cpg_shelves
chr13	100627911	100627912	shelf:26482	hg19_cpg_shelves
chr13	100626945	100626946	shelf:26482	hg19_cpg_shelves
chr13	100627241	100627242	shelf:26482	hg19_cpg_shelves
chr13	100629659	100629660	shelf:26482	hg19_cpg_shelves
chr13	100628211	100628212	shelf:26482	hg19_cpg_shelves
chr13	100627645	100627646	shelf:26482	hg19_cpg_shelves
chr13	100616267	100616268	shelf:26481	hg19_cpg_shelves
chr13	100617640	100617641	shelf:26481	hg19_cpg_shelves
chr13	100617663	100617664	shelf:26481	hg19_cpg_shelves
chr13	100617699	100617700	shelf:26481	hg19_cpg_shelves
chr13	100617834	100617835	shelf:26481	hg19_cpg_shelves
chr13	100617750	100617751	shelf:26481	hg19_cpg_shelves
chr13	100617644	100617645	shelf:26481	hg19_cpg_shelves
chr13	100616256	100616257	shelf:26481	hg19_cpg_shelves
chr13	100618010	100618011	shelf:26481	hg19_cpg_shelves
chr13	100617956	100617957	shelf:26481	hg19_cpg_shelves
chr13	100617556	100617557	shelf:26481	hg19_cpg_shelves
chr13	100312581	100312582	shelf:26477	hg19_cpg_shelves
chr13	100312606	100312607	shelf:26477	hg19_cpg_shelves
chr13	100312510	100312511	shelf:26477	hg19_cpg_shelves
chr13	100312822	100312823	shelf:26477	hg19_cpg_shelves
chr13	100314414	100314415	shelf:26477	hg19_cpg_shelves
chr13	100312810	100312811	shelf:26477	hg19_cpg_shelves
chr13	100312685	100312686	shelf:26477	hg19_cpg_shelves
chr13	96326269	96326270	shelf:26444	hg19_cpg_shelves
chr13	33926908	33926909	shelf:26143	hg19_cpg_shelves
chr13	33926978	33926979	shelf:26143	hg19_cpg_shelves
chr12	115117609	115117610	shelf:25351	hg19_cpg_shelves
chr12	115117336	115117337	shelf:25351	hg19_cpg_shelves
chr12	115118233	115118234	shelf:25351	hg19_cpg_shelves
chr12	107708525	107708526	shelf:25200	hg19_cpg_shelves
chr12	107708510	107708511	shelf:25200	hg19_cpg_shelves
chr12	85671811	85671812	shelf:25010	hg19_cpg_shelves
chr12	85671665	85671666	shelf:25010	hg19_cpg_shelves
chr12	14952363	14952364	shelf:24234	hg19_cpg_shelves
chr1	3042275	3042276	shelf:242	hg19_cpg_shelves
chr1	3042333	3042334	shelf:242	hg19_cpg_shelves
chr1	3042194	3042195	shelf:242	hg19_cpg_shelves
chr1	3042051	3042052	shelf:242	hg19_cpg_shelves
chr1	3042257	3042258	shelf:242	hg19_cpg_shelves
chr1	3042269	3042270	shelf:242	hg19_cpg_shelves
chr1	3042035	3042036	shelf:242	hg19_cpg_shelves
chr12	3313416	3313417	shelf:24023	hg19_cpg_shelves
chr11	128757886	128757887	shelf:23845	hg19_cpg_shelves
chr11	128758230	128758231	shelf:23845	hg19_cpg_shelves
chr1	114692159	114692160	shelf:2293	hg19_cpg_shelves
chr1	114692137	114692138	shelf:2293	hg19_cpg_shelves
chr11	64642453	64642454	shelf:22839	hg19_cpg_shelves
chr11	55645723	55645724	shelf:22574	hg19_cpg_shelves
chr11	658385	658386	shelf:21872	hg19_cpg_shelves
chr10	72680928	72680929	shelf:20810	hg19_cpg_shelves
chr10	50891266	50891267	shelf:20628	hg19_cpg_shelves
chr10	42976871	42976872	shelf:20443	hg19_cpg_shelves
chr10	42976862	42976863	shelf:20443	hg19_cpg_shelves
chr10	27795832	27795833	shelf:20338	hg19_cpg_shelves
chr10	22546727	22546728	shelf:20279	hg19_cpg_shelves
chr9	140364905	140364906	shelf:19941	hg19_cpg_shelves
chr9	132315888	132315889	shelf:19515	hg19_cpg_shelves
chr9	110255736	110255737	shelf:19096	hg19_cpg_shelves
chr9	110255697	110255698	shelf:19096	hg19_cpg_shelves
chr9	110255682	110255683	shelf:19096	hg19_cpg_shelves
chr9	110256295	110256296	shelf:19096	hg19_cpg_shelves
chr8	106334858	106334859	shelf:17623	hg19_cpg_shelves
chr8	76317125	76317126	shelf:17365	hg19_cpg_shelves
chr8	57354009	57354010	shelf:17215	hg19_cpg_shelves
chr8	57348793	57348794	shelf:17214	hg19_cpg_shelves
chr7	155299077	155299078	shelf:16287	hg19_cpg_shelves
chr7	153442433	153442434	shelf:16255	hg19_cpg_shelves
chr7	148729844	148729845	shelf:16111	hg19_cpg_shelves
chr7	148729669	148729670	shelf:16111	hg19_cpg_shelves
chr7	148729671	148729672	shelf:16111	hg19_cpg_shelves
chr7	127222543	127222544	shelf:15872	hg19_cpg_shelves
chr7	4755115	4755116	shelf:14424	hg19_cpg_shelves
chr7	2778053	2778054	shelf:14401	hg19_cpg_shelves
chr7	2778130	2778131	shelf:14401	hg19_cpg_shelves
chr7	2778138	2778139	shelf:14401	hg19_cpg_shelves
chr7	2086333	2086334	shelf:14340	hg19_cpg_shelves
chr7	2086272	2086273	shelf:14340	hg19_cpg_shelves
chr7	2086340	2086341	shelf:14340	hg19_cpg_shelves
chr7	2086214	2086215	shelf:14340	hg19_cpg_shelves
chr7	2086281	2086282	shelf:14340	hg19_cpg_shelves
chr7	2086219	2086220	shelf:14340	hg19_cpg_shelves
chr7	2086260	2086261	shelf:14340	hg19_cpg_shelves
chr7	2050178	2050179	shelf:14337	hg19_cpg_shelves
chr7	2050184	2050185	shelf:14337	hg19_cpg_shelves
chr7	2050060	2050061	shelf:14337	hg19_cpg_shelves
chr7	2050170	2050171	shelf:14337	hg19_cpg_shelves
chr7	2050079	2050080	shelf:14337	hg19_cpg_shelves
chr7	2050127	2050128	shelf:14337	hg19_cpg_shelves
chr7	2050118	2050119	shelf:14337	hg19_cpg_shelves
chr7	2050238	2050239	shelf:14337	hg19_cpg_shelves
chr7	1781907	1781908	shelf:14309	hg19_cpg_shelves
chr7	640830	640831	shelf:14197	hg19_cpg_shelves
chr6	170567508	170567509	shelf:14104	hg19_cpg_shelves
chr6	166214770	166214771	shelf:13930	hg19_cpg_shelves
chr6	106769454	106769455	shelf:13386	hg19_cpg_shelves
chr6	105403899	105403900	shelf:13373	hg19_cpg_shelves
chr6	105405068	105405069	shelf:13373	hg19_cpg_shelves
chr6	105404660	105404661	shelf:13373	hg19_cpg_shelves
chr6	105404658	105404659	shelf:13373	hg19_cpg_shelves
chr6	105404769	105404770	shelf:13373	hg19_cpg_shelves
chr6	105403803	105403804	shelf:13373	hg19_cpg_shelves
chr6	105403696	105403697	shelf:13373	hg19_cpg_shelves
chr6	105403885	105403886	shelf:13373	hg19_cpg_shelves
chr6	105405027	105405028	shelf:13373	hg19_cpg_shelves
chr6	105404737	105404738	shelf:13373	hg19_cpg_shelves
chr6	105404853	105404854	shelf:13373	hg19_cpg_shelves
chr6	105404893	105404894	shelf:13373	hg19_cpg_shelves
chr6	105404937	105404938	shelf:13373	hg19_cpg_shelves
chr6	99286075	99286076	shelf:13335	hg19_cpg_shelves
chr6	50689996	50689997	shelf:13075	hg19_cpg_shelves
chr6	50690021	50690022	shelf:13075	hg19_cpg_shelves
chr6	50689931	50689932	shelf:13075	hg19_cpg_shelves
chr6	50690003	50690004	shelf:13075	hg19_cpg_shelves
chr6	50690016	50690017	shelf:13075	hg19_cpg_shelves
chr6	50688455	50688456	shelf:13075	hg19_cpg_shelves
chr6	50689998	50689999	shelf:13075	hg19_cpg_shelves
chr6	50689749	50689750	shelf:13075	hg19_cpg_shelves
chr6	50689929	50689930	shelf:13075	hg19_cpg_shelves
chr6	50678441	50678442	shelf:13073	hg19_cpg_shelves
chr6	43606511	43606512	shelf:13010	hg19_cpg_shelves
chr6	37669411	37669412	shelf:12867	hg19_cpg_shelves
chr6	37404823	37404824	shelf:12858	hg19_cpg_shelves
chr6	37404829	37404830	shelf:12858	hg19_cpg_shelves
chr6	31704472	31704473	shelf:12647	hg19_cpg_shelves
chr1	1818394	1818395	shelf:124	hg19_cpg_shelves
chr5	178960390	178960391	shelf:12013	hg19_cpg_shelves
chr5	178960388	178960389	shelf:12013	hg19_cpg_shelves
chr5	87989033	87989034	shelf:11007	hg19_cpg_shelves
chr5	87988989	87988990	shelf:11007	hg19_cpg_shelves
chr5	14464893	14464894	shelf:10518	hg19_cpg_shelves
chr5	14464860	14464861	shelf:10518	hg19_cpg_shelves
chr5	14464838	14464839	shelf:10518	hg19_cpg_shelves
chr5	14464820	14464821	shelf:10518	hg19_cpg_shelves
chr5	14464848	14464849	shelf:10518	hg19_cpg_shelves
chr5	5883954	5883955	shelf:10459	hg19_cpg_shelves
chr5	3959601	3959602	shelf:10447	hg19_cpg_shelves
chr5	3959223	3959224	shelf:10447	hg19_cpg_shelves
chr5	3851442	3851443	shelf:10445	hg19_cpg_shelves
chr5	3851581	3851582	shelf:10445	hg19_cpg_shelves
chr5	3531830	3531831	shelf:10441	hg19_cpg_shelves
chr5	3321298	3321299	shelf:10439	hg19_cpg_shelves
chr5	3321325	3321326	shelf:10439	hg19_cpg_shelves
chr5	3321303	3321304	shelf:10439	hg19_cpg_shelves
chr5	3310003	3310004	shelf:10438	hg19_cpg_shelves
chr5	3185477	3185478	shelf:10435	hg19_cpg_shelves
chr5	3185458	3185459	shelf:10435	hg19_cpg_shelves
chr5	2871004	2871005	shelf:10434	hg19_cpg_shelves
chr5	2869451	2869452	shelf:10434	hg19_cpg_shelves
chr5	2869481	2869482	shelf:10434	hg19_cpg_shelves
chr5	2182774	2182775	shelf:10425	hg19_cpg_shelves
chr5	2182958	2182959	shelf:10425	hg19_cpg_shelves
chr7	96650830	96650831	island:9785	hg19_cpg_islands
chr7	96650900	96650901	island:9785	hg19_cpg_islands
chr7	96650788	96650789	island:9785	hg19_cpg_islands
chr7	96650781	96650782	island:9785	hg19_cpg_islands
chr7	92672918	92672919	island:9765	hg19_cpg_islands
chr7	89747901	89747902	island:9748	hg19_cpg_islands
chr7	89747893	89747894	island:9748	hg19_cpg_islands
chr7	75864504	75864505	island:9694	hg19_cpg_islands
chr7	75864502	75864503	island:9694	hg19_cpg_islands
chr7	75864507	75864508	island:9694	hg19_cpg_islands
chr7	75864515	75864516	island:9694	hg19_cpg_islands
chr7	75864509	75864510	island:9694	hg19_cpg_islands
chr7	75864488	75864489	island:9694	hg19_cpg_islands
chr7	75864529	75864530	island:9694	hg19_cpg_islands
chr7	75864440	75864441	island:9694	hg19_cpg_islands
chr7	44185246	44185247	island:9423	hg19_cpg_islands
chr7	32801508	32801509	island:9358	hg19_cpg_islands
chr7	19184402	19184403	island:9232	hg19_cpg_islands
chr7	5391491	5391492	island:9130	hg19_cpg_islands
chr7	5391498	5391499	island:9130	hg19_cpg_islands
chr7	5391506	5391507	island:9130	hg19_cpg_islands
chr7	4169672	4169673	island:9078	hg19_cpg_islands
chr7	1370427	1370428	island:8969	hg19_cpg_islands
chr7	1370486	1370487	island:8969	hg19_cpg_islands
chr7	1370451	1370452	island:8969	hg19_cpg_islands
chr7	1370417	1370418	island:8969	hg19_cpg_islands
chr7	1370387	1370388	island:8969	hg19_cpg_islands
chr7	1370807	1370808	island:8969	hg19_cpg_islands
chr7	1370824	1370825	island:8969	hg19_cpg_islands
chr7	1370818	1370819	island:8969	hg19_cpg_islands
chr7	1370831	1370832	island:8969	hg19_cpg_islands
chr7	1370800	1370801	island:8969	hg19_cpg_islands
chr7	1370402	1370403	island:8969	hg19_cpg_islands
chr7	1370727	1370728	island:8969	hg19_cpg_islands
chr7	1370838	1370839	island:8969	hg19_cpg_islands
chr7	1370820	1370821	island:8969	hg19_cpg_islands
chr7	1370713	1370714	island:8969	hg19_cpg_islands
chr7	601138	601139	island:8880	hg19_cpg_islands
chr7	601122	601123	island:8880	hg19_cpg_islands
chr1	33772530	33772531	island:842	hg19_cpg_islands
chr1	33772547	33772548	island:842	hg19_cpg_islands
chr1	33772551	33772552	island:842	hg19_cpg_islands
chr1	33772593	33772594	island:842	hg19_cpg_islands
chr1	33772545	33772546	island:842	hg19_cpg_islands
chr1	33772466	33772467	island:842	hg19_cpg_islands
chr1	33772383	33772384	island:842	hg19_cpg_islands
chr1	33772655	33772656	island:842	hg19_cpg_islands
chr1	33772543	33772544	island:842	hg19_cpg_islands
chr1	33772522	33772523	island:842	hg19_cpg_islands
chr1	33772462	33772463	island:842	hg19_cpg_islands
chr1	33772598	33772599	island:842	hg19_cpg_islands
chr1	33772445	33772446	island:842	hg19_cpg_islands
chr1	33772814	33772815	island:842	hg19_cpg_islands
chr1	33772622	33772623	island:842	hg19_cpg_islands
chr1	33772754	33772755	island:842	hg19_cpg_islands
chr1	33772747	33772748	island:842	hg19_cpg_islands
chr1	33772412	33772413	island:842	hg19_cpg_islands
chr1	33772601	33772602	island:842	hg19_cpg_islands
chr1	33772666	33772667	island:842	hg19_cpg_islands
chr1	33772519	33772520	island:842	hg19_cpg_islands
chr1	33772365	33772366	island:842	hg19_cpg_islands
chr1	33772583	33772584	island:842	hg19_cpg_islands
chr1	33772591	33772592	island:842	hg19_cpg_islands
chr1	33772419	33772420	island:842	hg19_cpg_islands
chr1	33772438	33772439	island:842	hg19_cpg_islands
chr1	33772532	33772533	island:842	hg19_cpg_islands
chr1	33772426	33772427	island:842	hg19_cpg_islands
chr1	33772571	33772572	island:842	hg19_cpg_islands
chr1	33772625	33772626	island:842	hg19_cpg_islands
chr1	33772410	33772411	island:842	hg19_cpg_islands
chr1	33772676	33772677	island:842	hg19_cpg_islands
chr1	33772362	33772363	island:842	hg19_cpg_islands
chr1	33772356	33772357	island:842	hg19_cpg_islands
chr1	33772349	33772350	island:842	hg19_cpg_islands
chr1	33772742	33772743	island:842	hg19_cpg_islands
chr1	33772821	33772822	island:842	hg19_cpg_islands
chr1	33772857	33772858	island:842	hg19_cpg_islands
chr1	33772865	33772866	island:842	hg19_cpg_islands
chr1	33772359	33772360	island:842	hg19_cpg_islands
chr1	33772580	33772581	island:842	hg19_cpg_islands
chr1	33772374	33772375	island:842	hg19_cpg_islands
chr6	108488676	108488677	island:8410	hg19_cpg_islands
chr6	108488544	108488545	island:8410	hg19_cpg_islands
chr6	108488659	108488660	island:8410	hg19_cpg_islands
chr6	105400978	105400979	island:8383	hg19_cpg_islands
chr6	105401045	105401046	island:8383	hg19_cpg_islands
chr6	105401074	105401075	island:8383	hg19_cpg_islands
chr6	105401038	105401039	island:8383	hg19_cpg_islands
chr6	105400990	105400991	island:8383	hg19_cpg_islands
chr6	105401004	105401005	island:8383	hg19_cpg_islands
chr6	105400981	105400982	island:8383	hg19_cpg_islands
chr6	105400949	105400950	island:8383	hg19_cpg_islands
chr6	105400985	105400986	island:8383	hg19_cpg_islands
chr6	105400951	105400952	island:8383	hg19_cpg_islands
chr6	105400993	105400994	island:8383	hg19_cpg_islands
chr6	105400878	105400879	island:8383	hg19_cpg_islands
chr6	105400906	105400907	island:8383	hg19_cpg_islands
chr6	105401142	105401143	island:8383	hg19_cpg_islands
chr6	105401124	105401125	island:8383	hg19_cpg_islands
chr6	105401059	105401060	island:8383	hg19_cpg_islands
chr6	101850770	101850771	island:8380	hg19_cpg_islands
chr6	101850726	101850727	island:8380	hg19_cpg_islands
chr6	101850739	101850740	island:8380	hg19_cpg_islands
chr6	100906641	100906642	island:8371	hg19_cpg_islands
chr6	100906635	100906636	island:8371	hg19_cpg_islands
chr6	100906632	100906633	island:8371	hg19_cpg_islands
chr6	100906621	100906622	island:8371	hg19_cpg_islands
chr6	100895166	100895167	island:8366	hg19_cpg_islands
chr6	100895160	100895161	island:8366	hg19_cpg_islands
chr6	100895202	100895203	island:8366	hg19_cpg_islands
chr6	100895189	100895190	island:8366	hg19_cpg_islands
chr6	100895143	100895144	island:8366	hg19_cpg_islands
chr6	100895209	100895210	island:8366	hg19_cpg_islands
chr6	100895211	100895212	island:8366	hg19_cpg_islands
chr6	100895008	100895009	island:8366	hg19_cpg_islands
chr6	99290679	99290680	island:8345	hg19_cpg_islands
chr6	74009062	74009063	island:8259	hg19_cpg_islands
chr6	49518347	49518348	island:8195	hg19_cpg_islands
chr6	40567384	40567385	island:8088	hg19_cpg_islands
chr1	32237997	32237998	island:798	hg19_cpg_islands
chr1	32238025	32238026	island:798	hg19_cpg_islands
chr1	32238037	32238038	island:798	hg19_cpg_islands
chr1	32238105	32238106	island:798	hg19_cpg_islands
chr1	32237877	32237878	island:798	hg19_cpg_islands
chr1	32237947	32237948	island:798	hg19_cpg_islands
chr1	32237828	32237829	island:798	hg19_cpg_islands
chr1	32238069	32238070	island:798	hg19_cpg_islands
chr1	32237900	32237901	island:798	hg19_cpg_islands
chr1	32238049	32238050	island:798	hg19_cpg_islands
chr1	32237852	32237853	island:798	hg19_cpg_islands
chr1	32237913	32237914	island:798	hg19_cpg_islands
chr1	32237836	32237837	island:798	hg19_cpg_islands
chr1	32237879	32237880	island:798	hg19_cpg_islands
chr1	32237923	32237924	island:798	hg19_cpg_islands
chr1	32237941	32237942	island:798	hg19_cpg_islands
chr1	32238101	32238102	island:798	hg19_cpg_islands
chr1	32238011	32238012	island:798	hg19_cpg_islands
chr1	32237859	32237860	island:798	hg19_cpg_islands
chr1	32237867	32237868	island:798	hg19_cpg_islands
chr1	32238039	32238040	island:798	hg19_cpg_islands
chr1	32237893	32237894	island:798	hg19_cpg_islands
chr1	32238032	32238033	island:798	hg19_cpg_islands
chr1	32237886	32237887	island:798	hg19_cpg_islands
chr1	32238225	32238226	island:798	hg19_cpg_islands
chr1	32238003	32238004	island:798	hg19_cpg_islands
chr6	26240950	26240951	island:7779	hg19_cpg_islands
chr6	26240930	26240931	island:7779	hg19_cpg_islands
chr6	26240920	26240921	island:7779	hg19_cpg_islands
chr6	26240759	26240760	island:7779	hg19_cpg_islands
chr6	26240939	26240940	island:7779	hg19_cpg_islands
chr6	26240705	26240706	island:7779	hg19_cpg_islands
chr6	6058653	6058654	island:7646	hg19_cpg_islands
chr6	6058463	6058464	island:7646	hg19_cpg_islands
chr6	6058638	6058639	island:7646	hg19_cpg_islands
chr6	6058413	6058414	island:7646	hg19_cpg_islands
chr6	6058634	6058635	island:7646	hg19_cpg_islands
chr6	6058417	6058418	island:7646	hg19_cpg_islands
chr6	6058447	6058448	island:7646	hg19_cpg_islands
chr6	6058467	6058468	island:7646	hg19_cpg_islands
chr6	6058644	6058645	island:7646	hg19_cpg_islands
chr6	6058465	6058466	island:7646	hg19_cpg_islands
chr6	5086789	5086790	island:7634	hg19_cpg_islands
chr5	172663773	172663774	island:7377	hg19_cpg_islands
chr5	172664041	172664042	island:7377	hg19_cpg_islands
chr5	172663771	172663772	island:7377	hg19_cpg_islands
chr5	172663877	172663878	island:7377	hg19_cpg_islands
chr5	172664034	172664035	island:7377	hg19_cpg_islands
chr5	172664077	172664078	island:7377	hg19_cpg_islands
chr5	172663874	172663875	island:7377	hg19_cpg_islands
chr5	172660830	172660831	island:7375	hg19_cpg_islands
chr5	172660807	172660808	island:7375	hg19_cpg_islands
chr5	172660821	172660822	island:7375	hg19_cpg_islands
chr5	153853541	153853542	island:7278	hg19_cpg_islands
chr5	153853531	153853532	island:7278	hg19_cpg_islands
chr5	153853550	153853551	island:7278	hg19_cpg_islands
chr5	153853517	153853518	island:7278	hg19_cpg_islands
chr5	153853545	153853546	island:7278	hg19_cpg_islands
chr5	153853440	153853441	island:7278	hg19_cpg_islands
chr5	153853486	153853487	island:7278	hg19_cpg_islands
chr5	140864747	140864748	island:7194	hg19_cpg_islands
chr5	140864733	140864734	island:7194	hg19_cpg_islands
chr5	140864598	140864599	island:7194	hg19_cpg_islands
chr5	140864609	140864610	island:7194	hg19_cpg_islands
chr5	140864578	140864579	island:7194	hg19_cpg_islands
chr5	140864729	140864730	island:7194	hg19_cpg_islands
chr5	140858051	140858052	island:7193	hg19_cpg_islands
chr5	140857985	140857986	island:7193	hg19_cpg_islands
chr5	140858036	140858037	island:7193	hg19_cpg_islands
chr5	134914182	134914183	island:7036	hg19_cpg_islands
chr5	134386169	134386170	island:7026	hg19_cpg_islands
chr5	134386201	134386202	island:7026	hg19_cpg_islands
chr5	134386253	134386254	island:7026	hg19_cpg_islands
chr5	134386185	134386186	island:7026	hg19_cpg_islands
chr5	134386203	134386204	island:7026	hg19_cpg_islands
chr5	134386238	134386239	island:7026	hg19_cpg_islands
chr5	134366980	134366981	island:7023	hg19_cpg_islands
chr5	134366998	134366999	island:7023	hg19_cpg_islands
chr5	134366973	134366974	island:7023	hg19_cpg_islands
chr5	134366971	134366972	island:7023	hg19_cpg_islands
chr5	134363531	134363532	island:7022	hg19_cpg_islands
chr5	134364027	134364028	island:7022	hg19_cpg_islands
chr5	134364049	134364050	island:7022	hg19_cpg_islands
chr5	134363538	134363539	island:7022	hg19_cpg_islands
chr5	134363433	134363434	island:7022	hg19_cpg_islands
chr5	134363171	134363172	island:7022	hg19_cpg_islands
chr5	134363146	134363147	island:7022	hg19_cpg_islands
chr5	134363939	134363940	island:7022	hg19_cpg_islands
chr5	134364040	134364041	island:7022	hg19_cpg_islands
chr5	134363894	134363895	island:7022	hg19_cpg_islands
chr5	134363929	134363930	island:7022	hg19_cpg_islands
chr5	134364918	134364919	island:7022	hg19_cpg_islands
chr5	134364051	134364052	island:7022	hg19_cpg_islands
chr5	134363973	134363974	island:7022	hg19_cpg_islands
chr5	134363178	134363179	island:7022	hg19_cpg_islands
chr5	134364658	134364659	island:7022	hg19_cpg_islands
chr5	134363231	134363232	island:7022	hg19_cpg_islands
chr5	134364717	134364718	island:7022	hg19_cpg_islands
chr5	134363898	134363899	island:7022	hg19_cpg_islands
chr5	134363799	134363800	island:7022	hg19_cpg_islands
chr5	134363935	134363936	island:7022	hg19_cpg_islands
chr5	134364062	134364063	island:7022	hg19_cpg_islands
chr5	134364115	134364116	island:7022	hg19_cpg_islands
chr5	134363324	134363325	island:7022	hg19_cpg_islands
chr5	134363828	134363829	island:7022	hg19_cpg_islands
chr5	134364607	134364608	island:7022	hg19_cpg_islands
chr5	134363834	134363835	island:7022	hg19_cpg_islands
chr5	134363760	134363761	island:7022	hg19_cpg_islands
chr5	134363914	134363915	island:7022	hg19_cpg_islands
chr5	134363908	134363909	island:7022	hg19_cpg_islands
chr5	134364075	134364076	island:7022	hg19_cpg_islands
chr5	107005145	107005146	island:6891	hg19_cpg_islands
chr5	92923807	92923808	island:6858	hg19_cpg_islands
chr5	92923897	92923898	island:6858	hg19_cpg_islands
chr5	92923881	92923882	island:6858	hg19_cpg_islands
chr5	92923744	92923745	island:6858	hg19_cpg_islands
chr5	92923739	92923740	island:6858	hg19_cpg_islands
chr5	92923846	92923847	island:6858	hg19_cpg_islands
chr5	92923741	92923742	island:6858	hg19_cpg_islands
chr5	92923761	92923762	island:6858	hg19_cpg_islands
chr5	92923763	92923764	island:6858	hg19_cpg_islands
chr5	92923768	92923769	island:6858	hg19_cpg_islands
chr5	92923758	92923759	island:6858	hg19_cpg_islands
chr5	92923862	92923863	island:6858	hg19_cpg_islands
chr5	92923557	92923558	island:6858	hg19_cpg_islands
chr5	92923852	92923853	island:6858	hg19_cpg_islands
chr5	92923828	92923829	island:6858	hg19_cpg_islands
chr5	92923728	92923729	island:6858	hg19_cpg_islands
chr5	92923849	92923850	island:6858	hg19_cpg_islands
chr5	92923488	92923489	island:6858	hg19_cpg_islands
chr5	92923832	92923833	island:6858	hg19_cpg_islands
chr5	92923562	92923563	island:6858	hg19_cpg_islands
chr5	92923511	92923512	island:6858	hg19_cpg_islands
chr5	92923552	92923553	island:6858	hg19_cpg_islands
chr5	92923939	92923940	island:6858	hg19_cpg_islands
chr5	92923560	92923561	island:6858	hg19_cpg_islands
chr5	92923968	92923969	island:6858	hg19_cpg_islands
chr5	92923523	92923524	island:6858	hg19_cpg_islands
chr5	92923830	92923831	island:6858	hg19_cpg_islands
chr5	92923930	92923931	island:6858	hg19_cpg_islands
chr5	92923572	92923573	island:6858	hg19_cpg_islands
chr5	92923513	92923514	island:6858	hg19_cpg_islands
chr5	92923506	92923507	island:6858	hg19_cpg_islands
chr5	92923819	92923820	island:6858	hg19_cpg_islands
chr5	92923980	92923981	island:6858	hg19_cpg_islands
chr5	92923948	92923949	island:6858	hg19_cpg_islands
chr5	92923504	92923505	island:6858	hg19_cpg_islands
chr5	92923623	92923624	island:6858	hg19_cpg_islands
chr5	92923993	92923994	island:6858	hg19_cpg_islands
chr5	92923717	92923718	island:6858	hg19_cpg_islands
chr5	92923975	92923976	island:6858	hg19_cpg_islands
chr5	92924030	92924031	island:6858	hg19_cpg_islands
chr5	92924160	92924161	island:6858	hg19_cpg_islands
chr5	92923996	92923997	island:6858	hg19_cpg_islands
chr5	92923699	92923700	island:6858	hg19_cpg_islands
chr5	92923672	92923673	island:6858	hg19_cpg_islands
chr5	92923631	92923632	island:6858	hg19_cpg_islands
chr5	92924057	92924058	island:6858	hg19_cpg_islands
chr5	92923493	92923494	island:6858	hg19_cpg_islands
chr5	92924488	92924489	island:6858	hg19_cpg_islands
chr5	92923950	92923951	island:6858	hg19_cpg_islands
chr5	92924490	92924491	island:6858	hg19_cpg_islands
chr5	92923684	92923685	island:6858	hg19_cpg_islands
chr5	92923916	92923917	island:6858	hg19_cpg_islands
chr5	92923999	92924000	island:6858	hg19_cpg_islands
chr5	92924035	92924036	island:6858	hg19_cpg_islands
chr5	92924484	92924485	island:6858	hg19_cpg_islands
chr5	92924180	92924181	island:6858	hg19_cpg_islands
chr5	92924091	92924092	island:6858	hg19_cpg_islands
chr5	92924013	92924014	island:6858	hg19_cpg_islands
chr5	92924166	92924167	island:6858	hg19_cpg_islands
chr5	92924032	92924033	island:6858	hg19_cpg_islands
chr5	92924164	92924165	island:6858	hg19_cpg_islands
chr5	92924209	92924210	island:6858	hg19_cpg_islands
chr5	92924026	92924027	island:6858	hg19_cpg_islands
chr5	92924486	92924487	island:6858	hg19_cpg_islands
chr5	92924494	92924495	island:6858	hg19_cpg_islands
chr5	77805769	77805770	island:6807	hg19_cpg_islands
chr5	77805781	77805782	island:6807	hg19_cpg_islands
chr5	77805790	77805791	island:6807	hg19_cpg_islands
chr5	77805831	77805832	island:6807	hg19_cpg_islands
chr5	77805766	77805767	island:6807	hg19_cpg_islands
chr5	77805913	77805914	island:6807	hg19_cpg_islands
chr5	77805760	77805761	island:6807	hg19_cpg_islands
chr5	77805840	77805841	island:6807	hg19_cpg_islands
chr5	77805915	77805916	island:6807	hg19_cpg_islands
chr5	77805907	77805908	island:6807	hg19_cpg_islands
chr5	77805797	77805798	island:6807	hg19_cpg_islands
chr5	72740112	72740113	island:6762	hg19_cpg_islands
chr5	72740124	72740125	island:6762	hg19_cpg_islands
chr5	72740137	72740138	island:6762	hg19_cpg_islands
chr5	72740052	72740053	island:6762	hg19_cpg_islands
chr5	72740126	72740127	island:6762	hg19_cpg_islands
chr5	72740154	72740155	island:6762	hg19_cpg_islands
chr5	72740119	72740120	island:6762	hg19_cpg_islands
chr5	72599035	72599036	island:6757	hg19_cpg_islands
chr5	72599102	72599103	island:6757	hg19_cpg_islands
chr5	72599017	72599018	island:6757	hg19_cpg_islands
chr5	72599032	72599033	island:6757	hg19_cpg_islands
chr5	72599029	72599030	island:6757	hg19_cpg_islands
chr5	72599105	72599106	island:6757	hg19_cpg_islands
chr5	72599614	72599615	island:6757	hg19_cpg_islands
chr5	72599053	72599054	island:6757	hg19_cpg_islands
chr5	54519174	54519175	island:6674	hg19_cpg_islands
chr5	54519087	54519088	island:6674	hg19_cpg_islands
chr5	54519101	54519102	island:6674	hg19_cpg_islands
chr5	10649618	10649619	island:6548	hg19_cpg_islands
chr5	10649649	10649650	island:6548	hg19_cpg_islands
chr5	10649629	10649630	island:6548	hg19_cpg_islands
chr5	10649620	10649621	island:6548	hg19_cpg_islands
chr1	23280212	23280213	island:633	hg19_cpg_islands
chr1	23280136	23280137	island:633	hg19_cpg_islands
chr1	23280221	23280222	island:633	hg19_cpg_islands
chr1	23280202	23280203	island:633	hg19_cpg_islands
chr1	23280204	23280205	island:633	hg19_cpg_islands
chr1	23280249	23280250	island:633	hg19_cpg_islands
chr1	23280336	23280337	island:633	hg19_cpg_islands
chr1	23280244	23280245	island:633	hg19_cpg_islands
chr1	23280224	23280225	island:633	hg19_cpg_islands
chr1	23280095	23280096	island:633	hg19_cpg_islands
chr1	23280104	23280105	island:633	hg19_cpg_islands
chr1	23280118	23280119	island:633	hg19_cpg_islands
chr1	23280207	23280208	island:633	hg19_cpg_islands
chr1	23280234	23280235	island:633	hg19_cpg_islands
chr1	23280299	23280300	island:633	hg19_cpg_islands
chr4	151504048	151504049	island:6164	hg19_cpg_islands
chr4	151504082	151504083	island:6164	hg19_cpg_islands
chr4	151504077	151504078	island:6164	hg19_cpg_islands
chr4	151504098	151504099	island:6164	hg19_cpg_islands
chr4	151504255	151504256	island:6164	hg19_cpg_islands
chr4	151504246	151504247	island:6164	hg19_cpg_islands
chr4	151504365	151504366	island:6164	hg19_cpg_islands
chr4	151504018	151504019	island:6164	hg19_cpg_islands
chr4	151504433	151504434	island:6164	hg19_cpg_islands
chr4	151504190	151504191	island:6164	hg19_cpg_islands
chr4	151504352	151504353	island:6164	hg19_cpg_islands
chr4	151504150	151504151	island:6164	hg19_cpg_islands
chr4	151504165	151504166	island:6164	hg19_cpg_islands
chr4	147561779	147561780	island:6153	hg19_cpg_islands
chr4	147561806	147561807	island:6153	hg19_cpg_islands
chr4	147561791	147561792	island:6153	hg19_cpg_islands
chr4	147561756	147561757	island:6153	hg19_cpg_islands
chr4	147561810	147561811	island:6153	hg19_cpg_islands
chr4	146682804	146682805	island:6148	hg19_cpg_islands
chr4	146682813	146682814	island:6148	hg19_cpg_islands
chr4	81124241	81124242	island:5905	hg19_cpg_islands
chr4	81124233	81124234	island:5905	hg19_cpg_islands
chr4	81124239	81124240	island:5905	hg19_cpg_islands
chr4	8869902	8869903	island:5633	hg19_cpg_islands
chr1	18809563	18809564	island:553	hg19_cpg_islands
chr4	1303539	1303540	island:5416	hg19_cpg_islands
chr4	1303712	1303713	island:5416	hg19_cpg_islands
chr4	1303665	1303666	island:5416	hg19_cpg_islands
chr4	1303657	1303658	island:5416	hg19_cpg_islands
chr1	1099933	1099934	island:52	hg19_cpg_islands
chr1	1099986	1099987	island:52	hg19_cpg_islands
chr3	185912032	185912033	island:5199	hg19_cpg_islands
chr3	181413581	181413582	island:5141	hg19_cpg_islands
chr3	181413591	181413592	island:5141	hg19_cpg_islands
chr3	181413587	181413588	island:5141	hg19_cpg_islands
chr3	181413675	181413676	island:5141	hg19_cpg_islands
chr3	181413589	181413590	island:5141	hg19_cpg_islands
chr3	149374908	149374909	island:5030	hg19_cpg_islands
chr3	149374739	149374740	island:5030	hg19_cpg_islands
chr3	149374730	149374731	island:5030	hg19_cpg_islands
chr3	62356229	62356230	island:4634	hg19_cpg_islands
chr3	62356285	62356286	island:4634	hg19_cpg_islands
chr3	62356283	62356284	island:4634	hg19_cpg_islands
chr3	62356199	62356200	island:4634	hg19_cpg_islands
chr3	62356310	62356311	island:4634	hg19_cpg_islands
chr3	62356150	62356151	island:4634	hg19_cpg_islands
chr3	62356236	62356237	island:4634	hg19_cpg_islands
chr3	62356367	62356368	island:4634	hg19_cpg_islands
chr3	62356290	62356291	island:4634	hg19_cpg_islands
chr3	62356251	62356252	island:4634	hg19_cpg_islands
chr3	62356280	62356281	island:4634	hg19_cpg_islands
chr3	62356141	62356142	island:4634	hg19_cpg_islands
chr3	62356223	62356224	island:4634	hg19_cpg_islands
chr3	62356179	62356180	island:4634	hg19_cpg_islands
chr3	48699008	48699009	island:4475	hg19_cpg_islands
chr3	48699002	48699003	island:4475	hg19_cpg_islands
chr3	48698956	48698957	island:4475	hg19_cpg_islands
chr3	48698992	48698993	island:4475	hg19_cpg_islands
chr3	48698973	48698974	island:4475	hg19_cpg_islands
chr3	48698979	48698980	island:4475	hg19_cpg_islands
chr3	48699005	48699006	island:4475	hg19_cpg_islands
chr3	48699244	48699245	island:4475	hg19_cpg_islands
chr3	48699063	48699064	island:4475	hg19_cpg_islands
chr3	48699113	48699114	island:4475	hg19_cpg_islands
chr3	48699118	48699119	island:4475	hg19_cpg_islands
chr3	48699232	48699233	island:4475	hg19_cpg_islands
chr3	48699121	48699122	island:4475	hg19_cpg_islands
chr3	48699238	48699239	island:4475	hg19_cpg_islands
chr3	48699116	48699117	island:4475	hg19_cpg_islands
chr3	48698952	48698953	island:4475	hg19_cpg_islands
chr3	48699106	48699107	island:4475	hg19_cpg_islands
chr3	48699039	48699040	island:4475	hg19_cpg_islands
chr2	242791113	242791114	island:4132	hg19_cpg_islands
chr2	237029036	237029037	island:3986	hg19_cpg_islands
chr2	220361786	220361787	island:3864	hg19_cpg_islands
chr2	220361846	220361847	island:3864	hg19_cpg_islands
chr2	220361842	220361843	island:3864	hg19_cpg_islands
chr2	220361588	220361589	island:3864	hg19_cpg_islands
chr2	220361823	220361824	island:3864	hg19_cpg_islands
chr2	220361611	220361612	island:3864	hg19_cpg_islands
chr2	220362212	220362213	island:3864	hg19_cpg_islands
chr2	220361600	220361601	island:3864	hg19_cpg_islands
chr2	220361914	220361915	island:3864	hg19_cpg_islands
chr2	220361821	220361822	island:3864	hg19_cpg_islands
chr2	220361609	220361610	island:3864	hg19_cpg_islands
chr2	220361844	220361845	island:3864	hg19_cpg_islands
chr2	220361860	220361861	island:3864	hg19_cpg_islands
chr2	220361868	220361869	island:3864	hg19_cpg_islands
chr2	220196553	220196554	island:3855	hg19_cpg_islands
chr2	220196744	220196745	island:3855	hg19_cpg_islands
chr2	220196460	220196461	island:3855	hg19_cpg_islands
chr2	220196734	220196735	island:3855	hg19_cpg_islands
chr2	220196458	220196459	island:3855	hg19_cpg_islands
chr2	220196541	220196542	island:3855	hg19_cpg_islands
chr2	220196467	220196468	island:3855	hg19_cpg_islands
chr2	202900738	202900739	island:3741	hg19_cpg_islands
chr2	202900741	202900742	island:3741	hg19_cpg_islands
chr2	202900753	202900754	island:3741	hg19_cpg_islands
chr2	202900721	202900722	island:3741	hg19_cpg_islands
chr2	202900858	202900859	island:3741	hg19_cpg_islands
chr2	202900890	202900891	island:3741	hg19_cpg_islands
chr2	202900856	202900857	island:3741	hg19_cpg_islands
chr2	202900871	202900872	island:3741	hg19_cpg_islands
chr2	202900715	202900716	island:3741	hg19_cpg_islands
chr2	202900843	202900844	island:3741	hg19_cpg_islands
chr2	202900822	202900823	island:3741	hg19_cpg_islands
chr2	202900786	202900787	island:3741	hg19_cpg_islands
chr2	202900795	202900796	island:3741	hg19_cpg_islands
chr2	202900906	202900907	island:3741	hg19_cpg_islands
chr2	202900778	202900779	island:3741	hg19_cpg_islands
chr2	202900783	202900784	island:3741	hg19_cpg_islands
chr2	202900921	202900922	island:3741	hg19_cpg_islands
chr2	202900650	202900651	island:3741	hg19_cpg_islands
chr2	202900702	202900703	island:3741	hg19_cpg_islands
chr2	202900629	202900630	island:3741	hg19_cpg_islands
chr2	202900954	202900955	island:3741	hg19_cpg_islands
chr2	202900932	202900933	island:3741	hg19_cpg_islands
chr2	182547874	182547875	island:3669	hg19_cpg_islands
chr2	182547933	182547934	island:3669	hg19_cpg_islands
chr2	182547884	182547885	island:3669	hg19_cpg_islands
chr2	182547938	182547939	island:3669	hg19_cpg_islands
chr2	182547927	182547928	island:3669	hg19_cpg_islands
chr2	182547902	182547903	island:3669	hg19_cpg_islands
chr2	182547879	182547880	island:3669	hg19_cpg_islands
chr2	175208420	175208421	island:3603	hg19_cpg_islands
chr2	175208416	175208417	island:3603	hg19_cpg_islands
chr2	175208434	175208435	island:3603	hg19_cpg_islands
chr2	175208465	175208466	island:3603	hg19_cpg_islands
chr2	175208472	175208473	island:3603	hg19_cpg_islands
chr2	175208488	175208489	island:3603	hg19_cpg_islands
chr2	174890244	174890245	island:3597	hg19_cpg_islands
chr2	166650092	166650093	island:3541	hg19_cpg_islands
chr2	166650090	166650091	island:3541	hg19_cpg_islands
chr2	166650160	166650161	island:3541	hg19_cpg_islands
chr2	166650009	166650010	island:3541	hg19_cpg_islands
chr2	166650156	166650157	island:3541	hg19_cpg_islands
chr2	164205038	164205039	island:3537	hg19_cpg_islands
chr2	164204915	164204916	island:3537	hg19_cpg_islands
chr2	164204965	164204966	island:3537	hg19_cpg_islands
chr2	164204973	164204974	island:3537	hg19_cpg_islands
chr2	164205032	164205033	island:3537	hg19_cpg_islands
chr2	164204925	164204926	island:3537	hg19_cpg_islands
chr2	164204917	164204918	island:3537	hg19_cpg_islands
chr2	162096032	162096033	island:3527	hg19_cpg_islands
chr2	133428764	133428765	island:3456	hg19_cpg_islands
chr2	127734469	127734470	island:3348	hg19_cpg_islands
chr2	121345162	121345163	island:3330	hg19_cpg_islands
chr2	71134728	71134729	island:2955	hg19_cpg_islands
chr2	71134738	71134739	island:2955	hg19_cpg_islands
chr2	71134726	71134727	island:2955	hg19_cpg_islands
chr2	71134736	71134737	island:2955	hg19_cpg_islands
chr2	66672823	66672824	island:2918	hg19_cpg_islands
chr2	66672714	66672715	island:2918	hg19_cpg_islands
chr2	66672721	66672722	island:2918	hg19_cpg_islands
chr2	66672489	66672490	island:2918	hg19_cpg_islands
chr2	66672469	66672470	island:2918	hg19_cpg_islands
chr2	66672553	66672554	island:2918	hg19_cpg_islands
chr2	66672734	66672735	island:2918	hg19_cpg_islands
chr2	66672704	66672705	island:2918	hg19_cpg_islands
chr2	66672876	66672877	island:2918	hg19_cpg_islands
chr2	66672463	66672464	island:2918	hg19_cpg_islands
chr2	66672564	66672565	island:2918	hg19_cpg_islands
chr2	66672825	66672826	island:2918	hg19_cpg_islands
chr2	66672699	66672700	island:2918	hg19_cpg_islands
chr2	66672522	66672523	island:2918	hg19_cpg_islands
chr2	58273697	58273698	island:2863	hg19_cpg_islands
chr2	58273683	58273684	island:2863	hg19_cpg_islands
chr2	58274381	58274382	island:2863	hg19_cpg_islands
chr2	58273675	58273676	island:2863	hg19_cpg_islands
chr2	58273654	58273655	island:2863	hg19_cpg_islands
chr2	58273672	58273673	island:2863	hg19_cpg_islands
chr2	58274379	58274380	island:2863	hg19_cpg_islands
chr2	45235912	45235913	island:2809	hg19_cpg_islands
chr2	45235934	45235935	island:2809	hg19_cpg_islands
chr2	45235954	45235955	island:2809	hg19_cpg_islands
chr2	45235948	45235949	island:2809	hg19_cpg_islands
chr2	45180214	45180215	island:2804	hg19_cpg_islands
chr2	45180155	45180156	island:2804	hg19_cpg_islands
chr2	45180269	45180270	island:2804	hg19_cpg_islands
chr2	45180216	45180217	island:2804	hg19_cpg_islands
chr2	45180289	45180290	island:2804	hg19_cpg_islands
chr22	38477003	38477004	island:26288	hg19_cpg_islands
chr22	38476991	38476992	island:26288	hg19_cpg_islands
chr22	38221095	38221096	island:26279	hg19_cpg_islands
chr22	38221093	38221094	island:26279	hg19_cpg_islands
chr22	38220868	38220869	island:26279	hg19_cpg_islands
chr22	38220990	38220991	island:26279	hg19_cpg_islands
chr22	38220995	38220996	island:26279	hg19_cpg_islands
chr22	38220863	38220864	island:26279	hg19_cpg_islands
chr22	38221044	38221045	island:26279	hg19_cpg_islands
chr22	38221059	38221060	island:26279	hg19_cpg_islands
chr22	38220937	38220938	island:26279	hg19_cpg_islands
chr22	38220859	38220860	island:26279	hg19_cpg_islands
chr22	38221049	38221050	island:26279	hg19_cpg_islands
chr22	38221126	38221127	island:26279	hg19_cpg_islands
chr22	38221046	38221047	island:26279	hg19_cpg_islands
chr22	38220986	38220987	island:26279	hg19_cpg_islands
chr22	38221086	38221087	island:26279	hg19_cpg_islands
chr22	38221187	38221188	island:26279	hg19_cpg_islands
chr22	38221128	38221129	island:26279	hg19_cpg_islands
chr22	38220819	38220820	island:26279	hg19_cpg_islands
chr22	38220853	38220854	island:26279	hg19_cpg_islands
chr22	38221102	38221103	island:26279	hg19_cpg_islands
chr22	38221073	38221074	island:26279	hg19_cpg_islands
chr22	38220871	38220872	island:26279	hg19_cpg_islands
chr22	38221009	38221010	island:26279	hg19_cpg_islands
chr22	38221027	38221028	island:26279	hg19_cpg_islands
chr22	38221075	38221076	island:26279	hg19_cpg_islands
chr22	38221035	38221036	island:26279	hg19_cpg_islands
chr22	38221170	38221171	island:26279	hg19_cpg_islands
chr22	38221119	38221120	island:26279	hg19_cpg_islands
chr22	38220774	38220775	island:26279	hg19_cpg_islands
chr22	38220908	38220909	island:26279	hg19_cpg_islands
chr22	38221056	38221057	island:26279	hg19_cpg_islands
chr22	38220763	38220764	island:26279	hg19_cpg_islands
chr22	38220790	38220791	island:26279	hg19_cpg_islands
chr22	38221064	38221065	island:26279	hg19_cpg_islands
chr22	38221180	38221181	island:26279	hg19_cpg_islands
chr22	38221254	38221255	island:26279	hg19_cpg_islands
chr22	38221159	38221160	island:26279	hg19_cpg_islands
chr22	38220669	38220670	island:26279	hg19_cpg_islands
chr22	38220761	38220762	island:26279	hg19_cpg_islands
chr22	38220725	38220726	island:26279	hg19_cpg_islands
chr22	38221154	38221155	island:26279	hg19_cpg_islands
chr22	38220943	38220944	island:26279	hg19_cpg_islands
chr22	38220759	38220760	island:26279	hg19_cpg_islands
chr22	38220793	38220794	island:26279	hg19_cpg_islands
chr22	38221104	38221105	island:26279	hg19_cpg_islands
chr22	38220784	38220785	island:26279	hg19_cpg_islands
chr22	38220982	38220983	island:26279	hg19_cpg_islands
chr22	38221068	38221069	island:26279	hg19_cpg_islands
chr22	38220718	38220719	island:26279	hg19_cpg_islands
chr22	38220886	38220887	island:26279	hg19_cpg_islands
chr22	38220916	38220917	island:26279	hg19_cpg_islands
chr22	38221150	38221151	island:26279	hg19_cpg_islands
chr22	38220743	38220744	island:26279	hg19_cpg_islands
chr22	38221032	38221033	island:26279	hg19_cpg_islands
chr22	38221029	38221030	island:26279	hg19_cpg_islands
chr22	38220739	38220740	island:26279	hg19_cpg_islands
chr22	38221213	38221214	island:26279	hg19_cpg_islands
chr22	38220906	38220907	island:26279	hg19_cpg_islands
chr22	38220958	38220959	island:26279	hg19_cpg_islands
chr22	38221233	38221234	island:26279	hg19_cpg_islands
chr22	38220662	38220663	island:26279	hg19_cpg_islands
chr22	38221237	38221238	island:26279	hg19_cpg_islands
chr22	38221245	38221246	island:26279	hg19_cpg_islands
chr22	38220779	38220780	island:26279	hg19_cpg_islands
chr22	38220873	38220874	island:26279	hg19_cpg_islands
chr22	38221243	38221244	island:26279	hg19_cpg_islands
chr22	38220755	38220756	island:26279	hg19_cpg_islands
chr22	38221066	38221067	island:26279	hg19_cpg_islands
chr22	38221039	38221040	island:26279	hg19_cpg_islands
chr22	38220664	38220665	island:26279	hg19_cpg_islands
chr22	38220834	38220835	island:26279	hg19_cpg_islands
chr22	38220777	38220778	island:26279	hg19_cpg_islands
chr22	38220822	38220823	island:26279	hg19_cpg_islands
chr22	38221331	38221332	island:26279	hg19_cpg_islands
chr22	38220750	38220751	island:26279	hg19_cpg_islands
chr22	38220892	38220893	island:26279	hg19_cpg_islands
chr22	38220914	38220915	island:26279	hg19_cpg_islands
chr22	38220702	38220703	island:26279	hg19_cpg_islands
chr22	38220904	38220905	island:26279	hg19_cpg_islands
chr22	38220770	38220771	island:26279	hg19_cpg_islands
chr22	38221249	38221250	island:26279	hg19_cpg_islands
chr22	38220674	38220675	island:26279	hg19_cpg_islands
chr22	38221267	38221268	island:26279	hg19_cpg_islands
chr22	38220831	38220832	island:26279	hg19_cpg_islands
chr22	38220925	38220926	island:26279	hg19_cpg_islands
chr22	38221271	38221272	island:26279	hg19_cpg_islands
chr22	38221265	38221266	island:26279	hg19_cpg_islands
chr22	38221023	38221024	island:26279	hg19_cpg_islands
chr22	38220911	38220912	island:26279	hg19_cpg_islands
chr22	38221336	38221337	island:26279	hg19_cpg_islands
chr22	38221012	38221013	island:26279	hg19_cpg_islands
chr22	38221269	38221270	island:26279	hg19_cpg_islands
chr2	19553429	19553430	island:2618	hg19_cpg_islands
chr2	19553237	19553238	island:2618	hg19_cpg_islands
chr2	16154243	16154244	island:2607	hg19_cpg_islands
chr2	16154227	16154228	island:2607	hg19_cpg_islands
chr2	16154215	16154216	island:2607	hg19_cpg_islands
chr2	16154295	16154296	island:2607	hg19_cpg_islands
chr2	16154371	16154372	island:2607	hg19_cpg_islands
chr2	16154333	16154334	island:2607	hg19_cpg_islands
chr2	16154325	16154326	island:2607	hg19_cpg_islands
chr2	16154101	16154102	island:2607	hg19_cpg_islands
chr2	16153987	16153988	island:2607	hg19_cpg_islands
chr2	10666587	10666588	island:2583	hg19_cpg_islands
chr2	10666593	10666594	island:2583	hg19_cpg_islands
chr2	10666576	10666577	island:2583	hg19_cpg_islands
chr21	45078626	45078627	island:25768	hg19_cpg_islands
chr21	45078618	45078619	island:25768	hg19_cpg_islands
chr21	45078647	45078648	island:25768	hg19_cpg_islands
chr21	45078616	45078617	island:25768	hg19_cpg_islands
chr21	45078620	45078621	island:25768	hg19_cpg_islands
chr21	45078641	45078642	island:25768	hg19_cpg_islands
chr21	34396721	34396722	island:25639	hg19_cpg_islands
chr21	34396483	34396484	island:25639	hg19_cpg_islands
chr21	34396727	34396728	island:25639	hg19_cpg_islands
chr21	34396471	34396472	island:25639	hg19_cpg_islands
chr21	34396167	34396168	island:25639	hg19_cpg_islands
chr21	34396000	34396001	island:25639	hg19_cpg_islands
chr21	34396709	34396710	island:25639	hg19_cpg_islands
chr21	34396499	34396500	island:25639	hg19_cpg_islands
chr21	34396665	34396666	island:25639	hg19_cpg_islands
chr21	34396477	34396478	island:25639	hg19_cpg_islands
chr21	34396221	34396222	island:25639	hg19_cpg_islands
chr21	34396014	34396015	island:25639	hg19_cpg_islands
chr20	39312090	39312091	island:25121	hg19_cpg_islands
chr2	1544327	1544328	island:2498	hg19_cpg_islands
chr2	1544321	1544322	island:2498	hg19_cpg_islands
chr2	1544339	1544340	island:2498	hg19_cpg_islands
chr2	1544297	1544298	island:2498	hg19_cpg_islands
chr2	1544370	1544371	island:2498	hg19_cpg_islands
chr2	1544285	1544286	island:2498	hg19_cpg_islands
chr2	1544292	1544293	island:2498	hg19_cpg_islands
chr2	1544474	1544475	island:2498	hg19_cpg_islands
chr2	1544288	1544289	island:2498	hg19_cpg_islands
chr2	1544411	1544412	island:2498	hg19_cpg_islands
chr2	1544401	1544402	island:2498	hg19_cpg_islands
chr2	1544435	1544436	island:2498	hg19_cpg_islands
chr2	1544464	1544465	island:2498	hg19_cpg_islands
chr20	20345473	20345474	island:24924	hg19_cpg_islands
chr20	20345463	20345464	island:24924	hg19_cpg_islands
chr1	245851435	245851436	island:2430	hg19_cpg_islands
chr1	245851355	245851356	island:2430	hg19_cpg_islands
chr1	245851419	245851420	island:2430	hg19_cpg_islands
chr1	245851335	245851336	island:2430	hg19_cpg_islands
chr1	245851300	245851301	island:2430	hg19_cpg_islands
chr1	245851456	245851457	island:2430	hg19_cpg_islands
chr1	245851365	245851366	island:2430	hg19_cpg_islands
chr19	47933654	47933655	island:24207	hg19_cpg_islands
chr19	47933666	47933667	island:24207	hg19_cpg_islands
chr19	46916631	46916632	island:24162	hg19_cpg_islands
chr19	46916633	46916634	island:24162	hg19_cpg_islands
chr19	46916603	46916604	island:24162	hg19_cpg_islands
chr19	46916678	46916679	island:24162	hg19_cpg_islands
chr19	46916807	46916808	island:24162	hg19_cpg_islands
chr19	46916657	46916658	island:24162	hg19_cpg_islands
chr19	46916590	46916591	island:24162	hg19_cpg_islands
chr19	46916669	46916670	island:24162	hg19_cpg_islands
chr19	46916697	46916698	island:24162	hg19_cpg_islands
chr19	46916588	46916589	island:24162	hg19_cpg_islands
chr19	46916785	46916786	island:24162	hg19_cpg_islands
chr19	46916803	46916804	island:24162	hg19_cpg_islands
chr19	46916833	46916834	island:24162	hg19_cpg_islands
chr19	46916805	46916806	island:24162	hg19_cpg_islands
chr19	46916592	46916593	island:24162	hg19_cpg_islands
chr19	18979615	18979616	island:23492	hg19_cpg_islands
chr19	18979612	18979613	island:23492	hg19_cpg_islands
chr19	18979666	18979667	island:23492	hg19_cpg_islands
chr19	18979664	18979665	island:23492	hg19_cpg_islands
chr19	18979624	18979625	island:23492	hg19_cpg_islands
chr19	18979622	18979623	island:23492	hg19_cpg_islands
chr19	18979906	18979907	island:23492	hg19_cpg_islands
chr19	18979921	18979922	island:23492	hg19_cpg_islands
chr19	18979657	18979658	island:23492	hg19_cpg_islands
chr19	18979459	18979460	island:23492	hg19_cpg_islands
chr19	18979911	18979912	island:23492	hg19_cpg_islands
chr19	18979939	18979940	island:23492	hg19_cpg_islands
chr19	18979924	18979925	island:23492	hg19_cpg_islands
chr19	18979937	18979938	island:23492	hg19_cpg_islands
chr19	18979610	18979611	island:23492	hg19_cpg_islands
chr19	18979559	18979560	island:23492	hg19_cpg_islands
chr19	18979718	18979719	island:23492	hg19_cpg_islands
chr19	18979960	18979961	island:23492	hg19_cpg_islands
chr19	18979713	18979714	island:23492	hg19_cpg_islands
chr19	18979661	18979662	island:23492	hg19_cpg_islands
chr19	18979465	18979466	island:23492	hg19_cpg_islands
chr19	18979583	18979584	island:23492	hg19_cpg_islands
chr19	18979941	18979942	island:23492	hg19_cpg_islands
chr19	18979765	18979766	island:23492	hg19_cpg_islands
chr19	18979547	18979548	island:23492	hg19_cpg_islands
chr19	18979659	18979660	island:23492	hg19_cpg_islands
chr19	18979561	18979562	island:23492	hg19_cpg_islands
chr19	18979573	18979574	island:23492	hg19_cpg_islands
chr19	18979716	18979717	island:23492	hg19_cpg_islands
chr19	18979866	18979867	island:23492	hg19_cpg_islands
chr19	18979589	18979590	island:23492	hg19_cpg_islands
chr19	18979877	18979878	island:23492	hg19_cpg_islands
chr19	18979849	18979850	island:23492	hg19_cpg_islands
chr19	18979843	18979844	island:23492	hg19_cpg_islands
chr19	18979767	18979768	island:23492	hg19_cpg_islands
chr19	18979722	18979723	island:23492	hg19_cpg_islands
chr19	18979604	18979605	island:23492	hg19_cpg_islands
chr19	17717094	17717095	island:23402	hg19_cpg_islands
chr19	17716966	17716967	island:23402	hg19_cpg_islands
chr19	17717053	17717054	island:23402	hg19_cpg_islands
chr19	17717096	17717097	island:23402	hg19_cpg_islands
chr19	17717090	17717091	island:23402	hg19_cpg_islands
chr19	17716922	17716923	island:23402	hg19_cpg_islands
chr19	17716951	17716952	island:23402	hg19_cpg_islands
chr19	17717092	17717093	island:23402	hg19_cpg_islands
chr19	17717036	17717037	island:23402	hg19_cpg_islands
chr19	17716902	17716903	island:23402	hg19_cpg_islands
chr19	17717005	17717006	island:23402	hg19_cpg_islands
chr19	17717030	17717031	island:23402	hg19_cpg_islands
chr19	17716956	17716957	island:23402	hg19_cpg_islands
chr19	17716875	17716876	island:23402	hg19_cpg_islands
chr19	17717027	17717028	island:23402	hg19_cpg_islands
chr19	17717066	17717067	island:23402	hg19_cpg_islands
chr19	16437566	16437567	island:23343	hg19_cpg_islands
chr1	229567259	229567260	island:2326	hg19_cpg_islands
chr1	229567383	229567384	island:2326	hg19_cpg_islands
chr1	229567225	229567226	island:2326	hg19_cpg_islands
chr1	229567403	229567404	island:2326	hg19_cpg_islands
chr19	11285258	11285259	island:23102	hg19_cpg_islands
chr19	7927134	7927135	island:22956	hg19_cpg_islands
chr19	7927140	7927141	island:22956	hg19_cpg_islands
chr19	7927142	7927143	island:22956	hg19_cpg_islands
chr19	7927127	7927128	island:22956	hg19_cpg_islands
chr19	7927092	7927093	island:22956	hg19_cpg_islands
chr19	7927100	7927101	island:22956	hg19_cpg_islands
chr19	7927125	7927126	island:22956	hg19_cpg_islands
chr19	7927159	7927160	island:22956	hg19_cpg_islands
chr19	7927198	7927199	island:22956	hg19_cpg_islands
chr19	7927064	7927065	island:22956	hg19_cpg_islands
chr19	7926981	7926982	island:22956	hg19_cpg_islands
chr19	7927118	7927119	island:22956	hg19_cpg_islands
chr19	1975234	1975235	island:22514	hg19_cpg_islands
chr19	932820	932821	island:22327	hg19_cpg_islands
chr18	77172042	77172043	island:22129	hg19_cpg_islands
chr18	77166872	77166873	island:22127	hg19_cpg_islands
chr1	221068101	221068102	island:2212	hg19_cpg_islands
chr1	221068045	221068046	island:2212	hg19_cpg_islands
chr1	221068006	221068007	island:2212	hg19_cpg_islands
chr1	221068096	221068097	island:2212	hg19_cpg_islands
chr1	221068098	221068099	island:2212	hg19_cpg_islands
chr1	221068143	221068144	island:2212	hg19_cpg_islands
chr1	221068040	221068041	island:2212	hg19_cpg_islands
chr1	221068136	221068137	island:2212	hg19_cpg_islands
chr1	221068008	221068009	island:2212	hg19_cpg_islands
chr1	221068179	221068180	island:2212	hg19_cpg_islands
chr1	221068176	221068177	island:2212	hg19_cpg_islands
chr1	221068043	221068044	island:2212	hg19_cpg_islands
chr1	221068076	221068077	island:2212	hg19_cpg_islands
chr1	221068010	221068011	island:2212	hg19_cpg_islands
chr1	221068048	221068049	island:2212	hg19_cpg_islands
chr1	221068171	221068172	island:2212	hg19_cpg_islands
chr1	221067635	221067636	island:2212	hg19_cpg_islands
chr1	221068122	221068123	island:2212	hg19_cpg_islands
chr1	221064986	221064987	island:2211	hg19_cpg_islands
chr18	75886800	75886801	island:22084	hg19_cpg_islands
chr18	75886759	75886760	island:22084	hg19_cpg_islands
chr18	75886761	75886762	island:22084	hg19_cpg_islands
[truncated: 8,001 more rows]

## Sheet: Array_Unique
Probe ID	Chromosome	Start	End	Annotation ID	Annotation Category
cg10512745	chr1	50884480	50884481	island:1102	hg19_cpg_islands
cg14399369	chr2	58273683	58273684	island:2863	hg19_cpg_islands
cg15929797	chr5	172660796	172660797	island:7375	hg19_cpg_islands
cg13539545	chr14	60973823	60973824	island:17287	hg19_cpg_islands
cg22031783	chr1	3128606	3128607	inter:97	hg19_cpg_inter
cg00396667	chr5	134364387	134364388	island:7022	hg19_cpg_islands
cg06833110	chr2	66673316	66673317	island:2918	hg19_cpg_islands
cg08879470	chr11	76859056	76859057	island:14824	hg19_cpg_islands
cg18409528	chr2	74741136	74741137	island:3012	hg19_cpg_islands
cg25324047	chr10	22765840	22765841	island:12847	hg19_cpg_islands
cg19119945	chr3	112929835	112929836	shore:8788	hg19_cpg_shores
cg23398076	chr2	66664960	66664961	shelf:4697	hg19_cpg_shelves
cg16400631	chr1	91300215	91300216	shore:2402	hg19_cpg_shores
cg20820767	chr1	45082840	45082841	island:1026	hg19_cpg_islands
cg12062819	chr1	156358231	156358232	island:1791	hg19_cpg_islands
cg10426234	chr12	132939776	132939777	shore:29882	hg19_cpg_shores
cg13294849	chr3	181441571	181441572	shelf:8399	hg19_cpg_shelves
cg24591770	chr1	45082704	45082705	shore:1863	hg19_cpg_shores
cg01462184	chr7	640820	640821	shelf:14197	hg19_cpg_shelves
cg08364561	chr11	31846844	31846845	shore:25942	hg19_cpg_shores
cg11213574	chr22	50623692	50623693	island:26584	hg19_cpg_islands
cg04021697	chr1	3567303	3567304	island:281	hg19_cpg_islands
cg25830696	chr17	42030479	42030480	island:20870	hg19_cpg_islands
cg08613144	chr2	133428836	133428837	island:3456	hg19_cpg_islands
cg26107890	chr3	124860686	124860687	island:4825	hg19_cpg_islands
cg19053239	chr2	149645394	149645395	shore:6447	hg19_cpg_shores
cg05719164	chr1	180204221	180204222	island:1965	hg19_cpg_islands
cg00295794	chr13	100641409	100641410	island:16771	hg19_cpg_islands
cg24504927	chr12	85667353	85667354	inter:11889	hg19_cpg_inter
cg19320816	chr6	26087776	26087777	inter:5922	hg19_cpg_inter
cg25461801	chr13	100630316	100630317	shore:30676	hg19_cpg_shores
cg08333858	chr6	6058413	6058414	island:7646	hg19_cpg_islands
cg06747432	chr19	46916741	46916742	island:24162	hg19_cpg_islands
cg03475293	chr6	7051303	7051304	shore:14033	hg19_cpg_shores
cg00450784	chr12	106979062	106979063	shore:29147	hg19_cpg_shores
cg19003390	chr10	133948441	133948442	island:13665	hg19_cpg_islands
cg23928165	chr19	46996713	46996714	island:24166	hg19_cpg_islands
cg04209913	chr5	37836246	37836247	shore:12160	hg19_cpg_shores
cg01697719	chr22	19754125	19754126	island:26001	hg19_cpg_islands
cg24740026	chr5	10333868	10333869	island:6544	hg19_cpg_islands
cg09684846	chr16	10912718	10912719	island:19054	hg19_cpg_islands
cg01275887	chr7	4747216	4747217	inter:6870	hg19_cpg_inter
cg00713400	chr7	22233206	22233207	inter:6966	hg19_cpg_inter
cg21026830	chr14	60973517	60973518	shore:31601	hg19_cpg_shores
cg11246938	chr12	115112433	115112434	island:16028	hg19_cpg_islands
cg16781647	chr2	73151595	73151596	island:2976	hg19_cpg_islands
cg11948766	chr8	49494499	49494500	inter:8160	hg19_cpg_inter
cg18782604	chr6	100895050	100895051	island:8366	hg19_cpg_islands
cg17542408	chr11	78673100	78673101	island:14844	hg19_cpg_islands
cg22399133	chr2	208989248	208989249	island:3773	hg19_cpg_islands
cg08866991	chr17	77111749	77111750	inter:15868	hg19_cpg_inter
cg05283521	chr7	157259343	157259344	shore:18888	hg19_cpg_shores
cg05769889	chr12	89744701	89744702	shore:28963	hg19_cpg_shores
cg09031522	chr13	112610918	112610919	island:16841	hg19_cpg_islands
cg11957331	chr19	42828156	42828157	island:24014	hg19_cpg_islands
cg13945107	chr11	123947230	123947231	inter:11301	hg19_cpg_inter
cg23238119	chr6	74009041	74009042	island:8259	hg19_cpg_islands
cg22731271	chr2	66667059	66667060	inter:2234	hg19_cpg_inter
cg25624478	chr1	204948582	204948583	shelf:3326	hg19_cpg_shelves
cg19478500	chr6	125284655	125284656	shore:15570	hg19_cpg_shores
cg13990092	chr13	97646731	97646732	island:16749	hg19_cpg_islands
cg20267580	chr1	85220130	85220131	island:1272	hg19_cpg_islands
cg26539736	chr2	10666585	10666586	island:2583	hg19_cpg_islands
cg17386213	chr6	108488335	108488336	island:8410	hg19_cpg_islands
cg20650802	chr6	30712307	30712308	island:7905	hg19_cpg_islands
cg15219228	chr6	35479628	35479629	island:8031	hg19_cpg_islands
cg12500879	chr11	31848649	31848650	island:14202	hg19_cpg_islands
cg27376136	chr10	71327726	71327727	shelf:20770	hg19_cpg_shelves
cg08800878	chr2	73152809	73152810	shore:5492	hg19_cpg_shores
cg24121069	chr13	114202741	114202742	island:16938	hg19_cpg_islands
cg00039801	chr17	77788884	77788885	island:21437	hg19_cpg_islands
cg20727434	chr5	170740547	170740548	shore:13493	hg19_cpg_shores
cg08893692	chr5	72595741	72595742	island:6756	hg19_cpg_islands
cg05347845	chr1	229569892	229569893	island:2326	hg19_cpg_islands
cg10386298	chr1	221050491	221050492	island:2205	hg19_cpg_islands
cg20520804	chr10	3149673	3149674	shore:23286	hg19_cpg_shores
cg08624648	chr6	31651029	31651030	island:7929	hg19_cpg_islands
cg01736164	chr14	97924317	97924318	inter:13169	hg19_cpg_inter
cg16281276	chr11	7695528	7695529	island:14054	hg19_cpg_islands
cg10168149	chr2	200335558	200335559	island:3721	hg19_cpg_islands
cg23024136	chr5	153853154	153853155	island:7278	hg19_cpg_islands
cg08363684	chr6	761547	761548	inter:5794	hg19_cpg_inter
cg11033271	chr7	21984339	21984340	shore:16922	hg19_cpg_shores
cg13634242	chr5	60921891	60921892	island:6703	hg19_cpg_islands
cg24799921	chr10	77168180	77168181	island:13179	hg19_cpg_islands
cg14133945	chr11	60809985	60809986	inter:10770	hg19_cpg_inter
cg12313892	chr15	70169052	70169053	inter:13699	hg19_cpg_inter
cg17493885	chr5	176559558	176559559	island:7429	hg19_cpg_islands
cg09134794	chr7	155252701	155252702	shore:18803	hg19_cpg_shores
cg26004771	chr1	178456093	178456094	island:1949	hg19_cpg_islands
cg27632435	chr12	49658821	49658822	island:15504	hg19_cpg_islands
cg22365240	chr2	105374995	105374996	inter:2467	hg19_cpg_inter
cg06368590	chr8	116679763	116679764	island:11112	hg19_cpg_islands
cg23238315	chr7	156259194	156259195	inter:7764	hg19_cpg_inter
cg04522310	chr16	27378982	27378983	inter:14281	hg19_cpg_inter
cg14507337	chr14	60978161	60978162	island:17288	hg19_cpg_islands
cg18477674	chr10	133793527	133793528	island:13658	hg19_cpg_islands
cg05852231	chr15	35087637	35087638	inter:13441	hg19_cpg_inter
cg10032110	chr7	1718541	1718542	inter:6817	hg19_cpg_inter
cg15934634	chr11	68920095	68920096	inter:10974	hg19_cpg_inter
cg09794469	chr7	5391393	5391394	island:9130	hg19_cpg_islands
cg23561979	chr2	42329535	42329536	island:2776	hg19_cpg_islands
cg12798524	chr1	159111423	159111424	inter:1334	hg19_cpg_inter
cg15922174	chr9	126135998	126135999	island:12153	hg19_cpg_islands
cg10584587	chr6	163730283	163730284	inter:6646	hg19_cpg_inter
cg00498591	chr3	9904557	9904558	island:4189	hg19_cpg_islands
cg04770020	chr2	1544321	1544322	island:2498	hg19_cpg_islands
cg13526469	chr3	13245693	13245694	island:4238	hg19_cpg_islands
cg23217622	chr1	156405438	156405439	island:1793	hg19_cpg_islands
cg01323777	chr17	7832943	7832944	island:20326	hg19_cpg_islands
cg24720717	chr1	90309410	90309411	island:1304	hg19_cpg_islands
cg10791959	chr3	134516302	134516303	shore:9146	hg19_cpg_shores
cg26228266	chr1	35351340	35351341	island:858	hg19_cpg_islands
cg03923640	chr16	87174624	87174625	inter:14766	hg19_cpg_inter
cg16918905	chr2	220361609	220361610	island:3864	hg19_cpg_islands
cg04807470	chr20	44452801	44452802	island:25175	hg19_cpg_islands
cg05408649	chr12	54446019	54446020	island:15639	hg19_cpg_islands
cg25316663	chr4	147569938	147569939	inter:4752	hg19_cpg_inter
cg07385694	chr12	132900464	132900465	island:16322	hg19_cpg_islands
cg13225166	chr17	37761216	37761217	shore:37849	hg19_cpg_shores
cg14544666	chr5	179634789	179634790	island:7530	hg19_cpg_islands
cg15393025	chr1	244318867	244318868	inter:1833	hg19_cpg_inter
cg25718467	chr15	37172509	37172510	island:17940	hg19_cpg_islands
cg22054918	chr4	81123613	81123614	island:5905	hg19_cpg_islands
cg17241776	chr13	51417469	51417470	island:16651	hg19_cpg_islands
cg16626067	chr16	66613266	66613267	island:19573	hg19_cpg_islands
cg19912142	chr10	119494671	119494672	island:13538	hg19_cpg_islands
cg04707519	chr10	21799314	21799315	island:12832	hg19_cpg_islands
cg08360726	chr19	40871823	40871824	island:23911	hg19_cpg_islands
cg26212328	chr12	46767665	46767666	shore:28277	hg19_cpg_shores
cg17760405	chr6	100915191	100915192	island:8374	hg19_cpg_islands
cg17266581	chr18	74799572	74799573	island:22074	hg19_cpg_islands
cg21385746	chr2	105118572	105118573	inter:2466	hg19_cpg_inter
cg22635491	chr12	115109934	115109935	island:16027	hg19_cpg_islands
cg04194674	chr17	36715953	36715954	island:20713	hg19_cpg_islands
cg00172812	chr1	23279685	23279686	island:633	hg19_cpg_islands
cg12528981	chr5	170919715	170919716	inter:5625	hg19_cpg_inter
cg00334063	chr3	147106010	147106011	shelf:8180	hg19_cpg_shelves
cg25862072	chr6	164520845	164520846	inter:6650	hg19_cpg_inter
cg25453625	chr7	4347751	4347752	island:9080	hg19_cpg_islands
cg21694350	chr1	21948793	21948794	island:605	hg19_cpg_islands
cg00944421	chr16	68269483	68269484	island:19638	hg19_cpg_islands
cg17959970	chr6	10383164	10383165	shore:14073	hg19_cpg_shores
cg08782022	chr16	4730136	4730137	shore:34706	hg19_cpg_shores
cg02099878	chr2	223176167	223176168	shore:7161	hg19_cpg_shores
cg17601191	chr13	31264764	31264765	inter:12411	hg19_cpg_inter
cg23064609	chr2	175208594	175208595	island:3603	hg19_cpg_islands
cg24208826	chr12	54389891	54389892	shore:28596	hg19_cpg_shores
cg22952142	chr15	68549178	68549179	inter:13687	hg19_cpg_inter
cg16005540	chr19	13983813	13983814	island:23253	hg19_cpg_islands
cg04115680	chr7	75889229	75889230	island:9695	hg19_cpg_islands
cg24641302	chr1	165087025	165087026	island:1881	hg19_cpg_islands
cg03646291	chr13	41109598	41109599	island:16586	hg19_cpg_islands
cg01070657	chr2	207988837	207988838	inter:2902	hg19_cpg_inter
cg18262591	chr11	68579970	68579971	inter:10968	hg19_cpg_inter
cg25228422	chr7	19152335	19152336	island:9230	hg19_cpg_islands
cg14543508	chr9	123631308	123631309	island:12117	hg19_cpg_islands
cg00016481	chr8	77768353	77768354	inter:8266	hg19_cpg_inter
cg19968840	chr15	45409319	45409320	island:18048	hg19_cpg_islands
cg24974704	chr8	144577238	144577239	inter:8542	hg19_cpg_inter
cg02090762	chr17	79503859	79503860	island:21550	hg19_cpg_islands
cg16288089	chr7	97361408	97361409	island:9789	hg19_cpg_islands
cg04723401	chr14	29229249	29229250	inter:12802	hg19_cpg_inter
cg07184578	chr6	99291343	99291344	island:8346	hg19_cpg_islands
cg01961447	chr22	38221095	38221096	island:26279	hg19_cpg_islands
cg13639451	chr17	48911157	48911158	inter:15594	hg19_cpg_inter
cg13588403	chr14	73209128	73209129	inter:13008	hg19_cpg_inter
cg07974511	chr2	63283013	63283014	island:2890	hg19_cpg_islands
cg13621679	chr17	37761692	37761693	island:20744	hg19_cpg_islands
cg00532413	chr12	4714327	4714328	inter:11436	hg19_cpg_inter
cg14543255	chr17	8905775	8905776	shore:37145	hg19_cpg_shores
cg09380000	chr7	2650132	2650133	inter:6851	hg19_cpg_inter
cg25436486	chr6	166140451	166140452	shore:15976	hg19_cpg_shores
cg02184673	chr11	123066560	123066561	island:15071	hg19_cpg_islands
cg12560020	chr15	93823645	93823646	inter:13930	hg19_cpg_inter
cg17882374	chr17	78041429	78041430	shore:39150	hg19_cpg_shores
cg22047387	chr12	55413872	55413873	inter:11753	hg19_cpg_inter
cg23971170	chr1	165326269	165326270	island:1885	hg19_cpg_islands
cg20377305	chr7	96650668	96650669	island:9785	hg19_cpg_islands
cg19105122	chr7	75896889	75896890	island:9697	hg19_cpg_islands
cg05345154	chr19	2250901	2250902	island:22549	hg19_cpg_islands
cg25740565	chr2	200335101	200335102	shore:6858	hg19_cpg_shores
cg23108709	chr2	219847136	219847137	island:3833	hg19_cpg_islands
cg09982174	chr11	26171255	26171256	inter:10612	hg19_cpg_inter
cg12180270	chr4	26030463	26030464	island:5704	hg19_cpg_islands
cg14557185	chr3	149374763	149374764	island:5030	hg19_cpg_islands
cg22471075	chr22	49765229	49765230	island:26536	hg19_cpg_islands
cg27053299	chr13	100548780	100548781	island:16765	hg19_cpg_islands
cg07911905	chr12	105096644	105096645	inter:11965	hg19_cpg_inter
cg10982364	chr2	200329670	200329671	island:3719	hg19_cpg_islands
cg05127821	chr10	94822908	94822909	island:13273	hg19_cpg_islands
cg05068322	chr6	105405275	105405276	inter:6380	hg19_cpg_inter
cg03729251	chr4	151501035	151501036	island:6163	hg19_cpg_islands
cg16703956	chr5	1446217	1446218	island:6465	hg19_cpg_islands
cg23030863	chr11	133995070	133995071	island:15161	hg19_cpg_islands
cg25623524	chr19	58862063	58862064	island:24728	hg19_cpg_islands
cg10122865	chr2	63284132	63284133	island:2891	hg19_cpg_islands
cg18381051	chr1	2987645	2987646	island:235	hg19_cpg_islands
cg20714708	chr15	101587917	101587918	inter:13967	hg19_cpg_inter
cg03780561	chr16	19897093	19897094	island:19154	hg19_cpg_islands
cg17478979	chr6	149772150	149772151	island:8595	hg19_cpg_islands
cg00870269	chr15	58782688	58782689	inter:13601	hg19_cpg_inter
cg15666214	chr6	108438316	108438317	island:8407	hg19_cpg_islands
cg26799656	chr16	88458669	88458670	shore:36353	hg19_cpg_shores
cg09285851	chr6	10099656	10099657	inter:5853	hg19_cpg_inter
cg13321077	chr2	220196755	220196756	island:3855	hg19_cpg_islands
cg23101649	chr13	107354601	107354602	inter:12603	hg19_cpg_inter
cg01016662	chr1	110673082	110673083	island:1415	hg19_cpg_islands
cg00084338	chr6	170595920	170595921	shore:16182	hg19_cpg_shores
cg25505570	chr4	1353422	1353423	inter:4203	hg19_cpg_inter
cg01544903	chr16	56697229	56697230	island:19518	hg19_cpg_islands
cg23158189	chr12	132845336	132845337	shore:29852	hg19_cpg_shores
cg01889143	chr5	134825791	134825792	island:7032	hg19_cpg_islands
cg01984854	chr16	85879072	85879073	island:19821	hg19_cpg_islands
cg18476766	chr2	240529742	240529743	inter:3118	hg19_cpg_inter
cg08668199	chr3	127795571	127795572	island:4872	hg19_cpg_islands
cg18924324	chr6	100057143	100057144	shore:15347	hg19_cpg_shores
cg18222083	chr17	41364007	41364008	island:20850	hg19_cpg_islands
cg14564793	chr9	98982105	98982106	island:11949	hg19_cpg_islands
cg17754510	chr6	10391412	10391413	shore:14078	hg19_cpg_shores
cg22125968	chr13	43566472	43566473	island:16603	hg19_cpg_islands
cg19027852	chr19	17717301	17717302	island:23402	hg19_cpg_islands
cg18904891	chr8	8559673	8559674	island:10544	hg19_cpg_islands
cg17090968	chr12	46663694	46663695	shore:28275	hg19_cpg_shores
cg16781264	chr2	101087575	101087576	inter:2451	hg19_cpg_inter
cg08369872	chr22	24181191	24181192	island:26104	hg19_cpg_islands
cg24157892	chr17	59473707	59473708	island:21169	hg19_cpg_islands
cg08154437	chr19	17008650	17008651	island:23360	hg19_cpg_islands
cg25900280	chr17	59534847	59534848	island:21175	hg19_cpg_islands
cg00436496	chr15	96885119	96885120	shore:33927	hg19_cpg_shores
cg08667128	chr17	29886885	29886886	island:20618	hg19_cpg_islands
cg26839512	chr4	52918489	52918490	shore:10672	hg19_cpg_shores
cg22599769	chr7	95064738	95064739	shore:17901	hg19_cpg_shores
cg03605610	chr6	41394765	41394766	shore:14852	hg19_cpg_shores
cg26679004	chr10	88023135	88023136	island:13218	hg19_cpg_islands
cg16616521	chr11	31821388	31821389	island:14195	hg19_cpg_islands
cg09899173	chr8	1765336	1765337	shore:19201	hg19_cpg_shores
cg06299284	chr11	636659	636660	island:13860	hg19_cpg_islands
cg21743907	chr7	129423053	129423054	island:10046	hg19_cpg_islands
cg15571730	chr7	99680278	99680279	shore:18010	hg19_cpg_shores
cg03299782	chr2	3471071	3471072	inter:1922	hg19_cpg_inter
cg14487379	chr9	135481870	135481871	inter:9355	hg19_cpg_inter
cg25832824	chr12	108733253	108733254	inter:11990	hg19_cpg_inter
cg23097402	chr1	50883394	50883395	island:1101	hg19_cpg_islands
cg20042908	chr11	133852938	133852939	inter:11366	hg19_cpg_inter
cg11827910	chr11	31825756	31825757	island:14196	hg19_cpg_islands
cg03146625	chr12	54448729	54448730	shore:28614	hg19_cpg_shores
cg26010734	chr19	15344046	15344047	shore:42254	hg19_cpg_shores
cg04264908	chr17	35303330	35303331	island:20690	hg19_cpg_islands
cg19945931	chr12	133022760	133022761	island:16345	hg19_cpg_islands
cg24673771	chr2	45180267	45180268	island:2804	hg19_cpg_islands
cg04171392	chr6	105404893	105404894	shelf:13373	hg19_cpg_shelves
cg01765111	chr1	37784244	37784245	island:893	hg19_cpg_islands
cg06691343	chr8	53326305	53326306	inter:8169	hg19_cpg_inter
cg16472050	chr2	172945698	172945699	shore:6615	hg19_cpg_shores
cg16234557	chr10	119292062	119292063	shore:24781	hg19_cpg_shores
cg08219218	chr4	151503501	151503502	shore:11357	hg19_cpg_shores
cg18235050	chr12	126676048	126676049	island:16211	hg19_cpg_islands
cg23161999	chr2	162283189	162283190	shore:6535	hg19_cpg_shores
cg08807892	chr2	162101083	162101084	shore:6526	hg19_cpg_shores
cg23401459	chr17	1027840	1027841	shore:36704	hg19_cpg_shores
cg24211504	chr6	100903575	100903576	island:8369	hg19_cpg_islands
cg08465346	chr12	54441458	54441459	island:15638	hg19_cpg_islands
cg24679453	chr1	3079069	3079070	shore:396	hg19_cpg_shores
cg05056638	chr8	24800824	24800825	shore:19552	hg19_cpg_shores
cg26287345	chr20	35169886	35169887	shore:45358	hg19_cpg_shores
cg16137147	chr1	221067896	221067897	island:2212	hg19_cpg_islands
cg04556126	chr3	147106561	147106562	shore:9283	hg19_cpg_shores
cg21913897	chr1	4794072	4794073	inter:134	hg19_cpg_inter
cg26010218	chr4	78977223	78977224	shore:10865	hg19_cpg_shores
cg01268345	chr7	138603645	138603646	inter:7623	hg19_cpg_inter
cg07106394	chr14	104372286	104372287	inter:13250	hg19_cpg_inter
cg02736548	chr22	42470223	42470224	island:26386	hg19_cpg_islands
cg15673034	chr18	3499093	3499094	island:21733	hg19_cpg_islands
cg26777729	chr3	153840536	153840537	shore:9340	hg19_cpg_shores
cg18653451	chr19	46917018	46917019	shore:43741	hg19_cpg_shores
cg22620090	chr6	105400993	105400994	island:8383	hg19_cpg_islands
cg23433889	chr21	26934455	26934456	island:25604	hg19_cpg_islands
cg10000318	chr20	20345330	20345331	island:24924	hg19_cpg_islands
cg26890189	chr19	47951302	47951303	island:24209	hg19_cpg_islands
cg19758859	chr6	148869489	148869490	inter:6555	hg19_cpg_inter
cg15384598	chr14	24045549	24045550	island:17079	hg19_cpg_islands
cg10626816	chr1	39025249	39025250	inter:611	hg19_cpg_inter
cg14138132	chr6	31704375	31704376	shelf:12647	hg19_cpg_shelves
cg19709083	chr7	148497970	148497971	inter:7669	hg19_cpg_inter
cg06153925	chr17	78755379	78755380	inter:15899	hg19_cpg_inter
cg14115325	chr10	128275008	128275009	inter:10282	hg19_cpg_inter
cg09451235	chr16	67433458	67433459	island:19608	hg19_cpg_islands
cg08169827	chr1	32054766	32054767	island:789	hg19_cpg_islands
cg23480619	chr21	35831871	35831872	island:25656	hg19_cpg_islands
cg03350900	chr6	107955689	107955690	island:8402	hg19_cpg_islands
cg14093715	chr9	126776180	126776181	island:12157	hg19_cpg_islands
cg24873592	chr1	32042092	32042093	inter:510	hg19_cpg_inter
cg00548708	chr17	48041547	48041548	island:21059	hg19_cpg_islands
cg07005067	chr13	31782610	31782611	inter:12415	hg19_cpg_inter
cg07676361	chr16	80966860	80966861	shore:36069	hg19_cpg_shores
cg07530063	chr14	100613692	100613693	shore:32149	hg19_cpg_shores
cg10628201	chr22	21977597	21977598	inter:18655	hg19_cpg_inter
cg21538208	chr4	4864488	4864489	island:5557	hg19_cpg_islands
cg10828660	chr2	175205852	175205853	island:3602	hg19_cpg_islands
cg23121394	chr6	168197410	168197411	island:8730	hg19_cpg_islands
cg22507154	chr1	91185233	91185234	island:1311	hg19_cpg_islands
cg06849719	chr1	205399945	205399946	inter:1573	hg19_cpg_inter
cg22346380	chr2	58274524	58274525	shore:5288	hg19_cpg_shores
cg15839431	chr19	19639596	19639597	island:23520	hg19_cpg_islands
cg12352124	chr15	53097840	53097841	island:18104	hg19_cpg_islands
cg04370314	chr13	100643312	100643313	shore:30680	hg19_cpg_shores
cg05196969	chr15	76627594	76627595	island:18323	hg19_cpg_islands
cg18689454	chr21	45705694	45705695	island:25795	hg19_cpg_islands
cg11851910	chr21	34482086	34482087	inter:18344	hg19_cpg_inter
cg22481960	chr3	13008800	13008801	island:4235	hg19_cpg_islands
cg11203538	chr5	16794797	16794798	inter:5040	hg19_cpg_inter
cg27260772	chr6	50791202	50791203	island:8199	hg19_cpg_islands
cg05864326	chr2	177030150	177030151	shore:6709	hg19_cpg_shores
cg24062526	chr2	86255804	86255805	inter:2347	hg19_cpg_inter
cg25536373	chr2	115200321	115200322	inter:2542	hg19_cpg_inter
cg02683759	chr2	157177072	157177073	island:3505	hg19_cpg_islands
cg02395917	chr8	139613712	139613713	inter:8467	hg19_cpg_inter
cg04166294	chr16	54322984	54322985	island:19488	hg19_cpg_islands
cg04650899	chr17	48194835	48194836	island:21067	hg19_cpg_islands
cg14531663	chr6	32116933	32116934	island:7950	hg19_cpg_islands
cg16589299	chr10	131758786	131758787	island:13637	hg19_cpg_islands
cg27565555	chr20	55839663	55839664	island:25280	hg19_cpg_islands
cg23241448	chr17	750379	750380	inter:14887	hg19_cpg_inter
cg14203426	chr7	101723947	101723948	inter:7464	hg19_cpg_inter
cg15485247	chr17	981518	981519	island:20115	hg19_cpg_islands
cg06217245	chr20	33103252	33103253	shore:45281	hg19_cpg_shores
cg25379390	chr11	64793658	64793659	shore:26519	hg19_cpg_shores
cg25412017	chr5	175560449	175560450	inter:5662	hg19_cpg_inter
cg13092405	chr1	228075423	228075424	island:2280	hg19_cpg_islands
cg11885357	chr3	138152902	138152903	shore:9180	hg19_cpg_shores
cg04317962	chr16	79623625	79623626	island:19742	hg19_cpg_islands
cg20329153	chr7	121950282	121950283	island:9988	hg19_cpg_islands
cg04494562	chr13	101173774	101173775	inter:12589	hg19_cpg_inter
cg04196143	chr2	162096032	162096033	island:3527	hg19_cpg_islands
cg03876032	chr10	26501065	26501066	island:12863	hg19_cpg_islands
cg04045327	chr4	905805	905806	shore:9929	hg19_cpg_shores
cg16276063	chr3	181421703	181421704	inter:4022	hg19_cpg_inter
cg18586886	chr6	30652399	30652400	shore:14491	hg19_cpg_shores
cg03832522	chr2	218898668	218898669	island:3808	hg19_cpg_islands
cg12880095	chr17	629613	629614	inter:14882	hg19_cpg_inter
cg01089498	chr4	11428985	11428986	shore:10418	hg19_cpg_shores
cg27416863	chr7	1370727	1370728	island:8969	hg19_cpg_islands
cg01498231	chr10	73847259	73847260	island:13140	hg19_cpg_islands
cg25794402	chr10	51572203	51572204	island:13040	hg19_cpg_islands
cg07112337	chr16	57917946	57917947	island:19540	hg19_cpg_islands
cg25032595	chr13	96204978	96204979	island:16743	hg19_cpg_islands
cg02297063	chr19	1132389	1132390	inter:16412	hg19_cpg_inter
cg03467825	chr2	171551893	171551894	inter:2759	hg19_cpg_inter
cg20525229	chr12	111725516	111725517	inter:12021	hg19_cpg_inter
cg09170112	chr12	132102188	132102189	inter:12240	hg19_cpg_inter
cg19759671	chr4	183063459	183063460	island:6268	hg19_cpg_islands
cg05477457	chr4	169799308	169799309	island:6229	hg19_cpg_islands
cg14701491	chr3	127634449	127634450	island:4870	hg19_cpg_islands
cg24137774	chr11	19372014	19372015	shelf:22296	hg19_cpg_shelves
cg05710540	chr4	13532927	13532928	shore:10427	hg19_cpg_shores
cg18794404	chr10	22542024	22542025	island:12840	hg19_cpg_islands
cg18985499	chr8	141034345	141034346	inter:8472	hg19_cpg_inter
cg20981086	chr14	101923256	101923257	shore:32203	hg19_cpg_shores
cg25207147	chr2	178973079	178973080	shelf:5879	hg19_cpg_shelves
cg24854181	chr5	6823241	6823242	island:6534	hg19_cpg_islands
cg13941021	chr12	111181439	111181440	shore:29237	hg19_cpg_shores
cg18004756	chr8	102504482	102504483	island:11072	hg19_cpg_islands
cg19384531	chr6	50692252	50692253	island:8197	hg19_cpg_islands
cg26195356	chr5	2743601	2743602	shelf:10431	hg19_cpg_shelves
cg17807131	chr4	4854690	4854691	island:5553	hg19_cpg_islands
cg21042627	chr4	183193100	183193101	inter:4845	hg19_cpg_inter
cg14602530	chr4	4859772	4859773	island:5555	hg19_cpg_islands
cg19058865	chr19	4327350	4327351	island:22757	hg19_cpg_islands
cg05833351	chr10	11088146	11088147	inter:9591	hg19_cpg_inter
cg05740106	chr6	169273346	169273347	inter:6713	hg19_cpg_inter
cg23107916	chr13	112555972	112555973	inter:12643	hg19_cpg_inter
cg22715837	chr7	113723162	113723163	shore:18255	hg19_cpg_shores
cg24280832	chr10	77871958	77871959	shore:24145	hg19_cpg_shores
cg20172627	chr2	25439110	25439111	island:2661	hg19_cpg_islands
cg13331196	chr10	88295591	88295592	island:13224	hg19_cpg_islands
cg19440264	chr17	7350413	7350414	shore:37027	hg19_cpg_shores
cg16145211	chr17	75695378	75695379	inter:15835	hg19_cpg_inter
cg09235562	chr19	384251	384252	island:22228	hg19_cpg_islands
cg18705773	chr5	170743564	170743565	island:7344	hg19_cpg_islands
cg19045002	chr17	79380585	79380586	island:21534	hg19_cpg_islands
cg07676300	chr19	11285258	11285259	island:23102	hg19_cpg_islands
cg16452866	chr14	99655676	99655677	inter:13171	hg19_cpg_inter
cg23952578	chr1	116371871	116371872	shore:2701	hg19_cpg_shores
cg14654324	chr9	137299436	137299437	island:12420	hg19_cpg_islands
cg13207630	chr7	32358064	32358065	inter:7028	hg19_cpg_inter
cg24145118	chr10	2777041	2777042	inter:9549	hg19_cpg_inter
cg07366506	chr10	131843725	131843726	island:13640	hg19_cpg_islands
cg14615927	chr2	240259213	240259214	inter:3116	hg19_cpg_inter
cg05799507	chr16	56677223	56677224	island:19516	hg19_cpg_islands
cg01476568	chr10	5734716	5734717	inter:9570	hg19_cpg_inter
cg03432275	chr11	119612342	119612343	island:15046	hg19_cpg_islands
cg19657174	chr22	19746268	19746269	island:25997	hg19_cpg_islands
cg10043037	chr7	19185407	19185408	shore:16902	hg19_cpg_shores
cg27178401	chr16	10652711	10652712	inter:14155	hg19_cpg_inter
cg01016191	chr12	130707332	130707333	inter:12213	hg19_cpg_inter
cg23445461	chr5	140864733	140864734	island:7194	hg19_cpg_islands
cg27664085	chr15	89157815	89157816	inter:13870	hg19_cpg_inter
cg04245305	chr3	195940754	195940755	inter:4131	hg19_cpg_inter
cg05014727	chr10	6214016	6214017	inter:9577	hg19_cpg_inter
cg08363278	chr6	28829746	28829747	shore:14401	hg19_cpg_shores
cg16094412	chr1	6266029	6266030	island:318	hg19_cpg_islands
cg20699586	chr1	227748719	227748720	island:2273	hg19_cpg_islands
cg27234864	chr13	21295941	21295942	island:16435	hg19_cpg_islands
cg01357135	chr3	160475128	160475129	shore:9409	hg19_cpg_shores
cg17069313	chr4	185018478	185018479	island:6284	hg19_cpg_islands
cg26248173	chr1	166853578	166853579	island:1895	hg19_cpg_islands
cg10263682	chr3	181413847	181413848	island:5141	hg19_cpg_islands
cg01963134	chr12	39299364	39299365	island:15426	hg19_cpg_islands
cg13300273	chr1	200842890	200842891	island:2032	hg19_cpg_islands
cg07377422	chr19	46318633	46318634	island:24141	hg19_cpg_islands
cg08154101	chr17	9130094	9130095	inter:15055	hg19_cpg_inter
cg06613817	chr1	119910670	119910671	inter:1099	hg19_cpg_inter
cg06833102	chr2	162096311	162096312	shore:6525	hg19_cpg_shores
cg10911054	chr11	70559570	70559571	inter:10998	hg19_cpg_inter
cg02027945	chr11	20618230	20618231	island:14165	hg19_cpg_islands
cg20560283	chr15	67228949	67228950	inter:13676	hg19_cpg_inter
cg25019648	chr17	72353261	72353262	island:21277	hg19_cpg_islands
cg27519455	chr7	157323034	157323035	shelf:16356	hg19_cpg_shelves
cg21046148	chr5	72731905	72731906	island:6760	hg19_cpg_islands
cg06234051	chr17	70120541	70120542	shore:38777	hg19_cpg_shores
cg04970570	chr5	87990145	87990146	inter:5269	hg19_cpg_inter
cg17284168	chr6	134491531	134491532	inter:6497	hg19_cpg_inter
cg17295878	chr17	77924665	77924666	shore:39135	hg19_cpg_shores
cg27317046	chr14	74968209	74968210	inter:13037	hg19_cpg_inter
cg19418458	chr7	158789849	158789850	island:10392	hg19_cpg_islands
cg15643428	chr18	77171872	77171873	island:22129	hg19_cpg_islands
cg00361495	chr7	28995458	28995459	island:9330	hg19_cpg_islands
cg18274480	chr5	145713863	145713864	island:7224	hg19_cpg_islands
cg18758906	chr15	84047975	84047976	island:18407	hg19_cpg_islands
cg06679334	chr17	35241844	35241845	inter:15310	hg19_cpg_inter
cg03012726	chr7	113722758	113722759	shelf:15808	hg19_cpg_shelves
cg05888872	chr10	14050479	14050480	inter:9613	hg19_cpg_inter
cg01064265	chr16	55363058	55363059	island:19495	hg19_cpg_islands
cg08819022	chr22	18531447	18531448	island:25961	hg19_cpg_islands
cg01832036	chr17	48050274	48050275	island:21061	hg19_cpg_islands
cg04683210	chr11	63852858	63852859	island:14463	hg19_cpg_islands
cg19375587	chr11	2871478	2871479	island:13998	hg19_cpg_islands
cg09233651	chr12	114838567	114838568	island:16016	hg19_cpg_islands
cg11538641	chr6	100902258	100902259	shore:15361	hg19_cpg_shores
cg07419396	chr4	2278511	2278512	shore:10108	hg19_cpg_shores
cg12711252	chr10	101874829	101874830	island:13347	hg19_cpg_islands
cg10409981	chr8	99984763	99984764	island:11055	hg19_cpg_islands
cg14962509	chr1	36039655	36039656	island:868	hg19_cpg_islands
cg22797031	chr1	170630070	170630071	shore:3530	hg19_cpg_shores
cg04027043	chr11	8378791	8378792	inter:10515	hg19_cpg_inter
cg00598009	chr13	113243141	113243142	shore:30853	hg19_cpg_shores
cg03048654	chr10	118893138	118893139	shore:24765	hg19_cpg_shores
cg00675156	chr17	46871867	46871868	inter:15543	hg19_cpg_inter
cg20916523	chr3	10184584	10184585	shore:7737	hg19_cpg_shores
cg07075307	chr2	239695668	239695669	inter:3103	hg19_cpg_inter
cg25756780	chr2	121345047	121345048	island:3330	hg19_cpg_islands
cg08083251	chr13	23309930	23309931	inter:12339	hg19_cpg_inter
cg14326413	chr4	81123380	81123381	shore:10887	hg19_cpg_shores
cg00159523	chr10	114713187	114713188	shore:24713	hg19_cpg_shores
cg12434889	chr7	158342394	158342395	shore:18999	hg19_cpg_shores
cg22328208	chr8	98289745	98289746	island:11040	hg19_cpg_islands
cg03221366	chr12	131943548	131943549	island:16262	hg19_cpg_islands
cg26695758	chr6	32063607	32063608	island:7948	hg19_cpg_islands
cg10424417	chr5	87989191	87989192	shelf:11007	hg19_cpg_shelves
cg21475076	chr1	1100493	1100494	island:52	hg19_cpg_islands
cg22046408	chr19	41106164	41106165	island:23934	hg19_cpg_islands
cg18998670	chr2	58273552	58273553	shore:5287	hg19_cpg_shores
cg19241327	chr7	157484559	157484560	island:10332	hg19_cpg_islands
cg08862890	chr5	169064451	169064452	island:7336	hg19_cpg_islands
cg24051554	chr1	151811620	151811621	island:1689	hg19_cpg_islands
cg05233289	chr11	64120728	64120729	inter:10838	hg19_cpg_inter
cg15123692	chr2	23886357	23886358	inter:2012	hg19_cpg_inter
cg08190858	chr12	54321346	54321347	island:15614	hg19_cpg_islands
cg20072171	chr3	62356962	62356963	island:4635	hg19_cpg_islands
cg10947826	chr5	178620294	178620295	inter:5732	hg19_cpg_inter
cg17783401	chr8	54790518	54790519	island:10839	hg19_cpg_islands
cg19623624	chr10	135278901	135278902	island:13800	hg19_cpg_islands
cg15199622	chr11	129183190	129183191	inter:11336	hg19_cpg_inter
cg15790037	chr17	37321490	37321491	island:20733	hg19_cpg_islands
cg04308185	chr17	38084377	38084378	shore:37874	hg19_cpg_shores
cg07061738	chr6	169018830	169018831	inter:6709	hg19_cpg_inter
cg03454775	chr8	2012595	2012596	inter:7895	hg19_cpg_inter
cg24324815	chr10	21783445	21783446	island:12830	hg19_cpg_islands
cg07886472	chr13	112054947	112054948	shore:30790	hg19_cpg_shores
cg12198334	chr11	70692032	70692033	inter:11000	hg19_cpg_inter
cg02698580	chr10	86016643	86016644	inter:9983	hg19_cpg_inter
cg22773661	chr4	48492225	48492226	island:5782	hg19_cpg_islands
cg24437715	chr2	237072391	237072392	island:3989	hg19_cpg_islands
cg01727145	chr2	220313422	220313423	island:3862	hg19_cpg_islands
cg08903619	chr13	53508092	53508093	inter:12520	hg19_cpg_inter
cg02256049	chr11	115531001	115531002	shore:27383	hg19_cpg_shores
cg27090201	chr5	134914717	134914718	island:7036	hg19_cpg_islands
cg25363807	chr1	44703923	44703924	inter:701	hg19_cpg_inter
cg20156240	chr7	25891970	25891971	island:9274	hg19_cpg_islands
cg05368740	chr19	36246882	36246883	island:23702	hg19_cpg_islands
cg05141014	chr5	59784203	59784204	inter:5144	hg19_cpg_inter
cg08530838	chr5	114193858	114193859	inter:5328	hg19_cpg_inter
cg16316624	chr11	61159649	61159650	shore:26292	hg19_cpg_shores
cg01252526	chr16	711033	711034	shore:34141	hg19_cpg_shores
cg02245004	chr15	76634887	76634888	island:18326	hg19_cpg_islands
cg24210280	chr17	933179	933180	island:20111	hg19_cpg_islands
cg22958090	chr12	52627438	52627439	island:15568	hg19_cpg_islands
cg11347582	chr6	168502341	168502342	island:8743	hg19_cpg_islands
cg14722140	chr6	49518627	49518628	island:8195	hg19_cpg_islands
cg01969701	chr11	69286145	69286146	island:14706	hg19_cpg_islands
cg04755848	chr16	65105714	65105715	inter:14549	hg19_cpg_inter
cg12565585	chr8	105235943	105235944	island:11090	hg19_cpg_islands
cg16817826	chr3	62356323	62356324	island:4634	hg19_cpg_islands
cg23514619	chr6	43237330	43237331	island:8146	hg19_cpg_islands
cg10695848	chr12	48206783	48206784	island:15464	hg19_cpg_islands
cg21891490	chr4	21470137	21470138	inter:4371	hg19_cpg_inter
cg04243827	chr5	3103718	3103719	inter:4987	hg19_cpg_inter
cg03650119	chr1	228346014	228346015	island:2292	hg19_cpg_islands
cg03248761	chr13	81228965	81228966	shore:30591	hg19_cpg_shores
cg13797425	chr14	102554977	102554978	shore:32236	hg19_cpg_shores
cg20114732	chr6	166579135	166579136	shore:15991	hg19_cpg_shores
cg00458927	chr2	62116573	62116574	shore:5321	hg19_cpg_shores
cg13212956	chr6	134209935	134209936	shore:15641	hg19_cpg_shores
cg02997585	chr16	79030864	79030865	inter:14691	hg19_cpg_inter
cg18651659	chr7	158550241	158550242	inter:7820	hg19_cpg_inter
cg21049501	chr17	70120411	70120412	island:21258	hg19_cpg_islands
cg20431191	chr1	86043795	86043796	shore:2347	hg19_cpg_shores
cg04599403	chr5	926793	926794	island:6410	hg19_cpg_islands
cg27663938	chr12	103696381	103696382	island:15893	hg19_cpg_islands
cg03771840	chr6	30140145	30140146	island:7885	hg19_cpg_islands
cg24211976	chr15	60285744	60285745	shore:33193	hg19_cpg_shores
cg23782616	chr18	61616526	61616527	inter:16272	hg19_cpg_inter
cg11062158	chr7	157890370	157890371	shore:18959	hg19_cpg_shores
cg05011265	chr14	22958399	22958400	inter:12752	hg19_cpg_inter
cg10505610	chr5	171782207	171782208	inter:5633	hg19_cpg_inter
cg18979589	chr10	125034818	125034819	inter:10254	hg19_cpg_inter
cg12118269	chr10	102893980	102893981	island:13395	hg19_cpg_islands
cg21885317	chr8	124248094	124248095	inter:8430	hg19_cpg_inter
cg00953201	chr13	30156486	30156487	inter:12402	hg19_cpg_inter
cg11349423	chr11	133232657	133232658	shore:27702	hg19_cpg_shores
cg03357006	chr11	68973410	68973411	inter:10975	hg19_cpg_inter
cg24679890	chr19	17246356	17246357	inter:16885	hg19_cpg_inter
cg22747480	chr10	1166867	1166868	inter:9530	hg19_cpg_inter
cg22282405	chr6	50810682	50810683	island:8200	hg19_cpg_islands
cg10444491	chr4	7394790	7394791	inter:4308	hg19_cpg_inter
cg26572488	chr7	132299669	132299670	inter:7604	hg19_cpg_inter
cg00379648	chr12	106979451	106979452	island:15923	hg19_cpg_islands
cg03867465	chr4	183062301	183062302	island:6267	hg19_cpg_islands
cg18091046	chr13	30077344	30077345	island:16535	hg19_cpg_islands
cg16591159	chr16	31487813	31487814	island:19361	hg19_cpg_islands
cg06003986	chr18	35104868	35104869	island:21911	hg19_cpg_islands
cg21045636	chr14	104746527	104746528	inter:13257	hg19_cpg_inter
cg07953201	chr1	245851802	245851803	island:2430	hg19_cpg_islands
cg08015702	chr16	12096947	12096948	inter:14174	hg19_cpg_inter
cg23279355	chr5	78985592	78985593	inter:5245	hg19_cpg_inter
cg09234616	chr11	32452592	32452593	island:14207	hg19_cpg_islands
cg22369037	chr6	31516024	31516025	inter:6028	hg19_cpg_inter
cg16329658	chr7	157258677	157258678	shelf:16349	hg19_cpg_shelves
cg25942990	chr2	177014996	177014997	island:3638	hg19_cpg_islands
cg00683332	chr16	51188697	51188698	island:19474	hg19_cpg_islands
cg01192077	chr5	158523507	158523508	shore:13422	hg19_cpg_shores
cg26699292	chr16	78079801	78079802	island:19740	hg19_cpg_islands
cg08101375	chr12	104443925	104443926	inter:11958	hg19_cpg_inter
cg22111078	chr5	172655925	172655926	island:7373	hg19_cpg_islands
cg05311412	chr2	108602906	108602907	island:3222	hg19_cpg_islands
cg25339566	chr1	67218165	67218166	island:1215	hg19_cpg_islands
cg05353869	chr11	75139544	75139545	island:14796	hg19_cpg_islands
cg06814194	chr1	3070337	3070338	shore:394	hg19_cpg_shores
cg27089768	chr14	96180598	96180599	island:17542	hg19_cpg_islands
cg21383487	chr10	22624094	22624095	island:12843	hg19_cpg_islands
cg08409113	chr17	40937365	40937366	island:20838	hg19_cpg_islands
cg05509659	chr11	124738871	124738872	island:15090	hg19_cpg_islands
cg00274965	chr21	34405681	34405682	island:25640	hg19_cpg_islands
cg06617636	chr14	69256690	69256691	island:17343	hg19_cpg_islands
cg01010211	chr22	17956453	17956454	inter:18561	hg19_cpg_inter
cg22115892	chr4	177198411	177198412	inter:4839	hg19_cpg_inter
cg05415871	chr8	1008188	1008189	inter:7860	hg19_cpg_inter
cg20433275	chr1	156358408	156358409	shore:3280	hg19_cpg_shores
cg16953816	chr12	123349952	123349953	shore:29539	hg19_cpg_shores
cg00976453	chr20	48099479	48099480	island:25227	hg19_cpg_islands
cg23460843	chr2	127644075	127644076	island:3346	hg19_cpg_islands
cg08996805	chr3	11010256	11010257	inter:3233	hg19_cpg_inter
cg04156293	chr7	100488942	100488943	shore:18083	hg19_cpg_shores
cg08118159	chr19	41055208	41055209	island:23928	hg19_cpg_islands
cg22896354	chr17	21367200	21367201	island:20522	hg19_cpg_islands
cg21849844	chr13	100611865	100611866	island:16767	hg19_cpg_islands
cg00472029	chr13	100619842	100619843	shore:30674	hg19_cpg_shores
cg09016968	chr6	99290635	99290636	island:8345	hg19_cpg_islands
cg11160572	chr4	169706422	169706423	inter:4818	hg19_cpg_inter
cg23938483	chr14	74185511	74185512	island:17390	hg19_cpg_islands
cg01235820	chr20	642782	642783	island:24771	hg19_cpg_islands
cg04102905	chr1	248738984	248738985	inter:1868	hg19_cpg_inter
cg18801906	chr11	70584165	70584166	inter:10999	hg19_cpg_inter
cg19532212	chr17	56769430	56769431	shore:38566	hg19_cpg_shores
cg03175771	chr16	30661534	30661535	shore:35263	hg19_cpg_shores
cg00436476	chr6	26240505	26240506	shore:14270	hg19_cpg_shores
cg15222899	chr18	55095249	55095250	island:21991	hg19_cpg_islands
cg03000485	chr8	144973638	144973639	inter:8557	hg19_cpg_inter
cg16896868	chr13	110319562	110319563	inter:12609	hg19_cpg_inter
cg02447556	chr16	845011	845012	shore:34175	hg19_cpg_shores
cg13656404	chr2	106959384	106959385	island:3215	hg19_cpg_islands
cg18713748	chr5	140706190	140706191	inter:5492	hg19_cpg_inter
cg10052687	chr7	73787374	73787375	shelf:15298	hg19_cpg_shelves
cg08230177	chr5	72596822	72596823	shore:12425	hg19_cpg_shores
cg05327835	chr4	996175	996176	island:5385	hg19_cpg_islands
cg00081799	chr1	6390793	6390794	inter:149	hg19_cpg_inter
cg16543094	chr11	20229517	20229518	inter:10599	hg19_cpg_inter
cg18898125	chr8	24770381	24770382	shore:19549	hg19_cpg_shores
cg24574963	chr7	149120622	149120623	shore:18611	hg19_cpg_shores
cg20072442	chr2	80530255	80530256	island:3030	hg19_cpg_islands
cg03712758	chr16	48400154	48400155	shore:35509	hg19_cpg_shores
cg02250553	chr10	134511404	134511405	inter:10345	hg19_cpg_inter
cg14651518	chr3	50313693	50313694	island:4525	hg19_cpg_islands
cg00130181	chr13	100517033	100517034	inter:12586	hg19_cpg_inter
cg14533068	chr6	158507953	158507954	island:8652	hg19_cpg_islands
cg18861767	chr10	82189478	82189479	inter:9976	hg19_cpg_inter
cg00548009	chr16	12637499	12637500	inter:14177	hg19_cpg_inter
cg09069072	chr1	15482753	15482754	shore:809	hg19_cpg_shores
cg14855519	chr8	25898191	25898192	shore:19562	hg19_cpg_shores
cg04612667	chr6	27706340	27706341	inter:5956	hg19_cpg_inter
cg17934824	chr1	218520792	218520793	shore:4047	hg19_cpg_shores
cg03610228	chr10	21799395	21799396	shore:23472	hg19_cpg_shores
cg19777067	chr4	174440103	174440104	island:6248	hg19_cpg_islands
cg15831875	chr1	245986694	245986695	inter:1846	hg19_cpg_inter
cg05494467	chr5	140892308	140892309	shore:13217	hg19_cpg_shores
cg06246357	chr6	1524494	1524495	island:7592	hg19_cpg_islands
cg21497990	chr7	155255122	155255123	island:10263	hg19_cpg_islands
cg07196992	chr4	78098654	78098655	inter:4547	hg19_cpg_inter
cg17543488	chr5	172672959	172672960	island:7380	hg19_cpg_islands
cg10863922	chr6	2892150	2892151	island:7605	hg19_cpg_islands
cg01272707	chr6	26172185	26172186	island:7770	hg19_cpg_islands
cg16450309	chr3	170626822	170626823	island:5112	hg19_cpg_islands
cg07521193	chr15	27819422	27819423	inter:13378	hg19_cpg_inter
cg17239057	chr1	224363575	224363576	inter:1685	hg19_cpg_inter
cg19403541	chr4	174438312	174438313	island:6247	hg19_cpg_islands
cg08750504	chr2	172946193	172946194	island:3578	hg19_cpg_islands
cg11740348	chr10	134420208	134420209	inter:10341	hg19_cpg_inter
cg25947619	chr15	86233220	86233221	inter:13862	hg19_cpg_inter
cg20327845	chr10	3138418	3138419	inter:9552	hg19_cpg_inter
cg05083852	chr16	81480610	81480611	shore:36084	hg19_cpg_shores
cg12121643	chr3	185911796	185911797	island:5199	hg19_cpg_islands
cg16876647	chr2	43451842	43451843	island:2788	hg19_cpg_islands
cg06060522	chr20	44782039	44782040	island:25194	hg19_cpg_islands
cg12391352	chr12	99139768	99139769	island:15868	hg19_cpg_islands
cg08718050	chr11	70563677	70563678	island:14732	hg19_cpg_islands
cg18438793	chr1	40149837	40149838	island:932	hg19_cpg_islands
cg25215835	chr3	51931585	51931586	inter:3513	hg19_cpg_inter
cg19866866	chr1	182026044	182026045	island:1982	hg19_cpg_islands
cg03571927	chr7	89748238	89748239	island:9748	hg19_cpg_islands
cg04366104	chr2	64872418	64872419	inter:2223	hg19_cpg_inter
cg10790429	chr12	106974623	106974624	island:15920	hg19_cpg_islands
cg25903497	chr2	219157103	219157104	island:3811	hg19_cpg_islands
cg22463035	chr12	131188005	131188006	island:16241	hg19_cpg_islands
cg26608486	chr16	88482341	88482342	inter:14800	hg19_cpg_inter
cg18161327	chr13	100627703	100627704	shelf:26482	hg19_cpg_shelves
cg23363971	chr12	56415271	56415272	inter:11763	hg19_cpg_inter
cg09608716	chr16	88455742	88455743	shore:36352	hg19_cpg_shores
cg13222945	chr17	74802302	74802303	inter:15819	hg19_cpg_inter
cg05589489	chr12	89748821	89748822	shore:28964	hg19_cpg_shores
cg19391276	chr6	100055785	100055786	island:8360	hg19_cpg_islands
cg18183163	chr2	171574141	171574142	shore:6585	hg19_cpg_shores
cg24977462	chr15	65128112	65128113	island:18177	hg19_cpg_islands
cg16616467	chr16	89642914	89642915	island:20031	hg19_cpg_islands
cg08724310	chr12	25055304	25055305	shore:28111	hg19_cpg_shores
cg16581738	chr7	705693	705694	inter:6778	hg19_cpg_inter
cg21453451	chr3	181414237	181414238	shore:9518	hg19_cpg_shores
cg16600991	chr12	54389477	54389478	island:15627	hg19_cpg_islands
cg11557932	chr6	4806305	4806306	inter:5828	hg19_cpg_inter
cg01961086	chr1	3086487	3086488	inter:96	hg19_cpg_inter
cg10689404	chr17	35300645	35300646	island:20689	hg19_cpg_islands
cg08217163	chr2	66809959	66809960	shore:5387	hg19_cpg_shores
cg27300028	chr13	100312810	100312811	shelf:26477	hg19_cpg_shelves
cg04507515	chr11	74178268	74178269	island:14784	hg19_cpg_islands
cg18337363	chr3	52569053	52569054	shore:8438	hg19_cpg_shores
cg00461753	chr12	116990469	116990470	inter:12060	hg19_cpg_inter
cg05039004	chr1	29586299	29586300	island:771	hg19_cpg_islands
cg09234454	chr1	94560697	94560698	inter:964	hg19_cpg_inter
cg17873612	chr1	23279531	23279532	shore:1115	hg19_cpg_shores
cg15984661	chr19	46916520	46916521	shore:43740	hg19_cpg_shores
cg02075410	chr4	151504138	151504139	island:6164	hg19_cpg_islands
cg12298268	chr3	139257866	139257867	island:4980	hg19_cpg_islands
cg11382963	chr8	72754469	72754470	island:10931	hg19_cpg_islands
cg16375290	chr5	177412718	177412719	island:7467	hg19_cpg_islands
cg00385863	chr1	41847974	41847975	island:970	hg19_cpg_islands
cg02514143	chr5	958299	958300	shore:11802	hg19_cpg_shores
cg05895353	chr16	54611722	54611723	inter:14496	hg19_cpg_inter
cg14486338	chr8	99440279	99440280	island:11050	hg19_cpg_islands
cg00055764	chr12	130961718	130961719	inter:12217	hg19_cpg_inter
cg15642673	chr4	3704880	3704881	inter:4265	hg19_cpg_inter
cg08347500	chr16	54316049	54316050	island:19486	hg19_cpg_islands
cg17544177	chr10	103589245	103589246	island:13418	hg19_cpg_islands
cg14578879	chr6	100904055	100904056	shore:15362	hg19_cpg_shores
cg26047066	chr1	221069136	221069137	island:2213	hg19_cpg_islands
cg10150962	chr16	86404379	86404380	inter:14757	hg19_cpg_inter
cg07751277	chr13	100642487	100642488	shore:30679	hg19_cpg_shores
cg23720064	chr6	100895679	100895680	shore:15358	hg19_cpg_shores
cg22663872	chr7	149120266	149120267	island:10151	hg19_cpg_islands
cg18372607	chr11	31827084	31827085	shore:25937	hg19_cpg_shores
cg12176783	chr20	62694000	62694001	island:25542	hg19_cpg_islands
cg02246055	chr16	72821353	72821354	island:19700	hg19_cpg_islands
cg22193912	chr17	79881523	79881524	shore:39364	hg19_cpg_shores
cg10730435	chr15	99987955	99987956	inter:13951	hg19_cpg_inter
cg24923931	chr19	40904691	40904692	island:23915	hg19_cpg_islands
cg10888790	chr10	131766874	131766875	island:13638	hg19_cpg_islands
cg05492818	chr16	89114193	89114194	shore:36474	hg19_cpg_shores
cg26956157	chr16	89036698	89036699	shelf:31289	hg19_cpg_shelves
cg25050332	chr11	316088	316089	island:13820	hg19_cpg_islands
cg25622366	chr2	63281139	63281140	island:2889	hg19_cpg_islands
cg05787063	chr10	6740633	6740634	inter:9580	hg19_cpg_inter
cg10958002	chr3	12200324	12200325	island:4220	hg19_cpg_islands
cg05588903	chr16	84866150	84866151	inter:14726	hg19_cpg_inter
cg06734406	chr12	50349329	50349330	island:15524	hg19_cpg_islands
cg21052687	chr11	55561545	55561546	inter:10730	hg19_cpg_inter
cg21041775	chr12	54425418	54425419	shore:28608	hg19_cpg_shores
cg23323712	chr11	63851382	63851383	shore:26426	hg19_cpg_shores
cg13622265	chr9	124584474	124584475	inter:9179	hg19_cpg_inter
cg17206850	chr11	62693456	62693457	island:14443	hg19_cpg_islands
cg16306978	chr2	21266953	21266954	island:2634	hg19_cpg_islands
cg09199014	chr4	6052533	6052534	inter:4285	hg19_cpg_inter
cg21695485	chr11	66824219	66824220	island:14631	hg19_cpg_islands
cg23497383	chr2	239140182	239140183	island:4019	hg19_cpg_islands
cg07055259	chr2	236300855	236300856	inter:3066	hg19_cpg_inter
cg12519676	chr4	174912210	174912211	inter:4832	hg19_cpg_inter
cg08637438	chr17	70113856	70113857	island:21256	hg19_cpg_islands
cg26746037	chr19	3821359	3821360	island:22714	hg19_cpg_islands
cg15236483	chr22	46285682	46285683	island:26457	hg19_cpg_islands
cg19095187	chr6	108437051	108437052	shore:15425	hg19_cpg_shores
cg13225830	chr1	9527173	9527174	inter:189	hg19_cpg_inter
cg05636881	chr10	105038444	105038445	shore:24620	hg19_cpg_shores
cg05469346	chr5	174115696	174115697	inter:5652	hg19_cpg_inter
cg24714106	chr15	37179779	37179780	island:17941	hg19_cpg_islands
cg26978172	chr6	31696223	31696224	island:7932	hg19_cpg_islands
cg08979352	chr4	99580530	99580531	shore:11004	hg19_cpg_shores
cg17463745	chr1	16554402	16554403	shore:865	hg19_cpg_shores
cg22194948	chr2	43447139	43447140	inter:2134	hg19_cpg_inter
cg09350895	chr14	73958573	73958574	island:17382	hg19_cpg_islands
cg07163389	chr14	104837363	104837364	inter:13258	hg19_cpg_inter
cg25386707	chr10	131748428	131748429	inter:10302	hg19_cpg_inter
cg11856078	chr2	157178165	157178166	shore:6484	hg19_cpg_shores
cg26348348	chr2	133428993	133428994	shore:6389	hg19_cpg_shores
cg15250633	chr17	80627638	80627639	inter:15968	hg19_cpg_inter
cg22900415	chr13	20736075	20736076	island:16423	hg19_cpg_islands
cg23530031	chr11	7541099	7541100	inter:10508	hg19_cpg_inter
cg26492368	chr10	22634733	22634734	island:12845	hg19_cpg_islands
cg22498143	chr19	40993991	40993992	shore:43326	hg19_cpg_shores
cg18850127	chr7	39170497	39170498	inter:7058	hg19_cpg_inter
cg00214970	chr2	229047701	229047702	shore:7208	hg19_cpg_shores
cg14371731	chr10	81003175	81003176	island:13190	hg19_cpg_islands
cg06809252	chr1	110612044	110612045	island:1413	hg19_cpg_islands
cg20373544	chr2	202814226	202814227	inter:2880	hg19_cpg_inter
cg25143990	chr12	28127783	28127784	shore:28145	hg19_cpg_shores
cg20139247	chr8	65286989	65286990	shore:19953	hg19_cpg_shores
cg07616879	chr10	134631386	134631387	inter:10348	hg19_cpg_inter
cg15760474	chr6	41554529	41554530	inter:6166	hg19_cpg_inter
cg14367020	chr6	99292286	99292287	shore:15325	hg19_cpg_shores
cg25660390	chr17	73073700	73073701	island:21303	hg19_cpg_islands
cg02227188	chr12	54396354	54396355	shore:28597	hg19_cpg_shores
cg21058973	chr20	43029997	43029998	inter:18031	hg19_cpg_inter
cg23186787	chr4	4380004	4380005	inter:4275	hg19_cpg_inter
cg13722431	chr6	2903533	2903534	island:7606	hg19_cpg_islands
cg17631972	chr3	134032303	134032304	island:4936	hg19_cpg_islands
cg08250787	chr7	4169604	4169605	island:9078	hg19_cpg_islands
cg04145522	chr16	87738833	87738834	island:19864	hg19_cpg_islands
cg11916478	chr12	213776	213777	island:15181	hg19_cpg_islands
cg19108881	chr3	121902510	121902511	shore:8866	hg19_cpg_shores
cg20930294	chr17	76455269	76455270	island:21406	hg19_cpg_islands
cg14991769	chr7	150497157	150497158	island:10178	hg19_cpg_islands
cg11799511	chr3	50426640	50426641	inter:3503	hg19_cpg_inter
cg21273275	chr1	24648328	24648329	island:658	hg19_cpg_islands
cg04003871	chr2	241290895	241290896	shelf:6560	hg19_cpg_shelves
cg02148426	chr7	32801268	32801269	shore:17117	hg19_cpg_shores
cg16887264	chr4	147561775	147561776	island:6153	hg19_cpg_islands
cg13973086	chr2	469105	469106	shore:4569	hg19_cpg_shores
cg05513806	chr3	181438216	181438217	shore:9522	hg19_cpg_shores
cg03190219	chr7	25898688	25898689	island:9276	hg19_cpg_islands
cg15172734	chr3	57743377	57743378	shore:8516	hg19_cpg_shores
cg07229186	chr16	56666575	56666576	island:19513	hg19_cpg_islands
cg07858195	chr5	177853481	177853482	inter:5718	hg19_cpg_inter
cg18771300	chr14	63671737	63671738	inter:12948	hg19_cpg_inter
cg02793828	chr16	85196116	85196117	shore:36147	hg19_cpg_shores
cg22156700	chr5	72732486	72732487	island:6761	hg19_cpg_islands
cg02100602	chr21	34396665	34396666	island:25639	hg19_cpg_islands
cg20992181	chr11	69706285	69706286	shore:26874	hg19_cpg_shores
cg02121529	chr13	40746549	40746550	island:16585	hg19_cpg_islands
cg17250160	chr6	156919811	156919812	inter:6599	hg19_cpg_inter
cg24309739	chr4	164088478	164088479	shore:11445	hg19_cpg_shores
cg26819718	chr10	77872170	77872171	island:13181	hg19_cpg_islands
cg14557487	chr2	162279686	162279687	shore:6534	hg19_cpg_shores
cg21401095	chr1	3078839	3078840	shelf:247	hg19_cpg_shelves
cg27097992	chr14	104800950	104800951	island:17683	hg19_cpg_islands
cg15999188	chr2	3800191	3800192	inter:1929	hg19_cpg_inter
cg06379192	chr1	3157287	3157288	shore:406	hg19_cpg_shores
cg24522254	chr2	174878113	174878114	shore:6644	hg19_cpg_shores
cg14143331	chr12	132474675	132474676	inter:12252	hg19_cpg_inter
cg06387496	chr7	2775674	2775675	shore:16619	hg19_cpg_shores
cg07294785	chr6	32976018	32976019	shore:14612	hg19_cpg_shores
cg04184019	chr4	85424288	85424289	shore:10941	hg19_cpg_shores
cg20415170	chr5	95298066	95298067	shore:12636	hg19_cpg_shores
cg13972711	chr7	5391031	5391032	shore:16714	hg19_cpg_shores
cg16426293	chr17	40192112	40192113	island:20799	hg19_cpg_islands
cg24128590	chr14	74185274	74185275	shore:31799	hg19_cpg_shores
cg03532030	chr2	242824433	242824434	shore:7624	hg19_cpg_shores
cg07162198	chr20	45338753	45338754	shore:45599	hg19_cpg_shores
cg26940807	chr12	132885472	132885473	island:16320	hg19_cpg_islands
cg06585708	chr5	3602413	3602414	island:6517	hg19_cpg_islands
cg24500294	chr7	157333519	157333520	inter:7784	hg19_cpg_inter
cg06241101	chr17	77895684	77895685	inter:15878	hg19_cpg_inter
cg22991320	chr20	56725871	56725872	island:25295	hg19_cpg_islands
cg16415457	chr3	23713441	23713442	inter:3304	hg19_cpg_inter
cg22268510	chr6	32118420	32118421	island:7951	hg19_cpg_islands
cg06637330	chr5	3587851	3587852	shelf:10443	hg19_cpg_shelves
cg24544490	chr1	155290961	155290962	island:1766	hg19_cpg_islands
cg02078690	chr11	122852454	122852455	island:15067	hg19_cpg_islands
cg23473955	chr17	27893407	27893408	island:20586	hg19_cpg_islands
cg14716990	chr10	129533731	129533732	shore:24938	hg19_cpg_shores
cg15133748	chr2	3714379	3714380	inter:1928	hg19_cpg_inter
cg16034168	chr1	6336711	6336712	shelf:365	hg19_cpg_shelves
cg17855264	chr15	37180636	37180637	shore:32821	hg19_cpg_shores
cg06755296	chr15	98199925	98199926	shelf:29332	hg19_cpg_shelves
cg18188891	chr7	101546948	101546949	inter:7463	hg19_cpg_inter
cg21104965	chr6	117869453	117869454	island:8466	hg19_cpg_islands
cg03890628	chr1	9666902	9666903	shelf:465	hg19_cpg_shelves
cg14076360	chr5	61917363	61917364	inter:5154	hg19_cpg_inter
cg01963754	chr13	111977248	111977249	shore:30787	hg19_cpg_shores
cg22991101	chr13	96294468	96294469	island:16744	hg19_cpg_islands
cg18173726	chr15	95713100	95713101	inter:13934	hg19_cpg_inter
cg09929238	chr17	78560916	78560917	inter:15897	hg19_cpg_inter
cg17774102	chr6	28829640	28829641	shelf:12519	hg19_cpg_shelves
cg00362657	chr21	44876670	44876671	island:25765	hg19_cpg_islands
cg03314029	chr16	88496788	88496789	island:19909	hg19_cpg_islands
cg10610648	chr10	5969457	5969458	inter:9573	hg19_cpg_inter
cg02081006	chr5	122430434	122430435	shore:12783	hg19_cpg_shores
cg23049458	chr1	62660624	62660625	island:1191	hg19_cpg_islands
cg24870568	chr1	6265806	6265807	shore:531	hg19_cpg_shores
cg16423505	chr13	92051400	92051401	island:16730	hg19_cpg_islands
cg07544796	chr6	36817048	36817049	inter:6126	hg19_cpg_inter
cg02587606	chr10	77352231	77352232	inter:9953	hg19_cpg_inter
cg22551578	chr20	36148620	36148621	island:25097	hg19_cpg_islands
cg07734358	chr22	47370132	47370133	island:26504	hg19_cpg_islands
cg12134633	chr15	32934004	32934005	inter:13428	hg19_cpg_inter
cg13500072	chr1	36788387	36788388	island:886	hg19_cpg_islands
cg03130248	chr1	245524538	245524539	inter:1842	hg19_cpg_inter
cg10665321	chr19	19221392	19221393	island:23500	hg19_cpg_islands
cg21977234	chr19	18701320	18701321	shore:42539	hg19_cpg_shores
cg25976170	chr22	29707585	29707586	island:26169	hg19_cpg_islands
cg05529816	chr17	4802735	4802736	island:20230	hg19_cpg_islands
cg19414598	chr22	38965745	38965746	island:26305	hg19_cpg_islands
cg06809074	chr8	976415	976416	island:10438	hg19_cpg_islands
cg09918657	chr16	14397207	14397208	shore:34842	hg19_cpg_shores
cg24436715	chr19	31848130	31848131	island:23609	hg19_cpg_islands
cg08260959	chr6	26240920	26240921	island:7779	hg19_cpg_islands
cg07382923	chr10	48573444	48573445	inter:9797	hg19_cpg_inter
cg01248080	chr6	711212	711213	island:7581	hg19_cpg_islands
cg24352971	chr17	26578508	26578509	island:20547	hg19_cpg_islands
cg11171221	chr10	124902844	124902845	shore:24865	hg19_cpg_shores
cg08101303	chr7	96652222	96652223	island:9786	hg19_cpg_islands
cg05207834	chr17	49199381	49199382	shore:38478	hg19_cpg_shores
cg20399616	chr12	25055967	25055968	island:15367	hg19_cpg_islands
cg23681687	chr2	130636142	130636143	inter:2616	hg19_cpg_inter
cg25175887	chr12	3274880	3274881	inter:11422	hg19_cpg_inter
cg11357746	chr12	114837887	114837888	shore:29319	hg19_cpg_shores
cg13390867	chr9	86717438	86717439	inter:8931	hg19_cpg_inter
cg16966315	chr7	149112318	149112319	island:10150	hg19_cpg_islands
cg07019438	chr14	34419546	34419547	island:17133	hg19_cpg_islands
cg17356733	chr21	34774627	34774628	shore:46369	hg19_cpg_shores
cg13491462	chr6	1384491	1384492	island:7588	hg19_cpg_islands
cg08535474	chr17	35149318	35149319	inter:15309	hg19_cpg_inter
cg26730416	chr11	4233502	4233503	inter:10489	hg19_cpg_inter
cg19112186	chr22	51016638	51016639	island:26630	hg19_cpg_islands
cg21926619	chr17	40111666	40111667	inter:15396	hg19_cpg_inter
cg26109154	chr1	245411604	245411605	inter:1841	hg19_cpg_inter
cg17129986	chr17	49022021	49022022	island:21094	hg19_cpg_islands
cg04425920	chr10	50604518	50604519	island:13026	hg19_cpg_islands
cg00414384	chr11	68518048	68518049	island:14690	hg19_cpg_islands
cg22100274	chr7	596062	596063	island:8878	hg19_cpg_islands
cg25271525	chr15	97316699	97316700	inter:13937	hg19_cpg_inter
cg21587238	chr5	42953590	42953591	shore:12199	hg19_cpg_shores
cg25371919	chr2	63284481	63284482	shore:5335	hg19_cpg_shores
cg14677130	chr5	38445916	38445917	inter:5083	hg19_cpg_inter
cg18121003	chr11	86085757	86085758	island:14862	hg19_cpg_islands
cg20291436	chr4	111539352	111539353	island:6017	hg19_cpg_islands
cg26525076	chr1	4749249	4749250	inter:133	hg19_cpg_inter
cg25645064	chr3	147096130	147096131	inter:3916	hg19_cpg_inter
cg00664205	chr17	77397758	77397759	inter:15871	hg19_cpg_inter
cg26962618	chr15	70767183	70767184	inter:13701	hg19_cpg_inter
cg21654383	chr2	85641076	85641077	island:3045	hg19_cpg_islands
cg08749305	chr6	106441987	106441988	island:8389	hg19_cpg_islands
cg19385090	chr7	27292614	27292615	shore:17052	hg19_cpg_shores
cg00919971	chr7	1286149	1286150	island:8962	hg19_cpg_islands
cg00563824	chr1	209405064	209405065	island:2130	hg19_cpg_islands
cg06260709	chr20	48626621	48626622	island:25236	hg19_cpg_islands
cg09515921	chr1	221057558	221057559	island:2209	hg19_cpg_islands
cg27650212	chr20	45280414	45280415	shore:45595	hg19_cpg_shores
cg11795854	chr5	72598965	72598966	island:6757	hg19_cpg_islands
cg19164987	chr12	54413000	54413001	island:15634	hg19_cpg_islands
cg08547691	chr17	9143754	9143755	island:20368	hg19_cpg_islands
cg15006175	chr8	145698660	145698661	island:11405	hg19_cpg_islands
cg01968402	chr6	137817775	137817776	shore:15681	hg19_cpg_shores
cg03200166	chr11	61335254	61335255	island:14397	hg19_cpg_islands
cg09780180	chr16	73097903	73097904	shore:35987	hg19_cpg_shores
cg10172783	chr17	42082036	42082037	island:20873	hg19_cpg_islands
cg18502142	chr7	96622709	96622710	inter:7387	hg19_cpg_inter
cg03989125	chr22	38214979	38214980	island:26278	hg19_cpg_islands
cg18018027	chr6	99275335	99275336	shore:15320	hg19_cpg_shores
cg04189187	chr10	6183528	6183529	shelf:20140	hg19_cpg_shelves
cg20011075	chr1	4008090	4008091	inter:129	hg19_cpg_inter
cg01073837	chr8	38757859	38757860	shore:19709	hg19_cpg_shores
cg12615761	chr18	8608907	8608908	island:21756	hg19_cpg_islands
cg09619624	chr22	18985632	18985633	island:25974	hg19_cpg_islands
cg06371502	chr1	197879766	197879767	shore:3713	hg19_cpg_shores
cg23983726	chr1	65642217	65642218	inter:853	hg19_cpg_inter
cg02577122	chr11	124739334	124739335	shore:27585	hg19_cpg_shores
cg02328332	chr12	113909934	113909935	island:16008	hg19_cpg_islands
cg15140902	chr6	21667815	21667816	shore:14199	hg19_cpg_shores
cg12436377	chr5	87440296	87440297	shelf:10997	hg19_cpg_shelves
cg26855801	chr2	45176983	45176984	island:2803	hg19_cpg_islands
cg08117431	chr19	5455497	5455498	island:22842	hg19_cpg_islands
cg16262614	chr3	133464971	133464972	island:4928	hg19_cpg_islands
cg03345454	chr2	202901428	202901429	shore:6898	hg19_cpg_shores
cg15618978	chr3	160167990	160167991	island:5082	hg19_cpg_islands
cg11536474	chr2	63286049	63286050	island:2892	hg19_cpg_islands
cg03890368	chr22	42734695	42734696	island:26395	hg19_cpg_islands
cg03449867	chr15	28200653	28200654	inter:13381	hg19_cpg_inter
cg23693289	chr8	27183097	27183098	island:10698	hg19_cpg_islands
cg13471599	chr12	120835778	120835779	island:16083	hg19_cpg_islands
cg23363832	chr3	139258939	139258940	shore:9214	hg19_cpg_shores
cg14455403	chr3	8596772	8596773	inter:3201	hg19_cpg_inter
cg00528572	chr11	92703433	92703434	island:14890	hg19_cpg_islands
cg10648670	chr2	25439375	25439376	shore:4912	hg19_cpg_shores
cg14393693	chr6	166045279	166045280	inter:6652	hg19_cpg_inter
cg14395444	chr12	2800182	2800183	island:15212	hg19_cpg_islands
cg19846609	chr11	124999394	124999395	inter:11313	hg19_cpg_inter
cg06020335	chr2	242845374	242845375	shore:7629	hg19_cpg_shores
cg26714388	chr12	34488729	34488730	island:15417	hg19_cpg_islands
cg18077971	chr2	223164867	223164868	shore:7157	hg19_cpg_shores
cg17986181	chr7	121955208	121955209	shore:18302	hg19_cpg_shores
cg05977002	chr5	92908051	92908052	island:6855	hg19_cpg_islands
cg17666539	chr19	7927207	7927208	island:22956	hg19_cpg_islands
cg22117968	chr21	46768124	46768125	shelf:39369	hg19_cpg_shelves
cg09287190	chr13	100640914	100640915	shore:30678	hg19_cpg_shores
cg02582848	chr1	224075899	224075900	inter:1683	hg19_cpg_inter
cg15076318	chr6	32847788	32847789	island:7962	hg19_cpg_islands
cg17898329	chr4	154713496	154713497	shore:11397	hg19_cpg_shores
cg12230250	chr22	40042864	40042865	island:26337	hg19_cpg_islands
cg08235161	chr14	57262049	57262050	island:17255	hg19_cpg_islands
cg12334079	chr1	213562740	213562741	island:2167	hg19_cpg_islands
cg01249360	chr16	86337819	86337820	island:19826	hg19_cpg_islands
cg03906434	chr7	27231819	27231820	island:9312	hg19_cpg_islands
cg20141398	chr1	2928616	2928617	shore:376	hg19_cpg_shores
cg05944137	chr7	155301734	155301735	shore:18808	hg19_cpg_shores
cg21272897	chr1	22191453	22191454	island:614	hg19_cpg_islands
cg11756095	chr1	32410614	32410615	island:801	hg19_cpg_islands
cg10069155	chr15	41852638	41852639	shore:32933	hg19_cpg_shores
cg18664438	chr7	155580862	155580863	shore:18819	hg19_cpg_shores
cg15902390	chr15	37387438	37387439	island:17942	hg19_cpg_islands
cg25824828	chr22	40019116	40019117	inter:18874	hg19_cpg_inter
cg04248271	chr5	158524404	158524405	island:7304	hg19_cpg_islands
cg15358549	chr5	127872074	127872075	island:6967	hg19_cpg_islands
cg20996561	chr22	40082316	40082317	island:26342	hg19_cpg_islands
cg09565319	chr6	168963731	168963732	inter:6708	hg19_cpg_inter
cg21472517	chr1	942471	942472	inter:15	hg19_cpg_inter
cg04992974	chr10	1334207	1334208	inter:9535	hg19_cpg_inter
cg21498547	chr8	1651128	1651129	shore:19195	hg19_cpg_shores
cg01216369	chr3	172859022	172859023	inter:4002	hg19_cpg_inter
cg04098547	chr16	48125057	48125058	inter:14458	hg19_cpg_inter
cg24508426	chr10	124578209	124578210	island:13570	hg19_cpg_islands
cg10361095	chr3	42727425	42727426	island:4387	hg19_cpg_islands
cg26327666	chr5	76937963	76937964	shore:12500	hg19_cpg_shores
cg09920172	chr19	3870806	3870807	island:22721	hg19_cpg_islands
cg05940691	chr1	241912764	241912765	inter:1820	hg19_cpg_inter
cg05667348	chr10	118892581	118892582	island:13523	hg19_cpg_islands
cg13574390	chr1	156815274	156815275	island:1810	hg19_cpg_islands
cg18902148	chr11	134682046	134682047	inter:11382	hg19_cpg_inter
cg11887884	chr17	79486500	79486501	island:21548	hg19_cpg_islands
cg00586817	chr2	200329872	200329873	shore:6856	hg19_cpg_shores
cg07216133	chr6	7142066	7142067	shore:14038	hg19_cpg_shores
cg04872593	chr1	208097138	208097139	inter:1602	hg19_cpg_inter
cg07957471	chr10	49658574	49658575	island:13017	hg19_cpg_islands
cg22280475	chr8	25897534	25897535	island:10684	hg19_cpg_islands
cg01414185	chr2	177017449	177017450	island:3640	hg19_cpg_islands
cg13053505	chr4	4854459	4854460	shore:10235	hg19_cpg_shores
cg13596833	chr11	31827899	31827900	island:14197	hg19_cpg_islands
cg20642462	chr12	131503042	131503043	inter:12228	hg19_cpg_inter
cg20731110	chr18	580228	580229	island:21718	hg19_cpg_islands
cg04370442	chr16	58019866	58019867	island:19543	hg19_cpg_islands
cg24371155	chr13	109741030	109741031	inter:12607	hg19_cpg_inter
cg09467675	chr11	1681593	1681594	inter:10439	hg19_cpg_inter
cg04552470	chr1	20669792	20669793	island:583	hg19_cpg_islands
cg21167716	chr12	132896743	132896744	shore:29870	hg19_cpg_shores
cg23401796	chr8	141248667	141248668	inter:8474	hg19_cpg_inter
cg17310258	chr11	31847173	31847174	island:14201	hg19_cpg_islands
cg21488066	chr6	28367898	28367899	shore:14386	hg19_cpg_shores
cg03981954	chr7	121942010	121942011	shore:18297	hg19_cpg_shores
cg27339437	chr10	16478863	16478864	island:12815	hg19_cpg_islands
cg14250833	chr6	10882240	10882241	shore:14102	hg19_cpg_shores
cg24530432	chr4	174428060	174428061	island:6245	hg19_cpg_islands
cg21233879	chr17	1824602	1824603	inter:14917	hg19_cpg_inter
cg01678472	chr17	73056797	73056798	inter:15767	hg19_cpg_inter
cg20618651	chr4	56718365	56718366	shore:10717	hg19_cpg_shores
cg18443359	chr5	134374693	134374694	island:7025	hg19_cpg_islands
cg22416021	chr22	50177941	50177942	island:26552	hg19_cpg_islands
cg25611756	chr2	65086991	65086992	island:2904	hg19_cpg_islands
cg13700197	chr9	98221975	98221976	inter:9014	hg19_cpg_inter
cg25176883	chr17	73887516	73887517	shore:38924	hg19_cpg_shores
cg15842568	chr19	4045064	4045065	island:22739	hg19_cpg_islands
cg08450106	chr19	13030084	13030085	island:23210	hg19_cpg_islands
cg03784113	chr13	112602492	112602493	inter:12644	hg19_cpg_inter
cg13932612	chr9	23830348	23830349	inter:8694	hg19_cpg_inter
cg23254393	chr4	85423132	85423133	island:5935	hg19_cpg_islands
cg01765077	chr12	122356316	122356317	island:16128	hg19_cpg_islands
cg07355189	chr10	45923374	45923375	island:12978	hg19_cpg_islands
cg26124968	chr7	44801571	44801572	inter:7099	hg19_cpg_inter
cg05296099	chr12	131624473	131624474	shore:29764	hg19_cpg_shores
cg13443627	chr1	59043070	59043071	island:1172	hg19_cpg_islands
cg19949776	chr15	51236304	51236305	inter:13563	hg19_cpg_inter
cg02287693	chr22	46276479	46276480	island:26456	hg19_cpg_islands
cg06556435	chr5	74350752	74350753	shore:12456	hg19_cpg_shores
cg25276694	chr1	11708949	11708950	island:434	hg19_cpg_islands
cg04109898	chr6	29943455	29943456	shore:14448	hg19_cpg_shores
cg00907810	chr7	131767768	131767769	inter:7603	hg19_cpg_inter
cg09765089	chr7	27291346	27291347	island:9323	hg19_cpg_islands
cg04234597	chr5	3851581	3851582	shelf:10445	hg19_cpg_shelves
cg02666566	chr6	2510173	2510174	inter:5802	hg19_cpg_inter
cg12822074	chr11	57243865	57243866	island:14348	hg19_cpg_islands
cg11218954	chr2	45164864	45164865	island:2801	hg19_cpg_islands
cg05038268	chr11	66885281	66885282	island:14633	hg19_cpg_islands
cg10836110	chr5	132161127	132161128	island:6997	hg19_cpg_islands
cg11178337	chr17	43065745	43065746	inter:15470	hg19_cpg_inter
cg02964172	chr6	10599459	10599460	inter:5855	hg19_cpg_inter
cg10536999	chr7	26193109	26193110	shore:16988	hg19_cpg_shores
cg13476133	chr7	44185646	44185647	island:9423	hg19_cpg_islands
cg11956442	chr4	39531927	39531928	shelf:9238	hg19_cpg_shelves
cg16257051	chr5	153862183	153862184	island:7281	hg19_cpg_islands
cg03799405	chr4	1595726	1595727	shore:10047	hg19_cpg_shores
cg06103642	chr6	108496716	108496717	island:8413	hg19_cpg_islands
cg00420450	chr8	22132641	22132642	shore:19490	hg19_cpg_shores
cg01175020	chr10	102896475	102896476	island:13396	hg19_cpg_islands
cg15645660	chr1	55247356	55247357	island:1158	hg19_cpg_islands
cg13400969	chr17	44087762	44087763	inter:15494	hg19_cpg_inter
cg00590260	chr10	530805	530806	island:12687	hg19_cpg_islands
cg23613219	chr17	37856404	37856405	shore:37862	hg19_cpg_shores
cg19311470	chr4	39460490	39460491	island:5729	hg19_cpg_islands
cg03387092	chr3	123493248	123493249	inter:3742	hg19_cpg_inter
cg09275704	chr16	54317042	54317043	island:19487	hg19_cpg_islands
cg21762523	chr6	108497717	108497718	island:8414	hg19_cpg_islands
cg05924540	chr4	140200723	140200724	shore:11259	hg19_cpg_shores
cg15929573	chr12	49658188	49658189	shore:28365	hg19_cpg_shores
cg12374721	chr17	46799640	46799641	shore:38332	hg19_cpg_shores
cg09982942	chr2	112898400	112898401	shore:6023	hg19_cpg_shores
cg21130926	chr20	46415320	46415321	island:25214	hg19_cpg_islands
cg15320905	chr12	114162813	114162814	inter:12051	hg19_cpg_inter
cg19816930	chr17	58218781	58218782	island:21161	hg19_cpg_islands
cg20750832	chr5	170742345	170742346	island:7343	hg19_cpg_islands
cg08703872	chr1	151812421	151812422	island:1690	hg19_cpg_islands
cg06911121	chr12	114847164	114847165	island:16019	hg19_cpg_islands
cg07697227	chr4	719908	719909	shelf:8717	hg19_cpg_shelves
cg03501539	chr11	114760598	114760599	inter:11217	hg19_cpg_inter
cg11738485	chr19	12877000	12877001	island:23187	hg19_cpg_islands
cg24685006	chr1	36043014	36043015	island:869	hg19_cpg_islands
cg14852456	chr17	73316961	73316962	inter:15777	hg19_cpg_inter
cg13344095	chr6	26233352	26233353	inter:5928	hg19_cpg_inter
cg14932408	chr10	133985911	133985912	inter:10326	hg19_cpg_inter
cg22195627	chr19	12305869	12305870	island:23156	hg19_cpg_islands
cg20935363	chr11	72295535	72295536	island:14755	hg19_cpg_islands
cg06699564	chr8	95651099	95651100	shore:20198	hg19_cpg_shores
cg11103310	chr14	36693238	36693239	inter:12830	hg19_cpg_inter
cg19427338	chr2	42566455	42566456	inter:2125	hg19_cpg_inter
cg05914150	chr5	67522332	67522333	inter:5170	hg19_cpg_inter
cg26770464	chr11	12910929	12910930	inter:10545	hg19_cpg_inter
cg13593391	chr11	132582488	132582489	inter:11357	hg19_cpg_inter
cg24469980	chr1	221064953	221064954	island:2211	hg19_cpg_islands
cg05344495	chr19	3478662	3478663	shelf:34978	hg19_cpg_shelves
cg05638439	chr16	711235	711236	island:18652	hg19_cpg_islands
cg18861810	chr1	204985932	204985933	inter:1566	hg19_cpg_inter
cg11206381	chr5	158737792	158737793	inter:5592	hg19_cpg_inter
cg02088470	chr10	1551251	1551252	inter:9542	hg19_cpg_inter
cg15548613	chr22	38610795	38610796	island:26294	hg19_cpg_islands
cg06766016	chr1	45278971	45278972	island:1037	hg19_cpg_islands
cg17073392	chr15	69324108	69324109	island:18235	hg19_cpg_islands
cg19170881	chr7	101129980	101129981	inter:7460	hg19_cpg_inter
cg10705379	chr10	99080932	99080933	island:13307	hg19_cpg_islands
cg25923609	chr5	3607092	3607093	island:6518	hg19_cpg_islands
cg19495714	chr14	105218551	105218552	island:17702	hg19_cpg_islands
cg07150062	chr14	104552032	104552033	island:17666	hg19_cpg_islands
cg12177743	chr11	113185079	113185080	shore:27352	hg19_cpg_shores
cg18130044	chr20	21682362	21682363	shore:45098	hg19_cpg_shores
cg12498801	chr18	75998810	75998811	island:22085	hg19_cpg_islands
cg18417953	chr18	55097461	55097462	shore:40113	hg19_cpg_shores
cg17802005	chr1	235035687	235035688	inter:1790	hg19_cpg_inter
cg09771226	chr17	45786313	45786314	shore:38251	hg19_cpg_shores
cg01934638	chr1	3720744	3720745	inter:125	hg19_cpg_inter
cg14509403	chr22	30476281	30476282	island:26182	hg19_cpg_islands
cg14478460	chr18	76401126	76401127	shelf:34527	hg19_cpg_shelves
cg26980477	chr12	126641914	126641915	inter:12192	hg19_cpg_inter
cg10507988	chr2	46593271	46593272	inter:2150	hg19_cpg_inter
cg04934382	chr17	77766335	77766336	island:21435	hg19_cpg_islands
cg03025986	chr2	3292757	3292758	shore:4650	hg19_cpg_shores
cg23811942	chr11	128813470	128813471	inter:11335	hg19_cpg_inter
cg02119938	chr15	78505051	78505052	inter:13784	hg19_cpg_inter
cg13993183	chr9	134699541	134699542	shore:22628	hg19_cpg_shores
cg06418871	chr5	68710831	68710832	island:6732	hg19_cpg_islands
cg08431536	chr2	223161894	223161895	island:3882	hg19_cpg_islands
cg03507326	chr16	2801952	2801953	island:18911	hg19_cpg_islands
cg14651435	chr7	157209551	157209552	shore:18882	hg19_cpg_shores
cg17937101	chr8	1765066	1765067	island:10494	hg19_cpg_islands
cg02004499	chr7	4244250	4244251	inter:6866	hg19_cpg_inter
cg25360385	chr12	51786547	51786548	shore:28444	hg19_cpg_shores
cg17029019	chr17	1959124	1959125	island:20164	hg19_cpg_islands
cg24634471	chr8	143751801	143751802	shore:20622	hg19_cpg_shores
cg11594833	chr12	54444985	54444986	shore:28612	hg19_cpg_shores
cg07281377	chr16	1113891	1113892	shore:34243	hg19_cpg_shores
cg01516851	chr6	28945338	28945339	inter:5978	hg19_cpg_inter
cg08699206	chr4	1595414	1595415	island:5447	hg19_cpg_islands
cg05242526	chr4	86396103	86396104	inter:4582	hg19_cpg_inter
cg01996116	chr3	42846907	42846908	shore:8095	hg19_cpg_shores
cg15147841	chr19	46033285	46033286	shore:43663	hg19_cpg_shores
cg07365960	chr17	72848535	72848536	island:21289	hg19_cpg_islands
cg00503383	chr1	91301651	91301652	island:1314	hg19_cpg_islands
cg13947995	chr15	91427821	91427822	island:18491	hg19_cpg_islands
cg04701618	chr12	131443231	131443232	inter:12227	hg19_cpg_inter
cg23207527	chr6	17283113	17283114	shore:14162	hg19_cpg_shores
cg16545749	chr6	168550568	168550569	inter:6696	hg19_cpg_inter
cg22702772	chr3	48699012	48699013	island:4475	hg19_cpg_islands
cg07515422	chr19	40993713	40993714	shelf:36620	hg19_cpg_shelves
cg17705066	chr19	3587038	3587039	island:22682	hg19_cpg_islands
cg15054725	chr2	223176606	223176607	island:3887	hg19_cpg_islands
cg25895948	chr15	85360655	85360656	shore:33739	hg19_cpg_shores
cg10553204	chr2	20871195	20871196	island:2632	hg19_cpg_islands
cg18700133	chr17	8013202	8013203	island:20334	hg19_cpg_islands
cg09671989	chr16	88330828	88330829	inter:14798	hg19_cpg_inter
cg09795093	chr21	39493199	39493200	inter:18385	hg19_cpg_inter
cg23287005	chr8	141588165	141588166	inter:8480	hg19_cpg_inter
cg21788045	chr3	115984319	115984320	inter:3704	hg19_cpg_inter
cg00035636	chr13	21900591	21900592	island:16450	hg19_cpg_islands
cg07090083	chr8	22642638	22642639	inter:8019	hg19_cpg_inter
cg04541368	chr5	92909429	92909430	shore:12607	hg19_cpg_shores
cg17247873	chr10	134332277	134332278	inter:10338	hg19_cpg_inter
cg10416814	chr13	23422850	23422851	island:16459	hg19_cpg_islands
cg09795809	chr4	183062729	183062730	shore:11549	hg19_cpg_shores
cg06520814	chr2	467034	467035	shore:4568	hg19_cpg_shores
cg18749015	chr6	45631363	45631364	island:8184	hg19_cpg_islands
cg08407014	chr19	2541104	2541105	island:22587	hg19_cpg_islands
cg11324957	chr15	53086857	53086858	island:18101	hg19_cpg_islands
cg24812523	chr14	32798762	32798763	inter:12812	hg19_cpg_inter
cg17509039	chr12	8167594	8167595	shelf:24145	hg19_cpg_shelves
cg17119907	chr12	117797116	117797117	shore:29374	hg19_cpg_shores
cg11420142	chr8	92570895	92570896	inter:8319	hg19_cpg_inter
cg04244851	chr1	151019134	151019135	shore:3063	hg19_cpg_shores
cg08967106	chr17	35014412	35014413	island:20683	hg19_cpg_islands
cg26090107	chr11	60718882	60718883	island:14385	hg19_cpg_islands
cg15010213	chr20	61150489	61150490	island:25389	hg19_cpg_islands
cg07860213	chr8	70982039	70982040	island:10925	hg19_cpg_islands
cg12905252	chr1	3028813	3028814	shore:388	hg19_cpg_shores
cg20856834	chr6	29342522	29342523	inter:5981	hg19_cpg_inter
cg11806178	chr20	39319929	39319930	island:25123	hg19_cpg_islands
cg04902729	chr1	181452707	181452708	island:1978	hg19_cpg_islands
cg06088745	chr16	54317413	54317414	shore:35589	hg19_cpg_shores
cg20570313	chr11	68772808	68772809	island:14699	hg19_cpg_islands
cg13446474	chr9	14349430	14349431	island:11508	hg19_cpg_islands
cg19589939	chr12	103355326	103355327	shelf:25137	hg19_cpg_shelves
cg00840332	chr7	127881269	127881270	island:10011	hg19_cpg_islands
cg18456523	chr5	54516805	54516806	island:6673	hg19_cpg_islands
cg20871586	chr6	134175678	134175679	inter:6495	hg19_cpg_inter
cg15188908	chr5	1840272	1840273	inter:4974	hg19_cpg_inter
cg25900085	chr8	65291513	65291514	shore:19954	hg19_cpg_shores
cg06489728	chr10	130935309	130935310	inter:10295	hg19_cpg_inter
cg09254350	chr11	2574026	2574027	inter:10458	hg19_cpg_inter
cg24377495	chr19	6660075	6660076	island:22908	hg19_cpg_islands
cg19123916	chr4	48484788	48484789	shore:10649	hg19_cpg_shores
cg17755913	chr7	43031730	43031731	inter:7074	hg19_cpg_inter
cg24169669	chr14	38092080	38092081	island:17176	hg19_cpg_islands
cg15025103	chr5	177411380	177411381	island:7466	hg19_cpg_islands
cg15162392	chr2	37571729	37571730	island:2755	hg19_cpg_islands
cg22109827	chr7	30727326	30727327	inter:7022	hg19_cpg_inter
cg02085507	chr19	6739192	6739193	shore:41565	hg19_cpg_shores
cg13442386	chr6	38145125	38145126	inter:6140	hg19_cpg_inter
cg02583633	chr2	175192013	175192014	island:3599	hg19_cpg_islands
cg05007180	chr16	8846239	8846240	inter:14147	hg19_cpg_inter
cg16353006	chr1	197882469	197882470	shore:3714	hg19_cpg_shores
cg14192979	chr17	12562530	12562531	inter:15069	hg19_cpg_inter
cg23044053	chr10	33294676	33294677	inter:9696	hg19_cpg_inter
cg16298867	chr1	2833643	2833644	inter:84	hg19_cpg_inter
cg21808635	chr7	55225133	55225134	inter:7145	hg19_cpg_inter
cg22611850	chr3	28888934	28888935	inter:3320	hg19_cpg_inter
cg13750264	chr10	134910540	134910541	shore:25153	hg19_cpg_shores
cg20960405	chr5	176047485	176047486	island:7414	hg19_cpg_islands
cg16823535	chr13	100611510	100611511	shore:30672	hg19_cpg_shores
cg05809668	chr7	35301188	35301189	island:9371	hg19_cpg_islands
cg05626376	chr6	31938847	31938848	shore:14572	hg19_cpg_shores
cg01088410	chr5	170739179	170739180	island:7342	hg19_cpg_islands
cg11195797	chr13	100547331	100547332	island:16764	hg19_cpg_islands
cg13023870	chr14	37124018	37124019	shore:31370	hg19_cpg_shores
cg14414332	chr12	4399481	4399482	inter:11431	hg19_cpg_inter
cg27179622	chr1	226127290	226127291	island:2250	hg19_cpg_islands
cg10244666	chr11	32421808	32421809	inter:10628	hg19_cpg_inter
cg15627089	chr11	16625751	16625752	shore:25791	hg19_cpg_shores
cg18470427	chr17	33842301	33842302	inter:15284	hg19_cpg_inter
cg11457640	chr6	40567376	40567377	island:8088	hg19_cpg_islands
cg13608414	chr6	133932895	133932896	inter:6493	hg19_cpg_inter
cg15571686	chr13	113411162	113411163	shore:30865	hg19_cpg_shores
cg16968623	chr4	27058431	27058432	inter:4392	hg19_cpg_inter
cg26643967	chr19	36485282	36485283	island:23720	hg19_cpg_islands
cg14112997	chr22	17591088	17591089	shore:46909	hg19_cpg_shores
cg23759393	chr7	158110405	158110406	shore:18982	hg19_cpg_shores
cg04498418	chr6	101850540	101850541	island:8380	hg19_cpg_islands
cg04701034	chr14	52536175	52536176	island:17222	hg19_cpg_islands
cg04787024	chr2	99553442	99553443	island:3168	hg19_cpg_islands
cg16819768	chr10	16680712	16680713	inter:9626	hg19_cpg_inter
cg10159630	chr2	177037364	177037365	shore:6711	hg19_cpg_shores
cg13502125	chr1	147826191	147826192	island:1595	hg19_cpg_islands
cg17759252	chr19	18888081	18888082	island:23485	hg19_cpg_islands
cg14306734	chr18	34833938	34833939	island:21906	hg19_cpg_islands
cg08505076	chr17	7122063	7122064	shore:36986	hg19_cpg_shores
cg15890143	chr14	77736904	77736905	island:17446	hg19_cpg_islands
cg00177787	chr10	3330480	3330481	inter:9556	hg19_cpg_inter
cg07333715	chr11	2292691	2292692	island:13980	hg19_cpg_islands
cg05886546	chr17	40936498	40936499	island:20837	hg19_cpg_islands
cg20186067	chr7	129422439	129422440	island:10045	hg19_cpg_islands
cg08210474	chr8	97657381	97657382	island:11039	hg19_cpg_islands
cg06970884	chr17	2300100	2300101	shelf:31540	hg19_cpg_shelves
cg02447304	chr6	74024628	74024629	island:8261	hg19_cpg_islands
cg17395064	chr12	104609476	104609477	island:15901	hg19_cpg_islands
cg14526718	chr2	176932840	176932841	shore:6673	hg19_cpg_shores
cg14493920	chr9	37038053	37038054	island:11656	hg19_cpg_islands
cg19335742	chr15	40566880	40566881	inter:13466	hg19_cpg_inter
cg26149682	chr6	10417663	10417664	island:7679	hg19_cpg_islands
cg02864619	chr17	78933961	78933962	shore:39221	hg19_cpg_shores
cg16509851	chr4	174430614	174430615	island:6246	hg19_cpg_islands
cg07435894	chr7	95063967	95063968	shore:17900	hg19_cpg_shores
cg15405084	chr4	187864009	187864010	inter:4888	hg19_cpg_inter
cg15621260	chr11	27015813	27015814	inter:10613	hg19_cpg_inter
cg13854012	chr2	162103682	162103683	shelf:5732	hg19_cpg_shelves
cg06976533	chr1	3032965	3032966	inter:92	hg19_cpg_inter
cg27232866	chr1	43251073	43251074	island:986	hg19_cpg_islands
cg11968071	chr1	32181323	32181324	shore:1419	hg19_cpg_shores
cg26825934	chr19	3275913	3275914	island:22654	hg19_cpg_islands
cg10210594	chr1	208132787	208132788	island:2127	hg19_cpg_islands
cg15573687	chr1	42308910	42308911	inter:663	hg19_cpg_inter
cg14530382	chr19	6753525	6753526	island:22915	hg19_cpg_islands
cg05517610	chr8	142626593	142626594	shelf:17831	hg19_cpg_shelves
cg23731272	chr15	67356838	67356839	shore:33339	hg19_cpg_shores
cg19565305	chr2	178973019	178973020	inter:2803	hg19_cpg_inter
cg12744820	chr6	137814960	137814961	island:8542	hg19_cpg_islands
cg15779837	chr19	48918116	48918117	island:24251	hg19_cpg_islands
cg18236862	chr12	131651239	131651240	shore:29767	hg19_cpg_shores
cg04969331	chr16	69390431	69390432	inter:14615	hg19_cpg_inter
cg05133853	chr11	5265008	5265009	inter:10490	hg19_cpg_inter
cg19598416	chr1	223936812	223936813	island:2229	hg19_cpg_islands
cg26004759	chr4	141489018	141489019	shore:11290	hg19_cpg_shores
cg24583855	chr15	42873727	42873728	island:18018	hg19_cpg_islands
cg01798157	chr1	203276595	203276596	shore:3817	hg19_cpg_shores
cg10660253	chr12	7940546	7940547	inter:11478	hg19_cpg_inter
cg06154903	chr11	64642558	64642559	shelf:22839	hg19_cpg_shelves
cg20739526	chr7	154585989	154585990	island:10247	hg19_cpg_islands
cg07029873	chr1	217311014	217311015	island:2188	hg19_cpg_islands
cg18091469	chr2	8724060	8724061	island:2555	hg19_cpg_islands
cg21087137	chr12	75728469	75728470	inter:11868	hg19_cpg_inter
cg14472366	chr13	20875915	20875916	island:16427	hg19_cpg_islands
cg07393736	chr3	172167810	172167811	island:5118	hg19_cpg_islands
cg00084770	chr10	88149210	88149211	shore:24221	hg19_cpg_shores
cg10406526	chr19	1051079	1051080	island:22349	hg19_cpg_islands
cg21913319	chr1	86622628	86622629	island:1285	hg19_cpg_islands
cg16541869	chr11	68433177	68433178	inter:10964	hg19_cpg_inter
cg13820573	chr7	95805917	95805918	inter:7385	hg19_cpg_inter
cg22677715	chr2	162284644	162284645	island:3534	hg19_cpg_islands
cg12479878	chr1	221054825	221054826	island:2207	hg19_cpg_islands
cg17799946	chr1	91301962	91301963	shore:2403	hg19_cpg_shores
cg23140050	chr14	97673803	97673804	inter:13168	hg19_cpg_inter
cg15660517	chr2	10360441	10360442	inter:1962	hg19_cpg_inter
cg15188398	chr11	63912722	63912723	inter:10830	hg19_cpg_inter
cg08328513	chr5	78365691	78365692	island:6810	hg19_cpg_islands
cg08883223	chr1	197888880	197888881	shore:3716	hg19_cpg_shores
cg14270002	chr13	111935521	111935522	island:16828	hg19_cpg_islands
cg16762841	chr13	100646453	100646454	shelf:26483	hg19_cpg_shelves
cg06626599	chr1	41284135	41284136	island:960	hg19_cpg_islands
cg08491487	chr6	30039130	30039131	island:7879	hg19_cpg_islands
cg09791621	chr16	1078722	1078723	island:18717	hg19_cpg_islands
cg11629220	chr19	1084367	1084368	shore:40698	hg19_cpg_shores
cg09165414	chr7	24834789	24834790	inter:6988	hg19_cpg_inter
cg10287786	chr11	117666000	117666001	shore:27422	hg19_cpg_shores
cg13578160	chr7	72813978	72813979	inter:7258	hg19_cpg_inter
cg21268422	chr21	42620091	42620092	shelf:39156	hg19_cpg_shelves
cg01887995	chr8	54569999	54570000	island:10837	hg19_cpg_islands
cg10680264	chr15	75470927	75470928	island:18300	hg19_cpg_islands
cg26848718	chr11	32454975	32454976	island:14208	hg19_cpg_islands
cg17246140	chr2	43020264	43020265	island:2781	hg19_cpg_islands
cg00675229	chr4	18320910	18320911	inter:4369	hg19_cpg_inter
cg06178073	chr6	27343415	27343416	shore:14326	hg19_cpg_shores
cg18670770	chr4	121991672	121991673	shore:11161	hg19_cpg_shores
cg03277898	chr7	2518824	2518825	inter:6847	hg19_cpg_inter
cg15368905	chr6	78172337	78172338	island:8278	hg19_cpg_islands
cg22604316	chr1	46958801	46958802	shore:1940	hg19_cpg_shores
cg21359747	chr15	101420636	101420637	island:18567	hg19_cpg_islands
cg00839579	chr7	15727441	15727442	inter:6947	hg19_cpg_inter
cg04218880	chr1	40388264	40388265	inter:632	hg19_cpg_inter
cg22236681	chr4	146267610	146267611	inter:4744	hg19_cpg_inter
cg18205770	chr5	87439353	87439354	shore:12572	hg19_cpg_shores
cg14414903	chr2	240171712	240171713	inter:3115	hg19_cpg_inter
cg02503981	chr13	112720182	112720183	shore:30823	hg19_cpg_shores
cg23263937	chr7	27192656	27192657	shore:17020	hg19_cpg_shores
cg23528142	chr14	101123536	101123537	shelf:27773	hg19_cpg_shelves
cg26845390	chr2	242830161	242830162	shelf:6661	hg19_cpg_shelves
cg26681770	chr20	56247302	56247303	island:25291	hg19_cpg_islands
cg08822897	chr11	64258103	64258104	inter:10841	hg19_cpg_inter
cg11802583	chr18	29178454	29178455	inter:16138	hg19_cpg_inter
cg10575376	chr12	124246446	124246447	shore:29584	hg19_cpg_shores
cg07274253	chr5	10330984	10330985	shelf:10493	hg19_cpg_shelves
cg22876812	chr2	71116188	71116189	island:2952	hg19_cpg_islands
cg13488570	chr1	2222253	2222254	island:176	hg19_cpg_islands
cg10521153	chr1	91307077	91307078	inter:939	hg19_cpg_inter
cg24452128	chr6	10390919	10390920	island:7672	hg19_cpg_islands
cg24304093	chr11	14926738	14926739	island:14108	hg19_cpg_islands
cg05723989	chr1	210407677	210407678	shore:3948	hg19_cpg_shores
cg11596090	chr1	5779163	5779164	inter:136	hg19_cpg_inter
cg09480047	chr16	54325129	54325130	island:19489	hg19_cpg_islands
cg11011512	chr12	131303247	131303248	island:16244	hg19_cpg_islands
cg04560225	chr1	91195336	91195337	shelf:2025	hg19_cpg_shelves
cg15278109	chr10	29214117	29214118	island:12887	hg19_cpg_islands
cg05996795	chr6	134159303	134159304	island:8520	hg19_cpg_islands
cg10548163	chr15	101228329	101228330	inter:13962	hg19_cpg_inter
cg14464361	chr2	237029101	237029102	island:3986	hg19_cpg_islands
cg01901107	chr7	150748284	150748285	island:10195	hg19_cpg_islands
cg22728629	chr4	1562625	1562626	inter:4210	hg19_cpg_inter
cg25691167	chr7	19184961	19184962	island:9233	hg19_cpg_islands
cg16353508	chr20	61715740	61715741	shelf:38781	hg19_cpg_shelves
cg27353899	chr3	195488922	195488923	island:5262	hg19_cpg_islands
cg09190051	chr15	57026056	57026057	island:18117	hg19_cpg_islands
cg09492451	chr16	54967389	54967390	island:19490	hg19_cpg_islands
cg20235075	chr3	27761503	27761504	shore:7937	hg19_cpg_shores
cg11990559	chr2	240727278	240727279	inter:3121	hg19_cpg_inter
cg14594187	chr9	124498961	124498962	island:12131	hg19_cpg_islands
cg24759795	chr8	114444356	114444357	shore:20362	hg19_cpg_shores
cg02565132	chr2	109559473	109559474	shore:5968	hg19_cpg_shores
cg16398051	chr15	100821466	100821467	inter:13956	hg19_cpg_inter
cg16806891	chr4	182425400	182425401	inter:4844	hg19_cpg_inter
cg09107912	chr6	159590059	159590060	island:8665	hg19_cpg_islands
cg17949813	chr7	1801521	1801522	inter:6819	hg19_cpg_inter
cg13558431	chr9	140357706	140357707	shore:23100	hg19_cpg_shores
cg21999471	chr11	128555317	128555318	inter:11331	hg19_cpg_inter
cg10852875	chr5	2537697	2537698	inter:4983	hg19_cpg_inter
cg03720605	chr6	134052041	134052042	inter:6494	hg19_cpg_inter
cg24816460	chr6	4775203	4775204	island:7632	hg19_cpg_islands
cg11666040	chr10	135012454	135012455	shelf:21774	hg19_cpg_shelves
cg23739457	chr11	117314707	117314708	inter:11236	hg19_cpg_inter
cg04352288	chr16	87958407	87958408	inter:14786	hg19_cpg_inter
cg00431549	chr12	15039025	15039026	inter:11524	hg19_cpg_inter
cg17168093	chr2	85531486	85531487	inter:2335	hg19_cpg_inter
cg07537417	chr18	74332553	74332554	inter:16303	hg19_cpg_inter
cg04138112	chr1	167090618	167090619	island:1900	hg19_cpg_islands
cg19588154	chr2	60154029	60154030	inter:2198	hg19_cpg_inter
cg15278374	chr12	131576088	131576089	shelf:25725	hg19_cpg_shelves
cg26836696	chr5	145722201	145722202	shore:13273	hg19_cpg_shores
cg21615583	chr2	219866512	219866513	island:3837	hg19_cpg_islands
cg13647892	chr9	97317179	97317180	inter:9006	hg19_cpg_inter
cg13890379	chr18	67070324	67070325	shore:40198	hg19_cpg_shores
cg26429674	chr20	60470267	60470268	island:25339	hg19_cpg_islands
cg10010103	chr2	115567258	115567259	inter:2543	hg19_cpg_inter
cg05482942	chr10	102899285	102899286	island:13397	hg19_cpg_islands
cg19206146	chr6	28661759	28661760	inter:5972	hg19_cpg_inter
cg17276002	chr10	75172806	75172807	shore:24093	hg19_cpg_shores
cg22942804	chr6	26183572	26183573	shore:14256	hg19_cpg_shores
cg06802630	chr5	322735	322736	island:6364	hg19_cpg_islands
cg02987928	chr1	16553456	16553457	island:500	hg19_cpg_islands
cg23729777	chr15	81547011	81547012	inter:13814	hg19_cpg_inter
cg03165014	chr13	102106348	102106349	island:16779	hg19_cpg_islands
cg14398860	chr10	134491205	134491206	inter:10344	hg19_cpg_inter
cg09053536	chr12	115117551	115117552	shelf:25351	hg19_cpg_shelves
cg00590063	chr19	17918795	17918796	island:23414	hg19_cpg_islands
cg06866712	chr8	18743898	18743899	inter:7982	hg19_cpg_inter
cg24859937	chr8	38411708	38411709	inter:8105	hg19_cpg_inter
cg17231690	chr17	39684038	39684039	island:20781	hg19_cpg_islands
cg25801701	chr4	54959548	54959549	shore:10692	hg19_cpg_shores
cg14972155	chr5	54281198	54281199	inter:5127	hg19_cpg_inter
cg03585912	chr6	10385776	10385777	shore:14075	hg19_cpg_shores
cg08985785	chr6	39196340	39196341	shore:14820	hg19_cpg_shores
cg22539356	chr15	87667434	87667435	inter:13867	hg19_cpg_inter
cg09888468	chr15	81410853	81410854	island:18374	hg19_cpg_islands
cg08482837	chr2	86038423	86038424	island:3056	hg19_cpg_islands
cg11227987	chr7	158250469	158250470	island:10370	hg19_cpg_islands
cg25465606	chr21	45078421	45078422	island:25768	hg19_cpg_islands
cg03870033	chr4	8396410	8396411	inter:4324	hg19_cpg_inter
cg09681335	chr6	74233510	74233511	island:8269	hg19_cpg_islands
cg03494648	chr11	2322642	2322643	inter:10453	hg19_cpg_inter
cg12934884	chr6	28558070	28558071	shelf:12508	hg19_cpg_shelves
cg01414268	chr8	2480911	2480912	island:10517	hg19_cpg_islands
cg03184290	chr4	111550666	111550667	shore:11100	hg19_cpg_shores
cg20249252	chr12	114852308	114852309	island:16020	hg19_cpg_islands
cg00446414	chr8	29387350	29387351	inter:8073	hg19_cpg_inter
cg02003183	chr14	103415882	103415883	inter:13229	hg19_cpg_inter
cg10009968	chr7	3033408	3033409	inter:6863	hg19_cpg_inter
cg04039799	chr11	19745484	19745485	inter:10597	hg19_cpg_inter
cg01912298	chr17	4872499	4872500	shore:36915	hg19_cpg_shores
cg13877502	chr9	707387	707388	island:11450	hg19_cpg_islands
cg09544728	chr7	601503	601504	island:8880	hg19_cpg_islands
cg08900101	chr12	114833043	114833044	shore:29317	hg19_cpg_shores
cg10479234	chr2	162277174	162277175	shore:6533	hg19_cpg_shores
cg18116971	chr19	3285973	3285974	island:22655	hg19_cpg_islands
cg22324567	chr8	25899434	25899435	island:10685	hg19_cpg_islands
cg09339818	chr6	100914480	100914481	shore:15366	hg19_cpg_shores
cg24961583	chr3	27765409	27765410	island:4307	hg19_cpg_islands
cg19249107	chr1	55505954	55505955	island:1164	hg19_cpg_islands
cg05437476	chr16	88233989	88233990	island:19898	hg19_cpg_islands
cg02223801	chr7	157366933	157366934	shelf:16361	hg19_cpg_shelves
cg00637745	chr2	121497334	121497335	shore:6157	hg19_cpg_shores
cg02661079	chr20	44829722	44829723	island:25197	hg19_cpg_islands
cg11830096	chr5	140865433	140865434	shore:13214	hg19_cpg_shores
cg23404877	chr2	85553759	85553760	shore:5616	hg19_cpg_shores
cg01263386	chr19	47933586	47933587	island:24207	hg19_cpg_islands
cg13498757	chr1	152161927	152161928	island:1698	hg19_cpg_islands
cg03877767	chr2	11680057	11680058	inter:1975	hg19_cpg_inter
cg22371492	chr1	170637796	170637797	shelf:3028	hg19_cpg_shelves
cg13579167	chr11	2772852	2772853	inter:10460	hg19_cpg_inter
cg03312117	chr2	101359133	101359134	inter:2452	hg19_cpg_inter
cg05437823	chr6	50813676	50813677	island:8201	hg19_cpg_islands
cg05415840	chr8	143694305	143694306	shore:20619	hg19_cpg_shores
cg11318054	chr7	157361692	157361693	island:10322	hg19_cpg_islands
cg24913868	chr10	101296069	101296070	island:13339	hg19_cpg_islands
cg20817483	chr6	5851644	5851645	island:7637	hg19_cpg_islands
cg18356785	chr11	47611780	47611781	island:14315	hg19_cpg_islands
cg24419324	chr2	223172329	223172330	shore:7160	hg19_cpg_shores
cg07276534	chr3	193534580	193534581	inter:4095	hg19_cpg_inter
cg26444528	chr13	58207859	58207860	island:16686	hg19_cpg_islands
cg10812889	chr1	153014310	153014311	inter:1245	hg19_cpg_inter
cg26589485	chr17	1838439	1838440	shore:36777	hg19_cpg_shores
cg01077058	chr2	241083864	241083865	inter:3128	hg19_cpg_inter
cg24044478	chr8	145035191	145035192	inter:8558	hg19_cpg_inter
cg19666287	chr13	45945197	45945198	inter:12471	hg19_cpg_inter
cg08466792	chr5	3603227	3603228	shore:11974	hg19_cpg_shores
cg15977685	chr6	168743593	168743594	inter:6702	hg19_cpg_inter
cg22161376	chr15	67813132	67813133	shore:33343	hg19_cpg_shores
cg12276123	chr2	155555157	155555158	island:3504	hg19_cpg_islands
cg17153122	chr6	1311165	1311166	island:7583	hg19_cpg_islands
cg15420468	chr6	166486120	166486121	inter:6660	hg19_cpg_inter
cg07803375	chr7	811206	811207	shelf:14212	hg19_cpg_shelves
cg10120897	chr16	88498132	88498133	island:19910	hg19_cpg_islands
cg04422562	chr7	155247170	155247171	island:10262	hg19_cpg_islands
cg23519572	chr13	114808934	114808935	shore:31045	hg19_cpg_shores
cg09984124	chr19	54666376	54666377	island:24545	hg19_cpg_islands
cg16312968	chr6	6900945	6900946	inter:5836	hg19_cpg_inter
cg11322464	chr6	125475385	125475386	island:8485	hg19_cpg_islands
cg01612158	chr1	157567720	157567721	inter:1329	hg19_cpg_inter
cg26525457	chr17	76672843	76672844	inter:15857	hg19_cpg_inter
cg13592064	chr6	100915634	100915635	island:8375	hg19_cpg_islands
cg11841394	chr12	114841536	114841537	shore:29321	hg19_cpg_shores
cg03889013	chr10	134143489	134143490	shore:25044	hg19_cpg_shores
cg02214470	chr11	85071093	85071094	inter:11101	hg19_cpg_inter
cg09040078	chr16	23291476	23291477	inter:14258	hg19_cpg_inter
cg06329392	chr13	40762435	40762436	inter:12444	hg19_cpg_inter
cg18101333	chr6	33757359	33757360	shore:14670	hg19_cpg_shores
cg17808634	chr1	4275141	4275142	inter:131	hg19_cpg_inter
cg04168675	chr2	225809655	225809656	inter:2998	hg19_cpg_inter
cg14573833	chr9	139096200	139096201	shore:22870	hg19_cpg_shores
cg11104088	chr10	7859676	7859677	shore:23353	hg19_cpg_shores
cg18759102	chr1	3100343	3100344	shelf:249	hg19_cpg_shelves
cg27217253	chr17	8648562	8648563	shore:37137	hg19_cpg_shores
cg16399136	chr1	151104003	151104004	island:1674	hg19_cpg_islands
cg25814383	chr19	19336240	19336241	shore:42606	hg19_cpg_shores
cg15013801	chr10	73976790	73976791	shore:24068	hg19_cpg_shores
cg02724461	chr16	88905520	88905521	island:19962	hg19_cpg_islands
cg10334741	chr11	128321749	128321750	island:15113	hg19_cpg_islands
cg09696091	chr5	3564465	3564466	inter:4991	hg19_cpg_inter
cg02111748	chr2	43903650	43903651	inter:2137	hg19_cpg_inter
cg15737177	chr12	8717467	8717468	inter:11488	hg19_cpg_inter
cg04784471	chr16	2765637	2765638	island:18908	hg19_cpg_islands
cg18222500	chr17	143285	143286	inter:14873	hg19_cpg_inter
cg08884571	chr19	45901453	45901454	island:24103	hg19_cpg_islands
cg25125450	chr22	32601274	32601275	inter:18785	hg19_cpg_inter
cg06647751	chr10	88149324	88149325	island:13221	hg19_cpg_islands
cg07171538	chr2	105462246	105462247	shore:5906	hg19_cpg_shores
cg08564172	chr5	73833812	73833813	inter:5208	hg19_cpg_inter
cg14160968	chr4	77723057	77723058	shore:10849	hg19_cpg_shores
cg01476242	chr17	78774030	78774031	shore:39194	hg19_cpg_shores
cg25588725	chr6	31703139	31703140	inter:6035	hg19_cpg_inter
cg14315054	chr1	221068730	221068731	shore:4076	hg19_cpg_shores
cg04757389	chr19	5250655	5250656	island:22836	hg19_cpg_islands
cg14552982	chr9	133568226	133568227	shore:22574	hg19_cpg_shores
cg14294859	chr9	130862556	130862557	inter:9255	hg19_cpg_inter
cg26584456	chr10	81114059	81114060	inter:9963	hg19_cpg_inter
cg08227526	chr4	155663529	155663530	shore:11410	hg19_cpg_shores
cg19925204	chr10	119307692	119307693	shelf:21454	hg19_cpg_shelves
cg11008123	chr11	33097335	33097336	inter:10634	hg19_cpg_inter
cg01286133	chr21	27540106	27540107	shore:46298	hg19_cpg_shores
cg17799599	chr17	64787605	64787606	inter:15709	hg19_cpg_inter
cg15338884	chr10	133913937	133913938	inter:10324	hg19_cpg_inter
cg10673740	chr10	121411826	121411827	island:13551	hg19_cpg_islands
cg17585615	chr21	46128908	46128909	shore:46678	hg19_cpg_shores
cg05789359	chr6	168377723	168377724	island:8733	hg19_cpg_islands
cg15650509	chr2	237476609	237476610	island:3997	hg19_cpg_islands
cg01251835	chr22	20783963	20783964	island:26035	hg19_cpg_islands
cg14742937	chr8	39172097	39172098	inter:8112	hg19_cpg_inter
cg16986298	chr1	27324471	27324472	shelf:1010	hg19_cpg_shelves
cg10593047	chr2	232526667	232526668	island:3936	hg19_cpg_islands
cg14819504	chr2	160761413	160761414	island:3521	hg19_cpg_islands
cg04064828	chr10	134002751	134002752	shore:25031	hg19_cpg_shores
cg21210224	chr15	65186306	65186307	inter:13645	hg19_cpg_inter
cg15931205	chr6	29894820	29894821	island:7873	hg19_cpg_islands
cg05401764	chr3	157815808	157815809	island:5069	hg19_cpg_islands
cg27112666	chr6	100050791	100050792	shore:15344	hg19_cpg_shores
cg00707814	chr12	121893668	121893669	shelf:25481	hg19_cpg_shelves
cg18045973	chr5	3269604	3269605	inter:4988	hg19_cpg_inter
cg16550264	chr12	115813214	115813215	inter:12057	hg19_cpg_inter
cg08474521	chr7	1315866	1315867	island:8963	hg19_cpg_islands
cg17302155	chr6	100061111	100061112	island:8361	hg19_cpg_islands
cg04861869	chr15	101728611	101728612	inter:13969	hg19_cpg_inter
cg09550083	chr2	66672337	66672338	shore:5383	hg19_cpg_shores
cg22274273	chr6	135137590	135137591	inter:6499	hg19_cpg_inter
cg03063015	chr6	96634353	96634354	inter:6357	hg19_cpg_inter
cg05306310	chr21	43186286	43186287	island:25714	hg19_cpg_islands
cg12123470	chr10	7215341	7215342	shore:23343	hg19_cpg_shores
cg07793033	chr16	85256423	85256424	inter:14732	hg19_cpg_inter
cg06183338	chr5	178004204	178004205	island:7482	hg19_cpg_islands
cg05304393	chr16	1545405	1545406	shore:34344	hg19_cpg_shores
cg13702536	chr12	123215553	123215554	inter:12134	hg19_cpg_inter
cg12778065	chr13	110900693	110900694	inter:12612	hg19_cpg_inter
cg07363697	chr11	134945848	134945849	inter:11383	hg19_cpg_inter
cg23637880	chr8	142189756	142189757	inter:8484	hg19_cpg_inter
cg08775595	chr8	126608642	126608643	inter:8444	hg19_cpg_inter
cg11842415	chr1	75599667	75599668	shore:2274	hg19_cpg_shores
cg14299483	chr14	101967780	101967781	inter:13203	hg19_cpg_inter
cg20099104	chr10	130339669	130339670	island:13626	hg19_cpg_islands
cg02093006	chr10	32201942	32201943	inter:9690	hg19_cpg_inter
cg22961212	chr5	66564534	66564535	inter:5169	hg19_cpg_inter
cg18623980	chr2	45240563	45240564	island:2810	hg19_cpg_islands
cg15132565	chr5	72740154	72740155	island:6762	hg19_cpg_islands
cg04814450	chr16	72821665	72821666	shore:35979	hg19_cpg_shores
cg23610041	chr20	39320926	39320927	shore:45439	hg19_cpg_shores
cg25446076	chr21	38083149	38083150	shore:46427	hg19_cpg_shores
cg02017074	chr12	117425053	117425054	inter:12065	hg19_cpg_inter
cg04832450	chr16	84487078	84487079	inter:14721	hg19_cpg_inter
cg06469229	chr5	59188213	59188214	shore:12306	hg19_cpg_shores
cg04221650	chr1	152681887	152681888	inter:1244	hg19_cpg_inter
cg26325335	chr3	50402333	50402334	island:4537	hg19_cpg_islands
cg17648080	chr17	2141841	2141842	inter:14922	hg19_cpg_inter
cg14502818	chr4	188829287	188829288	inter:4892	hg19_cpg_inter
cg25282951	chr1	15095376	15095377	inter:249	hg19_cpg_inter
cg03662997	chr11	15963027	15963028	island:14115	hg19_cpg_islands
cg00221709	chr15	96905554	96905555	shore:33937	hg19_cpg_shores
cg18237047	chr7	5276991	5276992	inter:6885	hg19_cpg_inter
cg24770596	chr10	104170513	104170514	island:13433	hg19_cpg_islands
cg27014538	chr18	30353240	30353241	shore:39901	hg19_cpg_shores
cg12779445	chr7	157367462	157367463	shore:18905	hg19_cpg_shores
cg10581012	chr11	110384827	110384828	inter:11189	hg19_cpg_inter
cg03591606	chr8	1649522	1649523	island:10491	hg19_cpg_islands
cg18087306	chr19	2446487	2446488	shore:41014	hg19_cpg_shores
cg09047573	chr5	137474905	137474906	inter:5438	hg19_cpg_inter
cg06875413	chr7	130115737	130115738	inter:7596	hg19_cpg_inter
cg07985890	chr11	65190999	65191000	island:14540	hg19_cpg_islands
cg11416243	chr10	11207907	11207908	island:12777	hg19_cpg_islands
cg01243371	chr16	86547386	86547387	shore:36224	hg19_cpg_shores
cg09605693	chr8	143463488	143463489	inter:8507	hg19_cpg_inter
cg04224064	chr14	36992233	36992234	island:17158	hg19_cpg_islands
cg03330374	chr7	158061405	158061406	shore:18977	hg19_cpg_shores
cg17422774	chr10	124901928	124901929	island:13578	hg19_cpg_islands
cg00741954	chr6	1766046	1766047	inter:5801	hg19_cpg_inter
cg14252279	chr9	124361084	124361085	island:12127	hg19_cpg_islands
cg02428792	chr4	25090597	25090598	shore:10487	hg19_cpg_shores
cg14127046	chr2	236147233	236147234	inter:3065	hg19_cpg_inter
cg07136646	chr12	114875637	114875638	shelf:25347	hg19_cpg_shelves
cg22528270	chr7	151505116	151505117	inter:7726	hg19_cpg_inter
cg20457732	chr1	71172486	71172487	inter:878	hg19_cpg_inter
cg04374711	chr16	31008960	31008961	island:19336	hg19_cpg_islands
cg20704654	chr20	30072118	30072119	island:24980	hg19_cpg_islands
cg01456571	chr8	23021325	23021326	island:10664	hg19_cpg_islands
cg02503159	chr6	5026324	5026325	inter:5829	hg19_cpg_inter
cg16413687	chr12	85672623	85672624	shore:28955	hg19_cpg_shores
cg24896649	chr4	188916726	188916727	island:6322	hg19_cpg_islands
cg03947979	chr6	78176785	78176786	shelf:13216	hg19_cpg_shelves
cg11936643	chr10	116286411	116286412	inter:10196	hg19_cpg_inter
cg16526287	chr6	15524865	15524866	inter:5881	hg19_cpg_inter
cg20181887	chr12	123753272	123753273	shore:29559	hg19_cpg_shores
cg07104895	chr17	79936499	79936500	shore:39376	hg19_cpg_shores
cg26319015	chr7	5647145	5647146	island:9151	hg19_cpg_islands
cg06612736	chr9	72375599	72375600	shore:21601	hg19_cpg_shores
cg25463742	chr1	10839574	10839575	inter:211	hg19_cpg_inter
cg12302982	chr2	39471028	39471029	island:2767	hg19_cpg_islands
cg04299200	chr5	534332	534333	shore:11759	hg19_cpg_shores
cg03707308	chr6	6002766	6002767	island:7642	hg19_cpg_islands
cg07564088	chr5	95170684	95170685	island:6870	hg19_cpg_islands
cg06833564	chr16	4665307	4665308	island:19007	hg19_cpg_islands
cg03738707	chr2	128453335	128453336	island:3369	hg19_cpg_islands
cg01817364	chr5	43037411	43037412	island:6640	hg19_cpg_islands
cg20561830	chr14	81893829	81893830	inter:13091	hg19_cpg_inter
cg14769786	chr17	1881333	1881334	shore:36780	hg19_cpg_shores
cg24676071	chr7	45613410	45613411	island:9445	hg19_cpg_islands
cg09800974	chr5	178688272	178688273	shelf:12007	hg19_cpg_shelves
cg01283201	chr5	77806169	77806170	island:6807	hg19_cpg_islands
cg20631820	chr13	95086158	95086159	inter:12560	hg19_cpg_inter
cg06766860	chr12	132863983	132863984	shore:29861	hg19_cpg_shores
cg01516005	chr10	122709814	122709815	shore:24830	hg19_cpg_shores
cg09914513	chr19	18359562	18359563	inter:16931	hg19_cpg_inter
cg03167844	chr2	817733	817734	inter:1892	hg19_cpg_inter
cg14325436	chr19	17404977	17404978	island:23374	hg19_cpg_islands
cg07894352	chr19	44763993	44763994	island:24056	hg19_cpg_islands
cg23434428	chr10	6557129	6557130	inter:9579	hg19_cpg_inter
cg13930811	chr9	125874627	125874628	inter:9190	hg19_cpg_inter
cg06351537	chr22	49798750	49798751	island:26537	hg19_cpg_islands
cg20790030	chr1	3051130	3051131	inter:93	hg19_cpg_inter
cg21463262	chr13	113539522	113539523	shore:30886	hg19_cpg_shores
cg08171351	chr22	17600844	17600845	island:25945	hg19_cpg_islands
cg07212761	chr1	3199650	3199651	shelf:259	hg19_cpg_shelves
cg10418162	chr16	54316270	54316271	shore:35588	hg19_cpg_shores
cg25637894	chr3	147074130	147074131	shelf:8178	hg19_cpg_shelves
cg13879483	chr12	95942907	95942908	island:15849	hg19_cpg_islands
cg18204321	chr18	3453798	3453799	shore:39614	hg19_cpg_shores
cg07296387	chr20	44838981	44838982	island:25198	hg19_cpg_islands
cg22402753	chr11	56512503	56512504	inter:10731	hg19_cpg_inter
cg20340346	chr11	1250892	1250893	shore:25430	hg19_cpg_shores
cg07885629	chr7	129422915	129422916	shore:18407	hg19_cpg_shores
cg05543458	chr11	123430949	123430950	inter:11298	hg19_cpg_inter
cg09856068	chr5	170878246	170878247	shore:13501	hg19_cpg_shores
cg08833741	chr8	37309846	37309847	inter:8091	hg19_cpg_inter
cg06780216	chr16	2374397	2374398	inter:14055	hg19_cpg_inter
cg00970752	chr1	15711443	15711444	inter:255	hg19_cpg_inter
cg02554361	chr16	11001757	11001758	island:19057	hg19_cpg_islands
cg05404698	chr6	28956247	28956248	island:7855	hg19_cpg_islands
cg17429000	chr5	76936636	76936637	island:6798	hg19_cpg_islands
cg26183708	chr6	30955425	30955426	inter:6019	hg19_cpg_inter
cg09262666	chr19	5507452	5507453	island:22844	hg19_cpg_islands
cg02062409	chr12	98850881	98850882	island:15863	hg19_cpg_islands
cg06992285	chr8	99952047	99952048	island:11052	hg19_cpg_islands
cg21726372	chr4	111540884	111540885	shore:11097	hg19_cpg_shores
cg04851348	chr1	162826115	162826116	inter:1379	hg19_cpg_inter
cg05583608	chr16	51147536	51147537	island:19472	hg19_cpg_islands
cg16945312	chr6	1393028	1393029	shore:13934	hg19_cpg_shores
cg26500080	chr17	6338554	6338555	inter:14985	hg19_cpg_inter
cg13420845	chr1	155220231	155220232	island:1758	hg19_cpg_islands
cg10505973	chr14	104940386	104940387	island:17686	hg19_cpg_islands
cg13790353	chr11	85565559	85565560	shore:27140	hg19_cpg_shores
cg13898104	chr10	134536902	134536903	shore:25076	hg19_cpg_shores
cg02622133	chr16	1061920	1061921	shore:34227	hg19_cpg_shores
cg19127638	chr10	70322442	70322443	shore:23978	hg19_cpg_shores
cg26048630	chr1	170640675	170640676	inter:1419	hg19_cpg_inter
cg02555772	chr16	1079316	1079317	shore:34233	hg19_cpg_shores
cg13945749	chr5	2866465	2866466	shore:11960	hg19_cpg_shores
cg11738604	chr10	7573562	7573563	inter:9583	hg19_cpg_inter
cg24700929	chr12	114855417	114855418	shelf:25346	hg19_cpg_shelves
cg03799283	chr15	96910011	96910012	island:18533	hg19_cpg_islands
cg12477370	chr6	45391852	45391853	shore:15015	hg19_cpg_shores
cg04792330	chr20	21001266	21001267	island:24927	hg19_cpg_islands
cg02495250	chr16	82735595	82735596	inter:14708	hg19_cpg_inter
cg24127748	chr22	17680531	17680532	inter:18559	hg19_cpg_inter
cg26799209	chr8	72754953	72754954	shore:20023	hg19_cpg_shores
cg14557064	chr5	1752840	1752841	inter:4972	hg19_cpg_inter
cg22656420	chr2	74740238	74740239	shore:5557	hg19_cpg_shores
cg05752393	chr18	43418829	43418830	island:21918	hg19_cpg_islands
cg20304857	chr2	31298462	31298463	inter:2083	hg19_cpg_inter
cg13580834	chr9	124022933	124022934	inter:9169	hg19_cpg_inter
cg19084589	chr1	26737711	26737712	island:700	hg19_cpg_islands
cg03315007	chr1	2137067	2137068	island:172	hg19_cpg_islands
cg14521995	chr7	157263638	157263639	shore:18890	hg19_cpg_shores
cg24822053	chr19	18979397	18979398	island:23492	hg19_cpg_islands
cg05904716	chr5	179779205	179779206	island:7534	hg19_cpg_islands
cg02634861	chr1	10757954	10757955	island:421	hg19_cpg_islands
cg02493798	chr17	6899577	6899578	island:20263	hg19_cpg_islands
cg17390350	chr7	42267747	42267748	island:9400	hg19_cpg_islands
cg25099095	chr6	156954565	156954566	shelf:13821	hg19_cpg_shelves
cg00924004	chr8	65490710	65490711	shore:19956	hg19_cpg_shores
cg20690085	chr8	1895558	1895559	shore:19214	hg19_cpg_shores
cg11437063	chr10	1715848	1715849	inter:9544	hg19_cpg_inter
cg20092736	chr11	67982703	67982704	shore:26797	hg19_cpg_shores
cg03740978	chr18	24127875	24127876	island:21867	hg19_cpg_islands
cg04413904	chr16	1088479	1088480	island:18719	hg19_cpg_islands
cg15528437	chr5	134386159	134386160	island:7026	hg19_cpg_islands
cg08875948	chr6	146755900	146755901	island:8583	hg19_cpg_islands
cg16100355	chr13	113648607	113648608	island:16893	hg19_cpg_islands
cg00332882	chr20	22401271	22401272	inter:17866	hg19_cpg_inter
cg14799457	chr18	19927125	19927126	shore:39832	hg19_cpg_shores
cg08756121	chr8	8820884	8820885	island:10547	hg19_cpg_islands
cg27258551	chr16	23197740	23197741	island:19188	hg19_cpg_islands
cg11362010	chr3	181442713	181442714	shore:9523	hg19_cpg_shores
cg12856760	chr17	77976092	77976093	inter:15882	hg19_cpg_inter
cg23597057	chr1	154733198	154733199	island:1733	hg19_cpg_islands
cg04123310	chr1	27677072	27677073	island:723	hg19_cpg_islands
cg07449450	chr11	17566051	17566052	island:14131	hg19_cpg_islands
cg14431024	chr2	127734416	127734417	island:3348	hg19_cpg_islands
cg02332902	chr7	1103177	1103178	shelf:14246	hg19_cpg_shelves
cg22198853	chr6	1594411	1594412	inter:5800	hg19_cpg_inter
cg09682128	chr13	100613240	100613241	shore:30673	hg19_cpg_shores
cg00783553	chr1	7023495	7023496	shore:587	hg19_cpg_shores
cg16393742	chr12	132922227	132922228	island:16325	hg19_cpg_islands
cg27152208	chr6	10419016	10419017	shore:14088	hg19_cpg_shores
cg09590377	chr2	8597389	8597390	island:2554	hg19_cpg_islands
cg10643691	chr8	95246514	95246515	inter:8326	hg19_cpg_inter
cg27001894	chr10	13022624	13022625	inter:9604	hg19_cpg_inter
cg01477942	chr10	2978022	2978023	inter:9551	hg19_cpg_inter
cg21402265	chr2	220197046	220197047	shore:7112	hg19_cpg_shores
cg04225785	chr5	759544	759545	shelf:10314	hg19_cpg_shelves
cg16627829	chr19	36394482	36394483	shelf:36360	hg19_cpg_shelves
cg12673726	chr10	101606026	101606027	inter:10087	hg19_cpg_inter
cg08690999	chr5	92923396	92923397	shore:12610	hg19_cpg_shores
cg17573301	chr5	72732265	72732266	shore:12432	hg19_cpg_shores
cg21132536	chr20	33465180	33465181	shore:45298	hg19_cpg_shores
cg12123693	chr15	96454402	96454403	inter:13935	hg19_cpg_inter
cg13608166	chr18	77157986	77157987	island:22126	hg19_cpg_islands
cg10058204	chr10	91453851	91453852	inter:10014	hg19_cpg_inter
cg08419873	chr13	27296010	27296011	inter:12381	hg19_cpg_inter
cg10606127	chr19	56215426	56215427	island:24634	hg19_cpg_islands
cg08767686	chr5	51426	51427	island:6345	hg19_cpg_islands
cg06429214	chr5	110062417	110062418	inter:5311	hg19_cpg_inter
cg02164574	chr2	176985592	176985593	shore:6692	hg19_cpg_shores
cg15689180	chr1	23897764	23897765	shelf:886	hg19_cpg_shelves
cg17916490	chr2	11810173	11810174	island:2599	hg19_cpg_islands
cg00040312	chr12	54424679	54424680	island:15636	hg19_cpg_islands
cg17303756	chr6	99279108	99279109	shore:15321	hg19_cpg_shores
cg23060390	chr11	75863429	75863430	inter:11059	hg19_cpg_inter
cg26787381	chr20	25128777	25128778	island:24964	hg19_cpg_islands
cg25417842	chr7	150822987	150822988	island:10204	hg19_cpg_islands
cg08887400	chr6	30652376	30652377	shelf:12599	hg19_cpg_shelves
cg13273340	chr11	62690717	62690718	shore:26389	hg19_cpg_shores
cg20413202	chr1	10056853	10056854	shore:686	hg19_cpg_shores
cg05781504	chr5	145713607	145713608	shore:13270	hg19_cpg_shores
cg05448404	chr4	779173	779174	island:5351	hg19_cpg_islands
cg18642503	chr19	14089711	14089712	island:23262	hg19_cpg_islands
cg17826518	chr1	13912116	13912117	shore:793	hg19_cpg_shores
cg20498563	chr3	155446146	155446147	inter:3944	hg19_cpg_inter
cg15605858	chr15	29395932	29395933	island:17880	hg19_cpg_islands
cg16916549	chr17	71547405	71547406	inter:15740	hg19_cpg_inter
cg18103859	chr14	61110002	61110003	shore:31608	hg19_cpg_shores
cg06799422	chr15	41952235	41952236	shore:32938	hg19_cpg_shores
cg06382344	chr2	162280519	162280520	island:3533	hg19_cpg_islands
cg13857210	chr9	138999217	138999218	inter:9434	hg19_cpg_inter
cg00676085	chr12	52991945	52991946	shelf:24625	hg19_cpg_shelves
cg07949720	chr13	112856747	112856748	inter:12652	hg19_cpg_inter
cg10140309	chr20	49548661	49548662	shore:45671	hg19_cpg_shores
cg25233139	chr13	112187396	112187397	inter:12637	hg19_cpg_inter
cg02495310	chr5	134366831	134366832	shore:12923	hg19_cpg_shores
cg19814210	chr7	77045887	77045888	shore:17788	hg19_cpg_shores
cg18130905	chr18	30517666	30517667	inter:16145	hg19_cpg_inter
cg20415053	chr1	26527928	26527929	inter:430	hg19_cpg_inter
cg08557970	chr6	166856094	166856095	inter:6667	hg19_cpg_inter
cg13715631	chr5	134366914	134366915	island:7023	hg19_cpg_islands
cg10904986	chr8	145555806	145555807	island:11384	hg19_cpg_islands
cg21039679	chr15	38989738	38989739	inter:13456	hg19_cpg_inter
cg08705647	chr5	132608124	132608125	inter:5400	hg19_cpg_inter
cg02381965	chr2	3418480	3418481	inter:1920	hg19_cpg_inter
cg22806907	chr17	40826212	40826213	shore:38001	hg19_cpg_shores
cg27586797	chr5	13664584	13664585	inter:5025	hg19_cpg_inter
cg18163452	chr1	63466707	63466708	inter:842	hg19_cpg_inter
cg04927931	chr6	100911701	100911702	shore:15365	hg19_cpg_shores
cg01152025	chr9	15305873	15305874	shore:21060	hg19_cpg_shores
cg26837853	chr8	3970118	3970119	inter:7905	hg19_cpg_inter
cg20353001	chr6	1524618	1524619	shore:13939	hg19_cpg_shores
cg05905586	chr5	81048305	81048306	shore:12552	hg19_cpg_shores
cg14836602	chr5	3592718	3592719	shore:11973	hg19_cpg_shores
cg05981500	chr5	95770238	95770239	shore:12638	hg19_cpg_shores
cg22912095	chr22	29281173	29281174	shore:47318	hg19_cpg_shores
cg27020216	chr3	153840347	153840348	island:5048	hg19_cpg_islands
cg06808498	chr14	60974525	60974526	shore:31602	hg19_cpg_shores
cg25122233	chr12	54412506	54412507	shore:28604	hg19_cpg_shores
cg06065125	chr4	85402870	85402871	island:5930	hg19_cpg_islands
cg04880091	chr8	43132451	43132452	island:10805	hg19_cpg_islands
cg12716639	chr11	119234198	119234199	shore:27491	hg19_cpg_shores
cg12126857	chr1	35384669	35384670	inter:565	hg19_cpg_inter
cg00852603	chr18	76725495	76725496	island:22113	hg19_cpg_islands
cg10082647	chr12	107348855	107348856	shore:29151	hg19_cpg_shores
cg09993319	chr10	131529435	131529436	inter:10296	hg19_cpg_inter
cg13356117	chr11	113185561	113185562	island:14968	hg19_cpg_islands
cg07921384	chr2	220299740	220299741	island:3859	hg19_cpg_islands
cg15750986	chr7	98249103	98249104	shore:17954	hg19_cpg_shores
cg00341885	chr19	4323034	4323035	island:22756	hg19_cpg_islands
cg16530177	chr6	6320324	6320325	inter:5835	hg19_cpg_inter
cg07534448	chr6	99236061	99236062	inter:6362	hg19_cpg_inter
cg20090108	chr11	88242488	88242489	island:14872	hg19_cpg_islands
cg16316162	chr8	144660157	144660158	island:11302	hg19_cpg_islands
cg19856705	chr1	234667500	234667501	inter:1788	hg19_cpg_inter
cg06831064	chr16	2229298	2229299	island:18865	hg19_cpg_islands
cg05594286	chr16	86840467	86840468	inter:14763	hg19_cpg_inter
cg02046552	chr8	21914287	21914288	island:10635	hg19_cpg_islands
cg23986620	chr2	177012706	177012707	shore:6702	hg19_cpg_shores
cg13549345	chr9	138904964	138904965	shore:22850	hg19_cpg_shores
cg04113075	chr6	146865487	146865488	shore:15760	hg19_cpg_shores
cg16676292	chr11	46718049	46718050	shelf:22498	hg19_cpg_shelves
cg12850379	chr8	54935605	54935606	shore:19857	hg19_cpg_shores
cg06963308	chr16	84252035	84252036	inter:14716	hg19_cpg_inter
cg00793935	chr2	234847769	234847770	island:3973	hg19_cpg_islands
cg23348014	chr7	94023483	94023484	inter:7376	hg19_cpg_inter
cg08144278	chr19	436677	436678	island:22239	hg19_cpg_islands
cg08717980	chr5	1386005	1386006	island:6462	hg19_cpg_islands
cg20285974	chr11	526362	526363	inter:10396	hg19_cpg_inter
cg23248150	chr4	166796183	166796184	shore:11469	hg19_cpg_shores
cg13899017	chr1	159158444	159158445	island:1828	hg19_cpg_islands
cg14989164	chr1	180205157	180205158	shore:3617	hg19_cpg_shores
cg10634728	chr19	418906	418907	island:22234	hg19_cpg_islands
cg08523848	chr16	88532266	88532267	inter:14802	hg19_cpg_inter
cg27616039	chr16	1207075	1207076	island:18737	hg19_cpg_islands
cg26527263	chr1	53875972	53875973	inter:792	hg19_cpg_inter
cg23192683	chr3	194208907	194208908	shore:9712	hg19_cpg_shores
cg08461949	chr19	52104632	52104633	island:24458	hg19_cpg_islands
cg20144530	chr4	48915431	48915432	inter:4452	hg19_cpg_inter
cg24720008	chr10	44788044	44788045	shore:23726	hg19_cpg_shores
cg12821539	chr13	100642775	100642776	island:16772	hg19_cpg_islands
cg13638867	chr11	2241568	2241569	inter:10452	hg19_cpg_inter
cg03582371	chr17	77951707	77951708	shore:39136	hg19_cpg_shores
cg17918270	chr2	1983484	1983485	inter:1911	hg19_cpg_inter
cg22078710	chr15	53087599	53087600	shore:33123	hg19_cpg_shores
cg05852143	chr12	5540116	5540117	island:15241	hg19_cpg_islands
cg24529814	chr1	3028457	3028458	island:239	hg19_cpg_islands
cg04246763	chr1	87617811	87617812	island:1292	hg19_cpg_islands
cg11329678	chr5	2165422	2165423	inter:4982	hg19_cpg_inter
cg14672084	chr5	140857941	140857942	island:7193	hg19_cpg_islands
cg26857315	chr19	932759	932760	island:22327	hg19_cpg_islands
cg26920451	chr15	34260956	34260957	inter:13431	hg19_cpg_inter
cg07740306	chr18	77246369	77246370	island:22148	hg19_cpg_islands
cg00527440	chr2	242549864	242549865	island:4113	hg19_cpg_islands
cg20005518	chr17	33759484	33759485	inter:15281	hg19_cpg_inter
cg02474542	chr11	72300891	72300892	shore:26945	hg19_cpg_shores
cg17967260	chr6	166242715	166242716	shore:15980	hg19_cpg_shores
cg13052101	chr11	68517529	68517530	shore:26825	hg19_cpg_shores
cg26328335	chr12	50354840	50354841	island:15525	hg19_cpg_islands
cg00857907	chr2	202896898	202896899	shore:6897	hg19_cpg_shores
cg12291059	chr18	19997924	19997925	inter:16111	hg19_cpg_inter
cg26852723	chr10	15356129	15356130	inter:9621	hg19_cpg_inter
cg22366350	chr12	57082604	57082605	shore:28710	hg19_cpg_shores
cg17185060	chr3	193990712	193990713	shelf:8562	hg19_cpg_shelves
cg13661012	chr2	1516352	1516353	island:2497	hg19_cpg_islands
cg08474859	chr4	85414016	85414017	island:5933	hg19_cpg_islands
cg20686446	chr19	50320090	50320091	shore:44097	hg19_cpg_shores
cg13849454	chr9	14348844	14348845	island:11507	hg19_cpg_islands
cg15564098	chr7	27281346	27281347	shore:17047	hg19_cpg_shores
cg02113055	chr10	45072520	45072521	inter:9758	hg19_cpg_inter
cg15611336	chr15	75248496	75248497	island:18296	hg19_cpg_islands
cg08431931	chr22	42394659	42394660	island:26384	hg19_cpg_islands
cg16768697	chr7	1787831	1787832	shore:16503	hg19_cpg_shores
cg14292220	chr9	138991848	138991849	shore:22857	hg19_cpg_shores
cg14669379	chr1	112058559	112058560	island:1432	hg19_cpg_islands
cg00186529	chr6	170452864	170452865	island:8794	hg19_cpg_islands
cg11459773	chr19	45262055	45262056	shore:43576	hg19_cpg_shores
cg06248767	chr8	56852290	56852291	inter:8186	hg19_cpg_inter
cg26150582	chr12	131605488	131605489	shore:29760	hg19_cpg_shores
cg17227257	chr4	1202694	1202695	shore:9981	hg19_cpg_shores
cg14035231	chr1	75602925	75602926	shore:2276	hg19_cpg_shores
cg16871561	chr12	98986887	98986888	shore:29039	hg19_cpg_shores
cg07059402	chr22	38244781	38244782	shore:47549	hg19_cpg_shores
cg09263516	chr12	115107338	115107339	shore:29333	hg19_cpg_shores
cg05973772	chr4	154178277	154178278	inter:4774	hg19_cpg_inter
cg03003746	chr1	1102833	1102834	shelf:49	hg19_cpg_shelves
cg06068085	chr5	127871927	127871928	shore:12816	hg19_cpg_shores
cg27252970	chr2	220348312	220348313	shore:7125	hg19_cpg_shores
cg11039476	chr2	127978579	127978580	shore:6196	hg19_cpg_shores
cg23248887	chr14	38679643	38679644	island:17178	hg19_cpg_islands
cg05233946	chr22	32078088	32078089	inter:18780	hg19_cpg_inter
cg13732582	chr4	39448975	39448976	island:5728	hg19_cpg_islands
cg13605398	chr17	7826366	7826367	island:20325	hg19_cpg_islands
cg00826640	chr7	157381078	157381079	inter:7786	hg19_cpg_inter
cg24643105	chr11	113928473	113928474	shore:27366	hg19_cpg_shores
cg15704872	chr2	103239842	103239843	shelf:5172	hg19_cpg_shelves
cg18631996	chr5	139526080	139526081	island:7096	hg19_cpg_islands
cg25509871	chr19	40871557	40871558	shore:43304	hg19_cpg_shores
cg07031408	chr13	24269867	24269868	island:16468	hg19_cpg_islands
cg14715697	chr17	77127487	77127488	island:21422	hg19_cpg_islands
cg11260046	chr22	42095536	42095537	island:26374	hg19_cpg_islands
cg11796219	chr3	194854342	194854343	inter:4112	hg19_cpg_inter
cg07365127	chr7	12151221	12151222	island:9210	hg19_cpg_islands
cg06419268	chr1	206879950	206879951	inter:1592	hg19_cpg_inter
cg09357935	chr11	20626264	20626265	shelf:22308	hg19_cpg_shelves
cg04042333	chr17	1104665	1104666	shelf:31472	hg19_cpg_shelves
cg26437112	chr11	58869855	58869856	island:14364	hg19_cpg_islands
cg27430624	chr2	206304062	206304063	inter:2894	hg19_cpg_inter
cg16311536	chr10	105344174	105344175	island:13459	hg19_cpg_islands
cg12246608	chr17	86461	86462	shore:36632	hg19_cpg_shores
cg09955012	chr13	22477006	22477007	inter:12338	hg19_cpg_inter
cg08491376	chr5	404678	404679	inter:4923	hg19_cpg_inter
cg05545914	chr16	51167855	51167856	shore:35563	hg19_cpg_shores
cg13895343	chr17	26708773	26708774	island:20554	hg19_cpg_islands
cg19092317	chr5	72739768	72739769	shore:12434	hg19_cpg_shores
cg13434489	chr1	3189088	3189089	inter:99	hg19_cpg_inter
cg22432041	chr13	113108940	113108941	shore:30844	hg19_cpg_shores
cg11540358	chr6	133003684	133003685	inter:6490	hg19_cpg_inter
cg13509195	chr12	39299716	39299717	shore:28222	hg19_cpg_shores
cg00961325	chr7	41547329	41547330	inter:7067	hg19_cpg_inter
cg08308801	chr10	119867973	119867974	inter:10218	hg19_cpg_inter
cg21434530	chr4	4870486	4870487	shore:10243	hg19_cpg_shores
cg02824888	chr12	115129011	115129012	shore:29339	hg19_cpg_shores
cg10880928	chr9	139715701	139715702	island:12552	hg19_cpg_islands
cg25588348	chr14	76334455	76334456	inter:13057	hg19_cpg_inter
cg00647046	chr10	134734612	134734613	shore:25114	hg19_cpg_shores
cg26764761	chr16	87682142	87682143	shelf:31171	hg19_cpg_shelves
cg19582115	chr14	103436037	103436038	inter:13230	hg19_cpg_inter
cg04512184	chr17	79253941	79253942	shore:39272	hg19_cpg_shores
cg08981777	chr19	48497737	48497738	inter:17422	hg19_cpg_inter
cg10098058	chr6	1400797	1400798	inter:5797	hg19_cpg_inter
cg24404533	chr11	1036766	1036767	island:13904	hg19_cpg_islands
cg15384867	chr12	8995808	8995809	inter:11490	hg19_cpg_inter
cg12800122	chr1	3162454	3162455	shore:408	hg19_cpg_shores
cg02583740	chr7	612613	612614	island:8883	hg19_cpg_islands
cg06329735	chr11	75139390	75139391	shore:27023	hg19_cpg_shores
cg19088635	chr13	114065008	114065009	shore:30955	hg19_cpg_shores
cg01160882	chr10	54075082	54075083	shore:23894	hg19_cpg_shores
cg12486498	chr1	230975106	230975107	inter:1765	hg19_cpg_inter
cg25661973	chr21	34400733	34400734	shore:46358	hg19_cpg_shores
cg17649293	chr2	71134791	71134792	island:2955	hg19_cpg_islands
cg02873315	chr10	131927449	131927450	island:13642	hg19_cpg_islands
cg12515659	chr5	16614241	16614242	shelf:10537	hg19_cpg_shelves
cg08393041	chr3	147109426	147109427	island:5017	hg19_cpg_islands
cg19054158	chr7	1099421	1099422	shore:16404	hg19_cpg_shores
cg08078058	chr19	41307140	41307141	island:23952	hg19_cpg_islands
cg14910227	chr14	101500125	101500126	inter:13199	hg19_cpg_inter
cg03714110	chr5	92923623	92923624	island:6858	hg19_cpg_islands
cg07034850	chr1	23885086	23885087	island:644	hg19_cpg_islands
cg23697546	chr12	54424085	54424086	shore:28607	hg19_cpg_shores
cg04131969	chr2	33951647	33951648	shore:5066	hg19_cpg_shores
cg01666796	chr15	70364327	70364328	inter:13700	hg19_cpg_inter
cg16971668	chr3	27764810	27764811	shore:7938	hg19_cpg_shores
cg18250846	chr2	119592603	119592604	island:3296	hg19_cpg_islands
cg03736795	chr4	174444307	174444308	shore:11516	hg19_cpg_shores
cg26623444	chr7	31376092	31376093	island:9351	hg19_cpg_islands
cg03603211	chr11	76859387	76859388	shore:27075	hg19_cpg_shores
cg10678427	chr3	127176163	127176164	shore:8990	hg19_cpg_shores
cg16659284	chr16	12189952	12189953	inter:14175	hg19_cpg_inter
cg05651176	chr12	4433983	4433984	island:15231	hg19_cpg_islands
cg13834146	chr15	77927305	77927306	island:18336	hg19_cpg_islands
cg02312175	chr15	28340112	28340113	island:17862	hg19_cpg_islands
cg25693302	chr18	55862678	55862679	island:22000	hg19_cpg_islands
cg09315172	chr1	1860133	1860134	shore:227	hg19_cpg_shores
cg21634064	chr22	31480934	31480935	island:26205	hg19_cpg_islands
cg16942327	chr3	193967745	193967746	inter:4101	hg19_cpg_inter
cg10295858	chr16	411352	411353	island:18610	hg19_cpg_islands
cg27177554	chr10	16562102	16562103	island:12816	hg19_cpg_islands
cg08698198	chr5	92684137	92684138	inter:5276	hg19_cpg_inter
cg08617160	chr19	345312	345313	island:22225	hg19_cpg_islands
cg13462557	chr1	62499140	62499141	inter:838	hg19_cpg_inter
cg05857996	chr20	2675418	2675419	shore:44868	hg19_cpg_shores
cg23853165	chr10	42864912	42864913	shore:23660	hg19_cpg_shores
cg02367850	chr16	68273877	68273878	island:19639	hg19_cpg_islands
cg22272840	chr8	10586882	10586883	island:10561	hg19_cpg_islands
cg12581547	chr1	62657689	62657690	shelf:1822	hg19_cpg_shelves
cg00326131	chr2	74668477	74668478	island:3003	hg19_cpg_islands
cg19909117	chr14	96219318	96219319	inter:13158	hg19_cpg_inter
cg15515258	chr13	112728932	112728933	shore:30825	hg19_cpg_shores
cg23901918	chr10	105420747	105420748	island:13462	hg19_cpg_islands
cg26851570	chr2	4600947	4600948	inter:1932	hg19_cpg_inter
cg11909574	chr11	58598338	58598339	inter:10748	hg19_cpg_inter
cg14824386	chr8	41167923	41167924	shore:19722	hg19_cpg_shores
cg27557378	chr16	2286786	2286787	island:18874	hg19_cpg_islands
cg19341652	chr6	116600143	116600144	shore:15514	hg19_cpg_shores
cg09628962	chr15	76005171	76005172	inter:13764	hg19_cpg_inter
cg06847624	chr5	176827671	176827672	island:7440	hg19_cpg_islands
cg12085265	chr1	2014628	2014629	inter:55	hg19_cpg_inter
cg06760423	chr7	789945	789946	shelf:14209	hg19_cpg_shelves
cg20663376	chr15	31372997	31372998	inter:13414	hg19_cpg_inter
cg06382028	chr17	5676269	5676270	inter:14983	hg19_cpg_inter
cg25241559	chr2	241989379	241989380	island:4096	hg19_cpg_islands
cg23001415	chr22	21311401	21311402	island:26046	hg19_cpg_islands
cg24435747	chr1	24514557	24514558	shore:1162	hg19_cpg_shores
cg01509330	chr6	170535724	170535725	inter:6737	hg19_cpg_inter
cg15986919	chr19	55887799	55887800	shore:44475	hg19_cpg_shores
cg19281603	chr19	49611733	49611734	shore:43990	hg19_cpg_shores
cg20904489	chr6	6002032	6002033	shore:14024	hg19_cpg_shores
cg13878677	chr3	13060915	13060916	inter:3258	hg19_cpg_inter
cg18576044	chr14	76015669	76015670	shelf:27483	hg19_cpg_shelves
cg10399005	chr14	70316898	70316899	island:17360	hg19_cpg_islands
cg13996522	chr14	103294363	103294364	inter:13226	hg19_cpg_inter
cg13598010	chr7	72838776	72838777	island:9639	hg19_cpg_islands
cg08492145	chr7	157648386	157648387	shore:18947	hg19_cpg_shores
cg06829538	chr8	21906349	21906350	shore:19466	hg19_cpg_shores
cg01268824	chr19	58220818	58220819	shore:44660	hg19_cpg_shores
cg14802355	chr4	103683140	103683141	shore:11031	hg19_cpg_shores
cg05475524	chr11	66326798	66326799	island:14612	hg19_cpg_islands
cg14430974	chr9	21995735	21995736	island:11548	hg19_cpg_islands
cg13826666	chr9	136600241	136600242	inter:9382	hg19_cpg_inter
cg15215612	chr19	51231736	51231737	island:24430	hg19_cpg_islands
cg17594860	chr1	19615358	19615359	island:571	hg19_cpg_islands
cg07735920	chr10	2815547	2815548	shore:23279	hg19_cpg_shores
cg10440578	chr1	115397857	115397858	island:1464	hg19_cpg_islands
cg08163199	chr6	29974858	29974859	island:7877	hg19_cpg_islands
cg06918474	chr5	126205081	126205082	inter:5365	hg19_cpg_inter
cg23175074	chr10	105212490	105212491	shore:24629	hg19_cpg_shores
cg07937453	chr6	89296807	89296808	inter:6340	hg19_cpg_inter
cg16706502	chr14	31927974	31927975	shore:31308	hg19_cpg_shores
cg15731655	chr12	54357604	54357605	shelf:24692	hg19_cpg_shelves
cg03879386	chr16	49600702	49600703	inter:14468	hg19_cpg_inter
cg26344227	chr7	53287126	53287127	island:9476	hg19_cpg_islands
cg23173307	chr4	786244	786245	island:5352	hg19_cpg_islands
cg08076266	chr2	120190202	120190203	island:3314	hg19_cpg_islands
cg02388378	chr16	54968727	54968728	shore:35593	hg19_cpg_shores
cg03599978	chr1	219834537	219834538	inter:1659	hg19_cpg_inter
cg21721825	chr12	97300410	97300411	shore:29031	hg19_cpg_shores
cg12642815	chr5	150461195	150461196	shore:13351	hg19_cpg_shores
cg22822446	chr10	26883013	26883014	inter:9663	hg19_cpg_inter
cg05676570	chr2	135985164	135985165	inter:2680	hg19_cpg_inter
cg04074001	chr4	148861409	148861410	inter:4758	hg19_cpg_inter
cg21186708	chr13	112716728	112716729	shore:30822	hg19_cpg_shores
cg00339300	chr1	61508924	61508925	island:1183	hg19_cpg_islands
cg03232620	chr7	27197879	27197880	shore:17022	hg19_cpg_shores
cg09701682	chr12	114849055	114849056	shore:29323	hg19_cpg_shores
cg14375923	chr13	91827042	91827043	shore:30601	hg19_cpg_shores
cg10543947	chr22	36635882	36635883	inter:18800	hg19_cpg_inter
cg10486655	chr16	68624584	68624585	inter:14604	hg19_cpg_inter
cg17702455	chr7	28058989	28058990	inter:7004	hg19_cpg_inter
cg14157435	chr2	206628692	206628693	inter:2895	hg19_cpg_inter
cg08553601	chr4	53729461	53729462	shore:10684	hg19_cpg_shores
cg25980689	chr7	187339	187340	shore:16229	hg19_cpg_shores
cg10792302	chr12	54376019	54376020	shelf:24695	hg19_cpg_shelves
cg03758633	chr16	51611768	51611769	inter:14486	hg19_cpg_inter
cg13781744	chr1	43250691	43250692	shore:1788	hg19_cpg_shores
cg03650674	chr8	102505986	102505987	island:11073	hg19_cpg_islands
cg26263234	chr3	26666060	26666061	island:4299	hg19_cpg_islands
cg01893629	chr12	34494825	34494826	island:15420	hg19_cpg_islands
cg20539816	chr17	5988249	5988250	inter:14984	hg19_cpg_inter
cg25123362	chr10	133793734	133793735	shore:25015	hg19_cpg_shores
cg07177380	chr4	175133151	175133152	shelf:10098	hg19_cpg_shelves
cg12268236	chr1	3329292	3329293	island:261	hg19_cpg_islands
cg25340688	chr5	135416398	135416399	island:7042	hg19_cpg_islands
cg01568668	chr15	74420796	74420797	island:18276	hg19_cpg_islands
cg01959730	chr1	119548825	119548826	shore:2749	hg19_cpg_shores
cg25551714	chr11	116452003	116452004	shore:27389	hg19_cpg_shores
cg06795768	chr7	34941831	34941832	inter:7040	hg19_cpg_inter
cg24365896	chr11	69974745	69974746	inter:10989	hg19_cpg_inter
[truncated: 3,773 more rows]

## Sheet: Array_AllCpG
Probe ID	Chromosome	Start	End	Annotation ID	Annotation Category
cg10512745	chr1	50884480	50884481	island:1102	hg19_cpg_islands
cg14399369	chr2	58273683	58273684	island:2863	hg19_cpg_islands
cg15929797	chr5	172660796	172660797	island:7375	hg19_cpg_islands
cg13539545	chr14	60973823	60973824	island:17287	hg19_cpg_islands
cg22031783	chr1	3128606	3128607	inter:97	hg19_cpg_inter
cg00396667	chr5	134364387	134364388	island:7022	hg19_cpg_islands
cg06833110	chr2	66673316	66673317	island:2918	hg19_cpg_islands
cg08879470	chr11	76859056	76859057	island:14824	hg19_cpg_islands
cg18409528	chr2	74741136	74741137	island:3012	hg19_cpg_islands
cg25324047	chr10	22765840	22765841	island:12847	hg19_cpg_islands
cg19119945	chr3	112929835	112929836	shore:8788	hg19_cpg_shores
cg23398076	chr2	66664960	66664961	shelf:4697	hg19_cpg_shelves
cg16400631	chr1	91300215	91300216	shore:2402	hg19_cpg_shores
cg20820767	chr1	45082840	45082841	island:1026	hg19_cpg_islands
cg12062819	chr1	156358231	156358232	island:1791	hg19_cpg_islands
cg10426234	chr12	132939776	132939777	shore:29882	hg19_cpg_shores
cg13294849	chr3	181441571	181441572	shelf:8399	hg19_cpg_shelves
cg20852226	chr11	76859010	76859011	island:14824	hg19_cpg_islands
cg24591770	chr1	45082704	45082705	shore:1863	hg19_cpg_shores
cg01462184	chr7	640820	640821	shelf:14197	hg19_cpg_shelves
cg08364561	chr11	31846844	31846845	shore:25942	hg19_cpg_shores
cg11213574	chr22	50623692	50623693	island:26584	hg19_cpg_islands
cg04021697	chr1	3567303	3567304	island:281	hg19_cpg_islands
cg25830696	chr17	42030479	42030480	island:20870	hg19_cpg_islands
cg08613144	chr2	133428836	133428837	island:3456	hg19_cpg_islands
cg26107890	chr3	124860686	124860687	island:4825	hg19_cpg_islands
cg19053239	chr2	149645394	149645395	shore:6447	hg19_cpg_shores
cg05719164	chr1	180204221	180204222	island:1965	hg19_cpg_islands
cg05297854	chr22	50623687	50623688	island:26584	hg19_cpg_islands
cg00295794	chr13	100641409	100641410	island:16771	hg19_cpg_islands
cg04223420	chr5	134363877	134363878	island:7022	hg19_cpg_islands
cg24504927	chr12	85667353	85667354	inter:11889	hg19_cpg_inter
cg19320816	chr6	26087776	26087777	inter:5922	hg19_cpg_inter
cg06539717	chr2	58274059	58274060	island:2863	hg19_cpg_islands
cg25461801	chr13	100630316	100630317	shore:30676	hg19_cpg_shores
cg08333858	chr6	6058413	6058414	island:7646	hg19_cpg_islands
cg09671258	chr1	180202530	180202531	island:1965	hg19_cpg_islands
cg06747432	chr19	46916741	46916742	island:24162	hg19_cpg_islands
cg03475293	chr6	7051303	7051304	shore:14033	hg19_cpg_shores
cg00450784	chr12	106979062	106979063	shore:29147	hg19_cpg_shores
cg19003390	chr10	133948441	133948442	island:13665	hg19_cpg_islands
cg20265661	chr2	133428502	133428503	island:3456	hg19_cpg_islands
cg23928165	chr19	46996713	46996714	island:24166	hg19_cpg_islands
cg04209913	chr5	37836246	37836247	shore:12160	hg19_cpg_shores
cg01915516	chr1	3568243	3568244	island:281	hg19_cpg_islands
cg07274716	chr5	134363973	134363974	island:7022	hg19_cpg_islands
cg01697719	chr22	19754125	19754126	island:26001	hg19_cpg_islands
cg02037307	chr5	134363562	134363563	island:7022	hg19_cpg_islands
cg24740026	chr5	10333868	10333869	island:6544	hg19_cpg_islands
cg09684846	chr16	10912718	10912719	island:19054	hg19_cpg_islands
cg01275887	chr7	4747216	4747217	inter:6870	hg19_cpg_inter
cg00713400	chr7	22233206	22233207	inter:6966	hg19_cpg_inter
cg10329345	chr1	45083079	45083080	island:1026	hg19_cpg_islands
cg21026830	chr14	60973517	60973518	shore:31601	hg19_cpg_shores
cg11246938	chr12	115112433	115112434	island:16028	hg19_cpg_islands
cg16781647	chr2	73151595	73151596	island:2976	hg19_cpg_islands
cg11948766	chr8	49494499	49494500	inter:8160	hg19_cpg_inter
cg00295572	chr1	3568236	3568237	island:281	hg19_cpg_islands
cg18782604	chr6	100895050	100895051	island:8366	hg19_cpg_islands
cg17542408	chr11	78673100	78673101	island:14844	hg19_cpg_islands
cg04705620	chr2	58274321	58274322	island:2863	hg19_cpg_islands
cg22399133	chr2	208989248	208989249	island:3773	hg19_cpg_islands
cg08866991	chr17	77111749	77111750	inter:15868	hg19_cpg_inter
cg05283521	chr7	157259343	157259344	shore:18888	hg19_cpg_shores
cg05769889	chr12	89744701	89744702	shore:28963	hg19_cpg_shores
cg09031522	chr13	112610918	112610919	island:16841	hg19_cpg_islands
cg11957331	chr19	42828156	42828157	island:24014	hg19_cpg_islands
cg13945107	chr11	123947230	123947231	inter:11301	hg19_cpg_inter
cg23238119	chr6	74009041	74009042	island:8259	hg19_cpg_islands
cg22731271	chr2	66667059	66667060	inter:2234	hg19_cpg_inter
cg25624478	chr1	204948582	204948583	shelf:3326	hg19_cpg_shelves
cg16732616	chr1	50886782	50886783	island:1102	hg19_cpg_islands
cg19478500	chr6	125284655	125284656	shore:15570	hg19_cpg_shores
cg13990092	chr13	97646731	97646732	island:16749	hg19_cpg_islands
cg20267580	chr1	85220130	85220131	island:1272	hg19_cpg_islands
cg26539736	chr2	10666585	10666586	island:2583	hg19_cpg_islands
cg17386213	chr6	108488335	108488336	island:8410	hg19_cpg_islands
cg20650802	chr6	30712307	30712308	island:7905	hg19_cpg_islands
cg15219228	chr6	35479628	35479629	island:8031	hg19_cpg_islands
cg12500879	chr11	31848649	31848650	island:14202	hg19_cpg_islands
cg27376136	chr10	71327726	71327727	shelf:20770	hg19_cpg_shelves
cg08800878	chr2	73152809	73152810	shore:5492	hg19_cpg_shores
cg05496203	chr2	66664798	66664799	shelf:4697	hg19_cpg_shelves
cg24121069	chr13	114202741	114202742	island:16938	hg19_cpg_islands
cg00039801	chr17	77788884	77788885	island:21437	hg19_cpg_islands
cg20727434	chr5	170740547	170740548	shore:13493	hg19_cpg_shores
cg08893692	chr5	72595741	72595742	island:6756	hg19_cpg_islands
cg05347845	chr1	229569892	229569893	island:2326	hg19_cpg_islands
cg10386298	chr1	221050491	221050492	island:2205	hg19_cpg_islands
cg20520804	chr10	3149673	3149674	shore:23286	hg19_cpg_shores
cg08624648	chr6	31651029	31651030	island:7929	hg19_cpg_islands
cg01736164	chr14	97924317	97924318	inter:13169	hg19_cpg_inter
cg16281276	chr11	7695528	7695529	island:14054	hg19_cpg_islands
cg10168149	chr2	200335558	200335559	island:3721	hg19_cpg_islands
cg23024136	chr5	153853154	153853155	island:7278	hg19_cpg_islands
cg08363684	chr6	761547	761548	inter:5794	hg19_cpg_inter
cg11033271	chr7	21984339	21984340	shore:16922	hg19_cpg_shores
cg13634242	chr5	60921891	60921892	island:6703	hg19_cpg_islands
cg24799921	chr10	77168180	77168181	island:13179	hg19_cpg_islands
cg14133945	chr11	60809985	60809986	inter:10770	hg19_cpg_inter
cg12313892	chr15	70169052	70169053	inter:13699	hg19_cpg_inter
cg17493885	chr5	176559558	176559559	island:7429	hg19_cpg_islands
cg26093711	chr2	58273654	58273655	island:2863	hg19_cpg_islands
cg09134794	chr7	155252701	155252702	shore:18803	hg19_cpg_shores
cg26004771	chr1	178456093	178456094	island:1949	hg19_cpg_islands
cg27632435	chr12	49658821	49658822	island:15504	hg19_cpg_islands
cg22365240	chr2	105374995	105374996	inter:2467	hg19_cpg_inter
cg06368590	chr8	116679763	116679764	island:11112	hg19_cpg_islands
cg23238315	chr7	156259194	156259195	inter:7764	hg19_cpg_inter
cg04522310	chr16	27378982	27378983	inter:14281	hg19_cpg_inter
cg14507337	chr14	60978161	60978162	island:17288	hg19_cpg_islands
cg18477674	chr10	133793527	133793528	island:13658	hg19_cpg_islands
cg05852231	chr15	35087637	35087638	inter:13441	hg19_cpg_inter
cg10032110	chr7	1718541	1718542	inter:6817	hg19_cpg_inter
cg15934634	chr11	68920095	68920096	inter:10974	hg19_cpg_inter
cg09794469	chr7	5391393	5391394	island:9130	hg19_cpg_islands
cg23143210	chr12	132939811	132939812	shore:29882	hg19_cpg_shores
cg23561979	chr2	42329535	42329536	island:2776	hg19_cpg_islands
cg12798524	chr1	159111423	159111424	inter:1334	hg19_cpg_inter
cg15922174	chr9	126135998	126135999	island:12153	hg19_cpg_islands
cg10584587	chr6	163730283	163730284	inter:6646	hg19_cpg_inter
cg00498591	chr3	9904557	9904558	island:4189	hg19_cpg_islands
cg04770020	chr2	1544321	1544322	island:2498	hg19_cpg_islands
cg00507738	chr12	49658678	49658679	island:15504	hg19_cpg_islands
cg13526469	chr3	13245693	13245694	island:4238	hg19_cpg_islands
cg05265611	chr1	3129633	3129634	inter:97	hg19_cpg_inter
cg23217622	chr1	156405438	156405439	island:1793	hg19_cpg_islands
cg01323777	chr17	7832943	7832944	island:20326	hg19_cpg_islands
cg24720717	chr1	90309410	90309411	island:1304	hg19_cpg_islands
cg10791959	chr3	134516302	134516303	shore:9146	hg19_cpg_shores
cg26228266	chr1	35351340	35351341	island:858	hg19_cpg_islands
cg03923640	chr16	87174624	87174625	inter:14766	hg19_cpg_inter
cg16918905	chr2	220361609	220361610	island:3864	hg19_cpg_islands
cg04807470	chr20	44452801	44452802	island:25175	hg19_cpg_islands
cg05408649	chr12	54446019	54446020	island:15639	hg19_cpg_islands
cg25316663	chr4	147569938	147569939	inter:4752	hg19_cpg_inter
cg07385694	chr12	132900464	132900465	island:16322	hg19_cpg_islands
cg13225166	chr17	37761216	37761217	shore:37849	hg19_cpg_shores
cg14544666	chr5	179634789	179634790	island:7530	hg19_cpg_islands
cg15393025	chr1	244318867	244318868	inter:1833	hg19_cpg_inter
cg18486235	chr1	91300387	91300388	shore:2402	hg19_cpg_shores
cg25718467	chr15	37172509	37172510	island:17940	hg19_cpg_islands
cg22054918	chr4	81123613	81123614	island:5905	hg19_cpg_islands
cg17241776	chr13	51417469	51417470	island:16651	hg19_cpg_islands
cg16626067	chr16	66613266	66613267	island:19573	hg19_cpg_islands
cg11361344	chr2	220361467	220361468	island:3864	hg19_cpg_islands
cg19912142	chr10	119494671	119494672	island:13538	hg19_cpg_islands
cg17443359	chr1	91300231	91300232	shore:2402	hg19_cpg_shores
cg04707519	chr10	21799314	21799315	island:12832	hg19_cpg_islands
cg12408990	chr5	179634671	179634672	island:7530	hg19_cpg_islands
cg08360726	chr19	40871823	40871824	island:23911	hg19_cpg_islands
cg26212328	chr12	46767665	46767666	shore:28277	hg19_cpg_shores
cg17760405	chr6	100915191	100915192	island:8374	hg19_cpg_islands
cg17266581	chr18	74799572	74799573	island:22074	hg19_cpg_islands
cg21385746	chr2	105118572	105118573	inter:2466	hg19_cpg_inter
cg22635491	chr12	115109934	115109935	island:16027	hg19_cpg_islands
cg04194674	chr17	36715953	36715954	island:20713	hg19_cpg_islands
cg00172812	chr1	23279685	23279686	island:633	hg19_cpg_islands
cg19351954	chr7	156259207	156259208	inter:7764	hg19_cpg_inter
cg12528981	chr5	170919715	170919716	inter:5625	hg19_cpg_inter
cg00334063	chr3	147106010	147106011	shelf:8180	hg19_cpg_shelves
cg07441518	chr11	31846849	31846850	shore:25942	hg19_cpg_shores
cg25862072	chr6	164520845	164520846	inter:6650	hg19_cpg_inter
cg25453625	chr7	4347751	4347752	island:9080	hg19_cpg_islands
cg21694350	chr1	21948793	21948794	island:605	hg19_cpg_islands
cg00944421	chr16	68269483	68269484	island:19638	hg19_cpg_islands
cg17959970	chr6	10383164	10383165	shore:14073	hg19_cpg_shores
cg08307469	chr5	37835889	37835890	shore:12160	hg19_cpg_shores
cg00995986	chr2	66665428	66665429	shelf:4697	hg19_cpg_shelves
cg12143789	chr5	72594461	72594462	island:6756	hg19_cpg_islands
cg14862207	chr17	36715798	36715799	island:20713	hg19_cpg_islands
cg08782022	chr16	4730136	4730137	shore:34706	hg19_cpg_shores
cg02099878	chr2	223176167	223176168	shore:7161	hg19_cpg_shores
cg17601191	chr13	31264764	31264765	inter:12411	hg19_cpg_inter
cg23064609	chr2	175208594	175208595	island:3603	hg19_cpg_islands
cg18264486	chr6	31650916	31650917	island:7929	hg19_cpg_islands
cg24208826	chr12	54389891	54389892	shore:28596	hg19_cpg_shores
cg25950112	chr5	170740870	170740871	shore:13493	hg19_cpg_shores
cg22952142	chr15	68549178	68549179	inter:13687	hg19_cpg_inter
cg16005540	chr19	13983813	13983814	island:23253	hg19_cpg_islands
cg04115680	chr7	75889229	75889230	island:9695	hg19_cpg_islands
cg11312353	chr13	114202861	114202862	island:16938	hg19_cpg_islands
cg24641302	chr1	165087025	165087026	island:1881	hg19_cpg_islands
cg20168806	chr6	10382828	10382829	shore:14073	hg19_cpg_shores
cg03646291	chr13	41109598	41109599	island:16586	hg19_cpg_islands
cg01070657	chr2	207988837	207988838	inter:2902	hg19_cpg_inter
cg18262591	chr11	68579970	68579971	inter:10968	hg19_cpg_inter
cg25228422	chr7	19152335	19152336	island:9230	hg19_cpg_islands
cg14543508	chr9	123631308	123631309	island:12117	hg19_cpg_islands
cg18121224	chr5	176559563	176559564	island:7429	hg19_cpg_islands
cg12505170	chr5	72595685	72595686	island:6756	hg19_cpg_islands
cg22488797	chr5	134363324	134363325	island:7022	hg19_cpg_islands
cg00016481	chr8	77768353	77768354	inter:8266	hg19_cpg_inter
cg19968840	chr15	45409319	45409320	island:18048	hg19_cpg_islands
cg24974704	chr8	144577238	144577239	inter:8542	hg19_cpg_inter
cg02090762	chr17	79503859	79503860	island:21550	hg19_cpg_islands
cg16288089	chr7	97361408	97361409	island:9789	hg19_cpg_islands
cg04723401	chr14	29229249	29229250	inter:12802	hg19_cpg_inter
cg07184578	chr6	99291343	99291344	island:8346	hg19_cpg_islands
cg12162138	chr11	78673073	78673074	island:14844	hg19_cpg_islands
cg01961447	chr22	38221095	38221096	island:26279	hg19_cpg_islands
cg13639451	chr17	48911157	48911158	inter:15594	hg19_cpg_inter
cg13588403	chr14	73209128	73209129	inter:13008	hg19_cpg_inter
cg07974511	chr2	63283013	63283014	island:2890	hg19_cpg_islands
cg13621679	chr17	37761692	37761693	island:20744	hg19_cpg_islands
cg00532413	chr12	4714327	4714328	inter:11436	hg19_cpg_inter
cg14543255	chr17	8905775	8905776	shore:37145	hg19_cpg_shores
cg03026373	chr17	36715787	36715788	island:20713	hg19_cpg_islands
cg09380000	chr7	2650132	2650133	inter:6851	hg19_cpg_inter
cg25436486	chr6	166140451	166140452	shore:15976	hg19_cpg_shores
cg02184673	chr11	123066560	123066561	island:15071	hg19_cpg_islands
cg12560020	chr15	93823645	93823646	inter:13930	hg19_cpg_inter
cg17882374	chr17	78041429	78041430	shore:39150	hg19_cpg_shores
cg22047387	chr12	55413872	55413873	inter:11753	hg19_cpg_inter
cg07037852	chr13	41109565	41109566	island:16586	hg19_cpg_islands
cg23971170	chr1	165326269	165326270	island:1885	hg19_cpg_islands
cg20377305	chr7	96650668	96650669	island:9785	hg19_cpg_islands
cg19105122	chr7	75896889	75896890	island:9697	hg19_cpg_islands
cg05345154	chr19	2250901	2250902	island:22549	hg19_cpg_islands
cg25740565	chr2	200335101	200335102	shore:6858	hg19_cpg_shores
cg23108709	chr2	219847136	219847137	island:3833	hg19_cpg_islands
cg09982174	chr11	26171255	26171256	inter:10612	hg19_cpg_inter
cg14781922	chr1	3568124	3568125	island:281	hg19_cpg_islands
cg12180270	chr4	26030463	26030464	island:5704	hg19_cpg_islands
cg14557185	chr3	149374763	149374764	island:5030	hg19_cpg_islands
cg22471075	chr22	49765229	49765230	island:26536	hg19_cpg_islands
cg27053299	chr13	100548780	100548781	island:16765	hg19_cpg_islands
cg07911905	chr12	105096644	105096645	inter:11965	hg19_cpg_inter
cg10982364	chr2	200329670	200329671	island:3719	hg19_cpg_islands
cg05127821	chr10	94822908	94822909	island:13273	hg19_cpg_islands
cg05068322	chr6	105405275	105405276	inter:6380	hg19_cpg_inter
cg03729251	chr4	151501035	151501036	island:6163	hg19_cpg_islands
cg16703956	chr5	1446217	1446218	island:6465	hg19_cpg_islands
cg23030863	chr11	133995070	133995071	island:15161	hg19_cpg_islands
cg25623524	chr19	58862063	58862064	island:24728	hg19_cpg_islands
cg10122865	chr2	63284132	63284133	island:2891	hg19_cpg_islands
cg18381051	chr1	2987645	2987646	island:235	hg19_cpg_islands
cg20714708	chr15	101587917	101587918	inter:13967	hg19_cpg_inter
cg03780561	chr16	19897093	19897094	island:19154	hg19_cpg_islands
cg17478979	chr6	149772150	149772151	island:8595	hg19_cpg_islands
cg00870269	chr15	58782688	58782689	inter:13601	hg19_cpg_inter
cg15666214	chr6	108438316	108438317	island:8407	hg19_cpg_islands
cg26799656	chr16	88458669	88458670	shore:36353	hg19_cpg_shores
cg09285851	chr6	10099656	10099657	inter:5853	hg19_cpg_inter
cg26000619	chr19	2251067	2251068	island:22549	hg19_cpg_islands
cg13321077	chr2	220196755	220196756	island:3855	hg19_cpg_islands
cg23101649	chr13	107354601	107354602	inter:12603	hg19_cpg_inter
cg01016662	chr1	110673082	110673083	island:1415	hg19_cpg_islands
cg00084338	chr6	170595920	170595921	shore:16182	hg19_cpg_shores
cg25505570	chr4	1353422	1353423	inter:4203	hg19_cpg_inter
cg01544903	chr16	56697229	56697230	island:19518	hg19_cpg_islands
cg23158189	chr12	132845336	132845337	shore:29852	hg19_cpg_shores
cg01889143	chr5	134825791	134825792	island:7032	hg19_cpg_islands
cg01984854	chr16	85879072	85879073	island:19821	hg19_cpg_islands
cg18476766	chr2	240529742	240529743	inter:3118	hg19_cpg_inter
cg08668199	chr3	127795571	127795572	island:4872	hg19_cpg_islands
cg18924324	chr6	100057143	100057144	shore:15347	hg19_cpg_shores
cg18222083	chr17	41364007	41364008	island:20850	hg19_cpg_islands
cg14564793	chr9	98982105	98982106	island:11949	hg19_cpg_islands
cg17974166	chr1	23280069	23280070	island:633	hg19_cpg_islands
cg17754510	chr6	10391412	10391413	shore:14078	hg19_cpg_shores
cg22125968	chr13	43566472	43566473	island:16603	hg19_cpg_islands
cg19027852	chr19	17717301	17717302	island:23402	hg19_cpg_islands
cg18904891	chr8	8559673	8559674	island:10544	hg19_cpg_islands
cg17090968	chr12	46663694	46663695	shore:28275	hg19_cpg_shores
cg16781264	chr2	101087575	101087576	inter:2451	hg19_cpg_inter
cg08369872	chr22	24181191	24181192	island:26104	hg19_cpg_islands
cg24157892	chr17	59473707	59473708	island:21169	hg19_cpg_islands
cg08154437	chr19	17008650	17008651	island:23360	hg19_cpg_islands
cg25900280	chr17	59534847	59534848	island:21175	hg19_cpg_islands
cg00436496	chr15	96885119	96885120	shore:33927	hg19_cpg_shores
cg08667128	chr17	29886885	29886886	island:20618	hg19_cpg_islands
cg26839512	chr4	52918489	52918490	shore:10672	hg19_cpg_shores
cg22599769	chr7	95064738	95064739	shore:17901	hg19_cpg_shores
cg02269388	chr12	49658421	49658422	island:15504	hg19_cpg_islands
cg15126975	chr2	175208605	175208606	island:3603	hg19_cpg_islands
cg24337818	chr12	4714179	4714180	inter:11436	hg19_cpg_inter
cg03605610	chr6	41394765	41394766	shore:14852	hg19_cpg_shores
cg26679004	chr10	88023135	88023136	island:13218	hg19_cpg_islands
cg16616521	chr11	31821388	31821389	island:14195	hg19_cpg_islands
cg09899173	chr8	1765336	1765337	shore:19201	hg19_cpg_shores
cg06299284	chr11	636659	636660	island:13860	hg19_cpg_islands
cg21743907	chr7	129423053	129423054	island:10046	hg19_cpg_islands
cg15571730	chr7	99680278	99680279	shore:18010	hg19_cpg_shores
cg03299782	chr2	3471071	3471072	inter:1922	hg19_cpg_inter
cg20611911	chr1	3567930	3567931	island:281	hg19_cpg_islands
cg14487379	chr9	135481870	135481871	inter:9355	hg19_cpg_inter
cg25832824	chr12	108733253	108733254	inter:11990	hg19_cpg_inter
cg23097402	chr1	50883394	50883395	island:1101	hg19_cpg_islands
cg22894896	chr17	29886890	29886891	island:20618	hg19_cpg_islands
cg05505450	chr2	58273643	58273644	island:2863	hg19_cpg_islands
cg20042908	chr11	133852938	133852939	inter:11366	hg19_cpg_inter
cg11827910	chr11	31825756	31825757	island:14196	hg19_cpg_islands
cg03146625	chr12	54448729	54448730	shore:28614	hg19_cpg_shores
cg26010734	chr19	15344046	15344047	shore:42254	hg19_cpg_shores
cg04264908	chr17	35303330	35303331	island:20690	hg19_cpg_islands
cg24073122	chr1	3567986	3567987	island:281	hg19_cpg_islands
cg19978312	chr5	179634688	179634689	island:7530	hg19_cpg_islands
cg19945931	chr12	133022760	133022761	island:16345	hg19_cpg_islands
cg24673771	chr2	45180267	45180268	island:2804	hg19_cpg_islands
cg04171392	chr6	105404893	105404894	shelf:13373	hg19_cpg_shelves
cg01765111	chr1	37784244	37784245	island:893	hg19_cpg_islands
cg06691343	chr8	53326305	53326306	inter:8169	hg19_cpg_inter
cg06796713	chr2	66664871	66664872	shelf:4697	hg19_cpg_shelves
cg16472050	chr2	172945698	172945699	shore:6615	hg19_cpg_shores
cg16234557	chr10	119292062	119292063	shore:24781	hg19_cpg_shores
cg08219218	chr4	151503501	151503502	shore:11357	hg19_cpg_shores
cg18235050	chr12	126676048	126676049	island:16211	hg19_cpg_islands
cg23161999	chr2	162283189	162283190	shore:6535	hg19_cpg_shores
cg08807892	chr2	162101083	162101084	shore:6526	hg19_cpg_shores
cg23401459	chr17	1027840	1027841	shore:36704	hg19_cpg_shores
cg06666025	chr16	66613278	66613279	island:19573	hg19_cpg_islands
cg24211504	chr6	100903575	100903576	island:8369	hg19_cpg_islands
cg08465346	chr12	54441458	54441459	island:15638	hg19_cpg_islands
cg24679453	chr1	3079069	3079070	shore:396	hg19_cpg_shores
cg05056638	chr8	24800824	24800825	shore:19552	hg19_cpg_shores
cg10755235	chr14	60974039	60974040	island:17287	hg19_cpg_islands
cg26287345	chr20	35169886	35169887	shore:45358	hg19_cpg_shores
cg16137147	chr1	221067896	221067897	island:2212	hg19_cpg_islands
cg04556126	chr3	147106561	147106562	shore:9283	hg19_cpg_shores
cg01536987	chr13	43566492	43566493	island:16603	hg19_cpg_islands
cg21913897	chr1	4794072	4794073	inter:134	hg19_cpg_inter
cg26010218	chr4	78977223	78977224	shore:10865	hg19_cpg_shores
cg01268345	chr7	138603645	138603646	inter:7623	hg19_cpg_inter
cg14502484	chr5	1446208	1446209	island:6465	hg19_cpg_islands
cg07106394	chr14	104372286	104372287	inter:13250	hg19_cpg_inter
cg02736548	chr22	42470223	42470224	island:26386	hg19_cpg_islands
cg15673034	chr18	3499093	3499094	island:21733	hg19_cpg_islands
cg26777729	chr3	153840536	153840537	shore:9340	hg19_cpg_shores
cg18653451	chr19	46917018	46917019	shore:43741	hg19_cpg_shores
cg22620090	chr6	105400993	105400994	island:8383	hg19_cpg_islands
cg23433889	chr21	26934455	26934456	island:25604	hg19_cpg_islands
cg10000318	chr20	20345330	20345331	island:24924	hg19_cpg_islands
cg21493516	chr12	54446033	54446034	island:15639	hg19_cpg_islands
cg26890189	chr19	47951302	47951303	island:24209	hg19_cpg_islands
cg26952618	chr16	10912545	10912546	island:19054	hg19_cpg_islands
cg19758859	chr6	148869489	148869490	inter:6555	hg19_cpg_inter
cg00631482	chr1	21949221	21949222	island:605	hg19_cpg_islands
cg23338650	chr6	30712303	30712304	island:7905	hg19_cpg_islands
cg16178603	chr2	66667101	66667102	inter:2234	hg19_cpg_inter
cg21472506	chr2	63283967	63283968	island:2891	hg19_cpg_islands
cg15384598	chr14	24045549	24045550	island:17079	hg19_cpg_islands
cg10626816	chr1	39025249	39025250	inter:611	hg19_cpg_inter
cg14138132	chr6	31704375	31704376	shelf:12647	hg19_cpg_shelves
cg19709083	chr7	148497970	148497971	inter:7669	hg19_cpg_inter
cg06153925	chr17	78755379	78755380	inter:15899	hg19_cpg_inter
cg08382235	chr22	19754251	19754252	island:26001	hg19_cpg_islands
cg14115325	chr10	128275008	128275009	inter:10282	hg19_cpg_inter
cg04052466	chr19	2251061	2251062	island:22549	hg19_cpg_islands
cg09451235	chr16	67433458	67433459	island:19608	hg19_cpg_islands
cg16823083	chr1	3567412	3567413	island:281	hg19_cpg_islands
cg08169827	chr1	32054766	32054767	island:789	hg19_cpg_islands
cg17143192	chr8	8559678	8559679	island:10544	hg19_cpg_islands
cg17173816	chr15	70169112	70169113	inter:13699	hg19_cpg_inter
cg23480619	chr21	35831871	35831872	island:25656	hg19_cpg_islands
cg03350900	chr6	107955689	107955690	island:8402	hg19_cpg_islands
cg14093715	chr9	126776180	126776181	island:12157	hg19_cpg_islands
cg22683038	chr1	180203135	180203136	island:1965	hg19_cpg_islands
cg24873592	chr1	32042092	32042093	inter:510	hg19_cpg_inter
cg00548708	chr17	48041547	48041548	island:21059	hg19_cpg_islands
cg07005067	chr13	31782610	31782611	inter:12415	hg19_cpg_inter
cg07676361	chr16	80966860	80966861	shore:36069	hg19_cpg_shores
cg07530063	chr14	100613692	100613693	shore:32149	hg19_cpg_shores
cg10628201	chr22	21977597	21977598	inter:18655	hg19_cpg_inter
cg21538208	chr4	4864488	4864489	island:5557	hg19_cpg_islands
cg10828660	chr2	175205852	175205853	island:3602	hg19_cpg_islands
cg23121394	chr6	168197410	168197411	island:8730	hg19_cpg_islands
cg22507154	chr1	91185233	91185234	island:1311	hg19_cpg_islands
cg14573411	chr9	126135992	126135993	island:12153	hg19_cpg_islands
cg06849719	chr1	205399945	205399946	inter:1573	hg19_cpg_inter
cg22346380	chr2	58274524	58274525	shore:5288	hg19_cpg_shores
cg15839431	chr19	19639596	19639597	island:23520	hg19_cpg_islands
cg12352124	chr15	53097840	53097841	island:18104	hg19_cpg_islands
cg04370314	chr13	100643312	100643313	shore:30680	hg19_cpg_shores
cg05196969	chr15	76627594	76627595	island:18323	hg19_cpg_islands
cg13407335	chr17	7832852	7832853	island:20326	hg19_cpg_islands
cg18689454	chr21	45705694	45705695	island:25795	hg19_cpg_islands
cg11851910	chr21	34482086	34482087	inter:18344	hg19_cpg_inter
cg01695225	chr2	73152672	73152673	shore:5492	hg19_cpg_shores
cg18788664	chr1	221068171	221068172	island:2212	hg19_cpg_islands
cg22481960	chr3	13008800	13008801	island:4235	hg19_cpg_islands
cg11203538	chr5	16794797	16794798	inter:5040	hg19_cpg_inter
cg27260772	chr6	50791202	50791203	island:8199	hg19_cpg_islands
cg05864326	chr2	177030150	177030151	shore:6709	hg19_cpg_shores
cg24062526	chr2	86255804	86255805	inter:2347	hg19_cpg_inter
cg24281267	chr6	35479648	35479649	island:8031	hg19_cpg_islands
cg25536373	chr2	115200321	115200322	inter:2542	hg19_cpg_inter
cg02683759	chr2	157177072	157177073	island:3505	hg19_cpg_islands
cg02395917	chr8	139613712	139613713	inter:8467	hg19_cpg_inter
cg07879739	chr22	38221187	38221188	island:26279	hg19_cpg_islands
cg04166294	chr16	54322984	54322985	island:19488	hg19_cpg_islands
cg04650899	chr17	48194835	48194836	island:21067	hg19_cpg_islands
cg18672670	chr7	95064709	95064710	shore:17901	hg19_cpg_shores
cg14531663	chr6	32116933	32116934	island:7950	hg19_cpg_islands
cg16589299	chr10	131758786	131758787	island:13637	hg19_cpg_islands
cg27565555	chr20	55839663	55839664	island:25280	hg19_cpg_islands
cg23241448	chr17	750379	750380	inter:14887	hg19_cpg_inter
cg14203426	chr7	101723947	101723948	inter:7464	hg19_cpg_inter
cg06413196	chr7	640338	640339	shelf:14197	hg19_cpg_shelves
cg00114029	chr1	35351407	35351408	island:858	hg19_cpg_islands
cg15485247	chr17	981518	981519	island:20115	hg19_cpg_islands
cg06217245	chr20	33103252	33103253	shore:45281	hg19_cpg_shores
cg25379390	chr11	64793658	64793659	shore:26519	hg19_cpg_shores
cg25412017	chr5	175560449	175560450	inter:5662	hg19_cpg_inter
cg02391713	chr6	105400985	105400986	island:8383	hg19_cpg_islands
cg13092405	chr1	228075423	228075424	island:2280	hg19_cpg_islands
cg13236881	chr7	95064691	95064692	shore:17901	hg19_cpg_shores
cg11885357	chr3	138152902	138152903	shore:9180	hg19_cpg_shores
cg04317962	chr16	79623625	79623626	island:19742	hg19_cpg_islands
cg20329153	chr7	121950282	121950283	island:9988	hg19_cpg_islands
cg00601042	chr12	132900274	132900275	island:16322	hg19_cpg_islands
cg04494562	chr13	101173774	101173775	inter:12589	hg19_cpg_inter
cg04196143	chr2	162096032	162096033	island:3527	hg19_cpg_islands
cg03876032	chr10	26501065	26501066	island:12863	hg19_cpg_islands
cg04045327	chr4	905805	905806	shore:9929	hg19_cpg_shores
cg16276063	chr3	181421703	181421704	inter:4022	hg19_cpg_inter
cg18586886	chr6	30652399	30652400	shore:14491	hg19_cpg_shores
cg03832522	chr2	218898668	218898669	island:3808	hg19_cpg_islands
cg01665212	chr6	30712373	30712374	island:7905	hg19_cpg_islands
cg12880095	chr17	629613	629614	inter:14882	hg19_cpg_inter
cg01089498	chr4	11428985	11428986	shore:10418	hg19_cpg_shores
cg18576957	chr6	31651020	31651021	island:7929	hg19_cpg_islands
cg17168238	chr11	26171259	26171260	inter:10612	hg19_cpg_inter
cg27416863	chr7	1370727	1370728	island:8969	hg19_cpg_islands
cg22489321	chr13	100643388	100643389	shore:30680	hg19_cpg_shores
cg01498231	chr10	73847259	73847260	island:13140	hg19_cpg_islands
cg25794402	chr10	51572203	51572204	island:13040	hg19_cpg_islands
cg17359076	chr12	49658802	49658803	island:15504	hg19_cpg_islands
cg07112337	chr16	57917946	57917947	island:19540	hg19_cpg_islands
cg25032595	chr13	96204978	96204979	island:16743	hg19_cpg_islands
cg02297063	chr19	1132389	1132390	inter:16412	hg19_cpg_inter
cg03309770	chr16	10912478	10912479	island:19054	hg19_cpg_islands
cg03467825	chr2	171551893	171551894	inter:2759	hg19_cpg_inter
cg20525229	chr12	111725516	111725517	inter:12021	hg19_cpg_inter
cg00022997	chr6	31650808	31650809	island:7929	hg19_cpg_islands
cg07336350	chr16	54322127	54322128	island:19488	hg19_cpg_islands
cg09170112	chr12	132102188	132102189	inter:12240	hg19_cpg_inter
cg19759671	chr4	183063459	183063460	island:6268	hg19_cpg_islands
cg05477457	chr4	169799308	169799309	island:6229	hg19_cpg_islands
cg14701491	chr3	127634449	127634450	island:4870	hg19_cpg_islands
cg24137774	chr11	19372014	19372015	shelf:22296	hg19_cpg_shelves
cg24496841	chr7	19152017	19152018	island:9230	hg19_cpg_islands
cg05710540	chr4	13532927	13532928	shore:10427	hg19_cpg_shores
cg18794404	chr10	22542024	22542025	island:12840	hg19_cpg_islands
cg18985499	chr8	141034345	141034346	inter:8472	hg19_cpg_inter
cg13019491	chr14	60977856	60977857	island:17288	hg19_cpg_islands
cg20981086	chr14	101923256	101923257	shore:32203	hg19_cpg_shores
cg25207147	chr2	178973079	178973080	shelf:5879	hg19_cpg_shelves
cg24854181	chr5	6823241	6823242	island:6534	hg19_cpg_islands
cg13941021	chr12	111181439	111181440	shore:29237	hg19_cpg_shores
cg00565688	chr1	3568212	3568213	island:281	hg19_cpg_islands
cg18004756	chr8	102504482	102504483	island:11072	hg19_cpg_islands
cg20014398	chr11	31825792	31825793	island:14196	hg19_cpg_islands
cg19384531	chr6	50692252	50692253	island:8197	hg19_cpg_islands
cg26195356	chr5	2743601	2743602	shelf:10431	hg19_cpg_shelves
cg17807131	chr4	4854690	4854691	island:5553	hg19_cpg_islands
cg13189207	chr1	45083124	45083125	island:1026	hg19_cpg_islands
cg21042627	chr4	183193100	183193101	inter:4845	hg19_cpg_inter
cg14602530	chr4	4859772	4859773	island:5555	hg19_cpg_islands
cg10128806	chr4	78977322	78977323	shore:10865	hg19_cpg_shores
cg19058865	chr19	4327350	4327351	island:22757	hg19_cpg_islands
cg11829371	chr17	981724	981725	island:20115	hg19_cpg_islands
cg10400652	chr19	46996516	46996517	island:24166	hg19_cpg_islands
cg05833351	chr10	11088146	11088147	inter:9591	hg19_cpg_inter
cg10962762	chr1	228075749	228075750	island:2280	hg19_cpg_islands
cg05740106	chr6	169273346	169273347	inter:6713	hg19_cpg_inter
cg23107916	chr13	112555972	112555973	inter:12643	hg19_cpg_inter
cg12852139	chr5	16794882	16794883	inter:5040	hg19_cpg_inter
cg22715837	chr7	113723162	113723163	shore:18255	hg19_cpg_shores
cg24280832	chr10	77871958	77871959	shore:24145	hg19_cpg_shores
cg20172627	chr2	25439110	25439111	island:2661	hg19_cpg_islands
cg13331196	chr10	88295591	88295592	island:13224	hg19_cpg_islands
cg16809460	chr1	50885369	50885370	island:1102	hg19_cpg_islands
cg19440264	chr17	7350413	7350414	shore:37027	hg19_cpg_shores
cg16145211	chr17	75695378	75695379	inter:15835	hg19_cpg_inter
cg09235562	chr19	384251	384252	island:22228	hg19_cpg_islands
cg22655521	chr17	48194939	48194940	island:21067	hg19_cpg_islands
cg18705773	chr5	170743564	170743565	island:7344	hg19_cpg_islands
cg11757040	chr14	73209188	73209189	inter:13008	hg19_cpg_inter
cg19045002	chr17	79380585	79380586	island:21534	hg19_cpg_islands
cg07676300	chr19	11285258	11285259	island:23102	hg19_cpg_islands
cg16452866	chr14	99655676	99655677	inter:13171	hg19_cpg_inter
cg01031897	chr10	133948362	133948363	island:13665	hg19_cpg_islands
cg08032924	chr16	66613096	66613097	island:19573	hg19_cpg_islands
cg23952578	chr1	116371871	116371872	shore:2701	hg19_cpg_shores
cg03630821	chr19	58861702	58861703	island:24728	hg19_cpg_islands
cg14654324	chr9	137299436	137299437	island:12420	hg19_cpg_islands
cg06008926	chr5	170740673	170740674	shore:13493	hg19_cpg_shores
cg13207630	chr7	32358064	32358065	inter:7028	hg19_cpg_inter
cg24145118	chr10	2777041	2777042	inter:9549	hg19_cpg_inter
cg07366506	chr10	131843725	131843726	island:13640	hg19_cpg_islands
cg14615927	chr2	240259213	240259214	inter:3116	hg19_cpg_inter
cg05799507	chr16	56677223	56677224	island:19516	hg19_cpg_islands
cg01476568	chr10	5734716	5734717	inter:9570	hg19_cpg_inter
cg10690919	chr17	48912545	48912546	inter:15594	hg19_cpg_inter
cg03432275	chr11	119612342	119612343	island:15046	hg19_cpg_islands
cg19657174	chr22	19746268	19746269	island:25997	hg19_cpg_islands
cg10043037	chr7	19185407	19185408	shore:16902	hg19_cpg_shores
cg27178401	chr16	10652711	10652712	inter:14155	hg19_cpg_inter
cg09941406	chr12	54391325	54391326	shore:28596	hg19_cpg_shores
cg01016191	chr12	130707332	130707333	inter:12213	hg19_cpg_inter
cg23445461	chr5	140864733	140864734	island:7194	hg19_cpg_islands
cg03576469	chr19	46917061	46917062	shore:43741	hg19_cpg_shores
cg27664085	chr15	89157815	89157816	inter:13870	hg19_cpg_inter
cg04245305	chr3	195940754	195940755	inter:4131	hg19_cpg_inter
cg05014727	chr10	6214016	6214017	inter:9577	hg19_cpg_inter
cg09462924	chr2	66666470	66666471	inter:2234	hg19_cpg_inter
cg08363278	chr6	28829746	28829747	shore:14401	hg19_cpg_shores
cg16094412	chr1	6266029	6266030	island:318	hg19_cpg_islands
cg20699586	chr1	227748719	227748720	island:2273	hg19_cpg_islands
cg27234864	chr13	21295941	21295942	island:16435	hg19_cpg_islands
cg01357135	chr3	160475128	160475129	shore:9409	hg19_cpg_shores
cg17069313	chr4	185018478	185018479	island:6284	hg19_cpg_islands
cg26248173	chr1	166853578	166853579	island:1895	hg19_cpg_islands
cg10263682	chr3	181413847	181413848	island:5141	hg19_cpg_islands
cg01963134	chr12	39299364	39299365	island:15426	hg19_cpg_islands
cg13300273	chr1	200842890	200842891	island:2032	hg19_cpg_islands
cg07377422	chr19	46318633	46318634	island:24141	hg19_cpg_islands
cg21017569	chr17	7832769	7832770	island:20326	hg19_cpg_islands
cg09849405	chr16	66612955	66612956	island:19573	hg19_cpg_islands
cg08287724	chr21	35832141	35832142	island:25656	hg19_cpg_islands
cg22614239	chr3	147106208	147106209	shelf:8180	hg19_cpg_shelves
cg17437939	chr7	97361252	97361253	island:9789	hg19_cpg_islands
cg08154101	chr17	9130094	9130095	inter:15055	hg19_cpg_inter
cg06613817	chr1	119910670	119910671	inter:1099	hg19_cpg_inter
cg07015803	chr14	99655593	99655594	inter:13171	hg19_cpg_inter
cg06833102	chr2	162096311	162096312	shore:6525	hg19_cpg_shores
cg10911054	chr11	70559570	70559571	inter:10998	hg19_cpg_inter
cg02027945	chr11	20618230	20618231	island:14165	hg19_cpg_islands
cg20560283	chr15	67228949	67228950	inter:13676	hg19_cpg_inter
cg25019648	chr17	72353261	72353262	island:21277	hg19_cpg_islands
cg27519455	chr7	157323034	157323035	shelf:16356	hg19_cpg_shelves
cg21046148	chr5	72731905	72731906	island:6760	hg19_cpg_islands
cg06234051	chr17	70120541	70120542	shore:38777	hg19_cpg_shores
cg05857941	chr14	29229455	29229456	inter:12802	hg19_cpg_inter
cg04970570	chr5	87990145	87990146	inter:5269	hg19_cpg_inter
cg17284168	chr6	134491531	134491532	inter:6497	hg19_cpg_inter
cg17295878	chr17	77924665	77924666	shore:39135	hg19_cpg_shores
cg27317046	chr14	74968209	74968210	inter:13037	hg19_cpg_inter
cg19418458	chr7	158789849	158789850	island:10392	hg19_cpg_islands
cg15643428	chr18	77171872	77171873	island:22129	hg19_cpg_islands
cg00361495	chr7	28995458	28995459	island:9330	hg19_cpg_islands
cg18274480	chr5	145713863	145713864	island:7224	hg19_cpg_islands
cg18758906	chr15	84047975	84047976	island:18407	hg19_cpg_islands
cg06679334	chr17	35241844	35241845	inter:15310	hg19_cpg_inter
cg13502741	chr11	31848488	31848489	island:14202	hg19_cpg_islands
cg03012726	chr7	113722758	113722759	shelf:15808	hg19_cpg_shelves
cg13571576	chr15	101587971	101587972	inter:13967	hg19_cpg_inter
cg05888872	chr10	14050479	14050480	inter:9613	hg19_cpg_inter
cg01064265	chr16	55363058	55363059	island:19495	hg19_cpg_islands
cg08819022	chr22	18531447	18531448	island:25961	hg19_cpg_islands
cg01832036	chr17	48050274	48050275	island:21061	hg19_cpg_islands
cg04683210	chr11	63852858	63852859	island:14463	hg19_cpg_islands
cg12811449	chr14	60972853	60972854	shore:31601	hg19_cpg_shores
cg19375587	chr11	2871478	2871479	island:13998	hg19_cpg_islands
cg09233651	chr12	114838567	114838568	island:16016	hg19_cpg_islands
cg11538641	chr6	100902258	100902259	shore:15361	hg19_cpg_shores
cg07419396	chr4	2278511	2278512	shore:10108	hg19_cpg_shores
cg12711252	chr10	101874829	101874830	island:13347	hg19_cpg_islands
cg10409981	chr8	99984763	99984764	island:11055	hg19_cpg_islands
cg14962509	chr1	36039655	36039656	island:868	hg19_cpg_islands
cg22797031	chr1	170630070	170630071	shore:3530	hg19_cpg_shores
cg04027043	chr11	8378791	8378792	inter:10515	hg19_cpg_inter
cg04568492	chr1	229568252	229568253	island:2326	hg19_cpg_islands
cg00598009	chr13	113243141	113243142	shore:30853	hg19_cpg_shores
cg03048654	chr10	118893138	118893139	shore:24765	hg19_cpg_shores
cg09854734	chr16	66613273	66613274	island:19573	hg19_cpg_islands
cg03656099	chr17	59481954	59481955	island:21169	hg19_cpg_islands
cg22789318	chr17	981643	981644	island:20115	hg19_cpg_islands
cg20677901	chr1	3568210	3568211	island:281	hg19_cpg_islands
cg00675156	chr17	46871867	46871868	inter:15543	hg19_cpg_inter
cg20170533	chr13	51417846	51417847	island:16651	hg19_cpg_islands
cg20916523	chr3	10184584	10184585	shore:7737	hg19_cpg_shores
cg07075307	chr2	239695668	239695669	inter:3103	hg19_cpg_inter
cg02791973	chr19	1132256	1132257	inter:16412	hg19_cpg_inter
cg25756780	chr2	121345047	121345048	island:3330	hg19_cpg_islands
cg08083251	chr13	23309930	23309931	inter:12339	hg19_cpg_inter
cg01764252	chr5	87991071	87991072	inter:5269	hg19_cpg_inter
cg14326413	chr4	81123380	81123381	shore:10887	hg19_cpg_shores
cg00159523	chr10	114713187	114713188	shore:24713	hg19_cpg_shores
cg12434889	chr7	158342394	158342395	shore:18999	hg19_cpg_shores
cg22328208	chr8	98289745	98289746	island:11040	hg19_cpg_islands
cg13436155	chr13	100644217	100644218	shore:30680	hg19_cpg_shores
cg03221366	chr12	131943548	131943549	island:16262	hg19_cpg_islands
cg26695758	chr6	32063607	32063608	island:7948	hg19_cpg_islands
cg10424417	chr5	87989191	87989192	shelf:11007	hg19_cpg_shelves
cg21475076	chr1	1100493	1100494	island:52	hg19_cpg_islands
cg22046408	chr19	41106164	41106165	island:23934	hg19_cpg_islands
cg18998670	chr2	58273552	58273553	shore:5287	hg19_cpg_shores
cg19241327	chr7	157484559	157484560	island:10332	hg19_cpg_islands
cg08862890	chr5	169064451	169064452	island:7336	hg19_cpg_islands
cg11412466	chr5	2743655	2743656	shelf:10431	hg19_cpg_shelves
cg24051554	chr1	151811620	151811621	island:1689	hg19_cpg_islands
cg26410483	chr1	180203143	180203144	island:1965	hg19_cpg_islands
cg05233289	chr11	64120728	64120729	inter:10838	hg19_cpg_inter
cg22853588	chr20	35169881	35169882	shore:45358	hg19_cpg_shores
cg15123692	chr2	23886357	23886358	inter:2012	hg19_cpg_inter
cg18243760	chr6	32116780	32116781	island:7950	hg19_cpg_islands
cg08190858	chr12	54321346	54321347	island:15614	hg19_cpg_islands
cg20072171	chr3	62356962	62356963	island:4635	hg19_cpg_islands
cg24940138	chr17	41363741	41363742	island:20850	hg19_cpg_islands
cg10947826	chr5	178620294	178620295	inter:5732	hg19_cpg_inter
cg17783401	chr8	54790518	54790519	island:10839	hg19_cpg_islands
cg19623624	chr10	135278901	135278902	island:13800	hg19_cpg_islands
cg15199622	chr11	129183190	129183191	inter:11336	hg19_cpg_inter
cg15790037	chr17	37321490	37321491	island:20733	hg19_cpg_islands
cg04308185	chr17	38084377	38084378	shore:37874	hg19_cpg_shores
cg07061738	chr6	169018830	169018831	inter:6709	hg19_cpg_inter
cg03454775	chr8	2012595	2012596	inter:7895	hg19_cpg_inter
cg16240162	chr3	147106890	147106891	shore:9283	hg19_cpg_shores
cg24324815	chr10	21783445	21783446	island:12830	hg19_cpg_islands
cg07886472	chr13	112054947	112054948	shore:30790	hg19_cpg_shores
cg12198334	chr11	70692032	70692033	inter:11000	hg19_cpg_inter
cg02698580	chr10	86016643	86016644	inter:9983	hg19_cpg_inter
cg22773661	chr4	48492225	48492226	island:5782	hg19_cpg_islands
cg24437715	chr2	237072391	237072392	island:3989	hg19_cpg_islands
cg01727145	chr2	220313422	220313423	island:3862	hg19_cpg_islands
cg08903619	chr13	53508092	53508093	inter:12520	hg19_cpg_inter
cg02256049	chr11	115531001	115531002	shore:27383	hg19_cpg_shores
cg27090201	chr5	134914717	134914718	island:7036	hg19_cpg_islands
cg13558371	chr9	126135610	126135611	island:12153	hg19_cpg_islands
cg25363807	chr1	44703923	44703924	inter:701	hg19_cpg_inter
cg20156240	chr7	25891970	25891971	island:9274	hg19_cpg_islands
cg05368740	chr19	36246882	36246883	island:23702	hg19_cpg_islands
cg05141014	chr5	59784203	59784204	inter:5144	hg19_cpg_inter
cg08530838	chr5	114193858	114193859	inter:5328	hg19_cpg_inter
cg16316624	chr11	61159649	61159650	shore:26292	hg19_cpg_shores
cg01252526	chr16	711033	711034	shore:34141	hg19_cpg_shores
cg02245004	chr15	76634887	76634888	island:18326	hg19_cpg_islands
cg02276807	chr12	133022677	133022678	island:16345	hg19_cpg_islands
cg22827250	chr5	134363823	134363824	island:7022	hg19_cpg_islands
cg24210280	chr17	933179	933180	island:20111	hg19_cpg_islands
cg22958090	chr12	52627438	52627439	island:15568	hg19_cpg_islands
cg18173058	chr12	114838359	114838360	island:16016	hg19_cpg_islands
cg09413529	chr12	115112225	115112226	island:16028	hg19_cpg_islands
cg11347582	chr6	168502341	168502342	island:8743	hg19_cpg_islands
cg19702779	chr6	105404808	105404809	shelf:13373	hg19_cpg_shelves
cg14722140	chr6	49518627	49518628	island:8195	hg19_cpg_islands
cg01969701	chr11	69286145	69286146	island:14706	hg19_cpg_islands
cg25660156	chr3	195940856	195940857	inter:4131	hg19_cpg_inter
cg04755848	chr16	65105714	65105715	inter:14549	hg19_cpg_inter
cg12565585	chr8	105235943	105235944	island:11090	hg19_cpg_islands
cg16817826	chr3	62356323	62356324	island:4634	hg19_cpg_islands
cg23514619	chr6	43237330	43237331	island:8146	hg19_cpg_islands
cg10695848	chr12	48206783	48206784	island:15464	hg19_cpg_islands
cg21891490	chr4	21470137	21470138	inter:4371	hg19_cpg_inter
cg04243827	chr5	3103718	3103719	inter:4987	hg19_cpg_inter
cg03650119	chr1	228346014	228346015	island:2292	hg19_cpg_islands
cg03248761	chr13	81228965	81228966	shore:30591	hg19_cpg_shores
cg10012059	chr19	4327106	4327107	island:22757	hg19_cpg_islands
cg22982368	chr11	31825969	31825970	island:14196	hg19_cpg_islands
cg13797425	chr14	102554977	102554978	shore:32236	hg19_cpg_shores
cg07382920	chr1	3567646	3567647	island:281	hg19_cpg_islands
cg20114732	chr6	166579135	166579136	shore:15991	hg19_cpg_shores
cg19464917	chr15	76627666	76627667	island:18323	hg19_cpg_islands
cg00458927	chr2	62116573	62116574	shore:5321	hg19_cpg_shores
cg13212956	chr6	134209935	134209936	shore:15641	hg19_cpg_shores
cg07588964	chr10	51572303	51572304	island:13040	hg19_cpg_islands
cg02997585	chr16	79030864	79030865	inter:14691	hg19_cpg_inter
cg18651659	chr7	158550241	158550242	inter:7820	hg19_cpg_inter
cg21049501	chr17	70120411	70120412	island:21258	hg19_cpg_islands
cg20431191	chr1	86043795	86043796	shore:2347	hg19_cpg_shores
cg04599403	chr5	926793	926794	island:6410	hg19_cpg_islands
cg27663938	chr12	103696381	103696382	island:15893	hg19_cpg_islands
cg03771840	chr6	30140145	30140146	island:7885	hg19_cpg_islands
cg24211976	chr15	60285744	60285745	shore:33193	hg19_cpg_shores
cg23782616	chr18	61616526	61616527	inter:16272	hg19_cpg_inter
cg11062158	chr7	157890370	157890371	shore:18959	hg19_cpg_shores
cg26018685	chr12	46663660	46663661	shore:28275	hg19_cpg_shores
cg00177797	chr1	180203837	180203838	island:1965	hg19_cpg_islands
cg05011265	chr14	22958399	22958400	inter:12752	hg19_cpg_inter
cg10505610	chr5	171782207	171782208	inter:5633	hg19_cpg_inter
cg18979589	chr10	125034818	125034819	inter:10254	hg19_cpg_inter
cg18267049	chr10	101875028	101875029	island:13347	hg19_cpg_islands
cg12118269	chr10	102893980	102893981	island:13395	hg19_cpg_islands
cg21885317	chr8	124248094	124248095	inter:8430	hg19_cpg_inter
cg00953201	chr13	30156486	30156487	inter:12402	hg19_cpg_inter
cg19068510	chr13	100642106	100642107	island:16771	hg19_cpg_islands
cg11349423	chr11	133232657	133232658	shore:27702	hg19_cpg_shores
cg03357006	chr11	68973410	68973411	inter:10975	hg19_cpg_inter
cg24679890	chr19	17246356	17246357	inter:16885	hg19_cpg_inter
cg22747480	chr10	1166867	1166868	inter:9530	hg19_cpg_inter
cg22282405	chr6	50810682	50810683	island:8200	hg19_cpg_islands
cg26954968	chr6	100903561	100903562	island:8369	hg19_cpg_islands
cg10444491	chr4	7394790	7394791	inter:4308	hg19_cpg_inter
cg23598080	chr1	180204499	180204500	island:1965	hg19_cpg_islands
cg26572488	chr7	132299669	132299670	inter:7604	hg19_cpg_inter
cg00379648	chr12	106979451	106979452	island:15923	hg19_cpg_islands
cg03867465	chr4	183062301	183062302	island:6267	hg19_cpg_islands
cg21995304	chr6	10391237	10391238	shore:14078	hg19_cpg_shores
cg00882235	chr1	180203488	180203489	island:1965	hg19_cpg_islands
cg18091046	chr13	30077344	30077345	island:16535	hg19_cpg_islands
cg16591159	chr16	31487813	31487814	island:19361	hg19_cpg_islands
cg06003986	chr18	35104868	35104869	island:21911	hg19_cpg_islands
cg21045636	chr14	104746527	104746528	inter:13257	hg19_cpg_inter
cg07953201	chr1	245851802	245851803	island:2430	hg19_cpg_islands
cg08015702	chr16	12096947	12096948	inter:14174	hg19_cpg_inter
cg23279355	chr5	78985592	78985593	inter:5245	hg19_cpg_inter
cg09234616	chr11	32452592	32452593	island:14207	hg19_cpg_islands
cg08850461	chr5	87990082	87990083	inter:5269	hg19_cpg_inter
cg22369037	chr6	31516024	31516025	inter:6028	hg19_cpg_inter
cg16329658	chr7	157258677	157258678	shelf:16349	hg19_cpg_shelves
cg04030615	chr1	229569902	229569903	island:2326	hg19_cpg_islands
cg25942990	chr2	177014996	177014997	island:3638	hg19_cpg_islands
cg00683332	chr16	51188697	51188698	island:19474	hg19_cpg_islands
cg01192077	chr5	158523507	158523508	shore:13422	hg19_cpg_shores
cg26699292	chr16	78079801	78079802	island:19740	hg19_cpg_islands
cg08101375	chr12	104443925	104443926	inter:11958	hg19_cpg_inter
cg22111078	chr5	172655925	172655926	island:7373	hg19_cpg_islands
cg05311412	chr2	108602906	108602907	island:3222	hg19_cpg_islands
cg22396632	chr1	3079212	3079213	shore:396	hg19_cpg_shores
cg14345917	chr2	45180089	45180090	island:2804	hg19_cpg_islands
cg25339566	chr1	67218165	67218166	island:1215	hg19_cpg_islands
cg05353869	chr11	75139544	75139545	island:14796	hg19_cpg_islands
cg06814194	chr1	3070337	3070338	shore:394	hg19_cpg_shores
cg27089768	chr14	96180598	96180599	island:17542	hg19_cpg_islands
cg21383487	chr10	22624094	22624095	island:12843	hg19_cpg_islands
cg16717549	chr21	45705699	45705700	island:25795	hg19_cpg_islands
cg08409113	chr17	40937365	40937366	island:20838	hg19_cpg_islands
cg22711792	chr1	50883329	50883330	island:1101	hg19_cpg_islands
cg05509659	chr11	124738871	124738872	island:15090	hg19_cpg_islands
cg00274965	chr21	34405681	34405682	island:25640	hg19_cpg_islands
cg06617636	chr14	69256690	69256691	island:17343	hg19_cpg_islands
cg01010211	chr22	17956453	17956454	inter:18561	hg19_cpg_inter
cg22115892	chr4	177198411	177198412	inter:4839	hg19_cpg_inter
cg04929703	chr1	91300390	91300391	shore:2402	hg19_cpg_shores
cg05415871	chr8	1008188	1008189	inter:7860	hg19_cpg_inter
cg18566177	chr6	134491483	134491484	inter:6497	hg19_cpg_inter
cg02232704	chr10	26501031	26501032	island:12863	hg19_cpg_islands
cg20433275	chr1	156358408	156358409	shore:3280	hg19_cpg_shores
cg16953816	chr12	123349952	123349953	shore:29539	hg19_cpg_shores
cg00976453	chr20	48099479	48099480	island:25227	hg19_cpg_islands
cg23460843	chr2	127644075	127644076	island:3346	hg19_cpg_islands
cg18882819	chr13	43566496	43566497	island:16603	hg19_cpg_islands
cg02348751	chr4	183064035	183064036	island:6268	hg19_cpg_islands
cg08089567	chr21	45705994	45705995	island:25795	hg19_cpg_islands
cg05864140	chr2	220196530	220196531	island:3855	hg19_cpg_islands
cg08996805	chr3	11010256	11010257	inter:3233	hg19_cpg_inter
cg04156293	chr7	100488942	100488943	shore:18083	hg19_cpg_shores
cg08118159	chr19	41055208	41055209	island:23928	hg19_cpg_islands
cg22896354	chr17	21367200	21367201	island:20522	hg19_cpg_islands
cg21849844	chr13	100611865	100611866	island:16767	hg19_cpg_islands
cg00472029	chr13	100619842	100619843	shore:30674	hg19_cpg_shores
cg09016968	chr6	99290635	99290636	island:8345	hg19_cpg_islands
cg11881754	chr7	75889293	75889294	island:9695	hg19_cpg_islands
cg11160572	chr4	169706422	169706423	inter:4818	hg19_cpg_inter
cg04978078	chr6	10383147	10383148	shore:14073	hg19_cpg_shores
cg23119063	chr14	99506767	99506768	inter:13169	hg19_cpg_inter
cg23938483	chr14	74185511	74185512	island:17390	hg19_cpg_islands
cg01235820	chr20	642782	642783	island:24771	hg19_cpg_islands
cg04102905	chr1	248738984	248738985	inter:1868	hg19_cpg_inter
cg12142354	chr12	108733275	108733276	inter:11990	hg19_cpg_inter
cg18801906	chr11	70584165	70584166	inter:10999	hg19_cpg_inter
cg09422450	chr16	79623618	79623619	island:19742	hg19_cpg_islands
cg19532212	chr17	56769430	56769431	shore:38566	hg19_cpg_shores
cg03175771	chr16	30661534	30661535	shore:35263	hg19_cpg_shores
cg00436476	chr6	26240505	26240506	shore:14270	hg19_cpg_shores
cg02925367	chr6	32116905	32116906	island:7950	hg19_cpg_islands
cg07753525	chr16	79030857	79030858	inter:14691	hg19_cpg_inter
cg17454920	chr14	74185993	74185994	island:17390	hg19_cpg_islands
cg15222899	chr18	55095249	55095250	island:21991	hg19_cpg_islands
cg03000485	chr8	144973638	144973639	inter:8557	hg19_cpg_inter
cg16896868	chr13	110319562	110319563	inter:12609	hg19_cpg_inter
cg02447556	chr16	845011	845012	shore:34175	hg19_cpg_shores
cg13656404	chr2	106959384	106959385	island:3215	hg19_cpg_islands
cg23972738	chr2	66667039	66667040	inter:2234	hg19_cpg_inter
cg18713748	chr5	140706190	140706191	inter:5492	hg19_cpg_inter
cg10052687	chr7	73787374	73787375	shelf:15298	hg19_cpg_shelves
cg08230177	chr5	72596822	72596823	shore:12425	hg19_cpg_shores
cg05327835	chr4	996175	996176	island:5385	hg19_cpg_islands
cg00081799	chr1	6390793	6390794	inter:149	hg19_cpg_inter
cg16543094	chr11	20229517	20229518	inter:10599	hg19_cpg_inter
cg18898125	chr8	24770381	24770382	shore:19549	hg19_cpg_shores
cg24574963	chr7	149120622	149120623	shore:18611	hg19_cpg_shores
cg20072442	chr2	80530255	80530256	island:3030	hg19_cpg_islands
cg14565265	chr1	90308951	90308952	island:1304	hg19_cpg_islands
cg22009488	chr5	172656166	172656167	island:7373	hg19_cpg_islands
cg03712758	chr16	48400154	48400155	shore:35509	hg19_cpg_shores
cg02250553	chr10	134511404	134511405	inter:10345	hg19_cpg_inter
cg15092343	chr4	4860061	4860062	island:5555	hg19_cpg_islands
cg01418856	chr12	49658425	49658426	island:15504	hg19_cpg_islands
cg21198550	chr5	72596701	72596702	shore:12425	hg19_cpg_shores
cg14651518	chr3	50313693	50313694	island:4525	hg19_cpg_islands
cg00130181	chr13	100517033	100517034	inter:12586	hg19_cpg_inter
cg14533068	chr6	158507953	158507954	island:8652	hg19_cpg_islands
cg18861767	chr10	82189478	82189479	inter:9976	hg19_cpg_inter
cg00548009	chr16	12637499	12637500	inter:14177	hg19_cpg_inter
cg20308663	chr13	100523121	100523122	inter:12586	hg19_cpg_inter
cg09069072	chr1	15482753	15482754	shore:809	hg19_cpg_shores
cg27307298	chr1	6266753	6266754	island:318	hg19_cpg_islands
cg14855519	chr8	25898191	25898192	shore:19562	hg19_cpg_shores
cg04612667	chr6	27706340	27706341	inter:5956	hg19_cpg_inter
cg17934824	chr1	218520792	218520793	shore:4047	hg19_cpg_shores
cg27179866	chr6	27740120	27740121	inter:5956	hg19_cpg_inter
cg03610228	chr10	21799395	21799396	shore:23472	hg19_cpg_shores
cg19777067	chr4	174440103	174440104	island:6248	hg19_cpg_islands
cg15831875	chr1	245986694	245986695	inter:1846	hg19_cpg_inter
cg05494467	chr5	140892308	140892309	shore:13217	hg19_cpg_shores
cg06246357	chr6	1524494	1524495	island:7592	hg19_cpg_islands
cg21497990	chr7	155255122	155255123	island:10263	hg19_cpg_islands
cg07478240	chr16	87174203	87174204	inter:14766	hg19_cpg_inter
cg04560456	chr6	105405068	105405069	shelf:13373	hg19_cpg_shelves
cg07196992	chr4	78098654	78098655	inter:4547	hg19_cpg_inter
cg22711111	chr6	30139979	30139980	island:7885	hg19_cpg_islands
cg17543488	chr5	172672959	172672960	island:7380	hg19_cpg_islands
cg10863922	chr6	2892150	2892151	island:7605	hg19_cpg_islands
cg01272707	chr6	26172185	26172186	island:7770	hg19_cpg_islands
cg16450309	chr3	170626822	170626823	island:5112	hg19_cpg_islands
cg07521193	chr15	27819422	27819423	inter:13378	hg19_cpg_inter
cg17239057	chr1	224363575	224363576	inter:1685	hg19_cpg_inter
cg21211480	chr17	41363774	41363775	island:20850	hg19_cpg_islands
cg19453893	chr5	16794840	16794841	inter:5040	hg19_cpg_inter
cg19403541	chr4	174438312	174438313	island:6247	hg19_cpg_islands
cg19096571	chr7	129423354	129423355	island:10046	hg19_cpg_islands
cg08750504	chr2	172946193	172946194	island:3578	hg19_cpg_islands
cg11740348	chr10	134420208	134420209	inter:10341	hg19_cpg_inter
cg25947619	chr15	86233220	86233221	inter:13862	hg19_cpg_inter
cg20327845	chr10	3138418	3138419	inter:9552	hg19_cpg_inter
cg05083852	chr16	81480610	81480611	shore:36084	hg19_cpg_shores
cg12121643	chr3	185911796	185911797	island:5199	hg19_cpg_islands
cg16876647	chr2	43451842	43451843	island:2788	hg19_cpg_islands
cg06060522	chr20	44782039	44782040	island:25194	hg19_cpg_islands
cg12391352	chr12	99139768	99139769	island:15868	hg19_cpg_islands
cg08718050	chr11	70563677	70563678	island:14732	hg19_cpg_islands
cg18438793	chr1	40149837	40149838	island:932	hg19_cpg_islands
cg25215835	chr3	51931585	51931586	inter:3513	hg19_cpg_inter
cg19866866	chr1	182026044	182026045	island:1982	hg19_cpg_islands
cg03571927	chr7	89748238	89748239	island:9748	hg19_cpg_islands
cg15866393	chr12	132900480	132900481	island:16322	hg19_cpg_islands
cg04366104	chr2	64872418	64872419	inter:2223	hg19_cpg_inter
cg10790429	chr12	106974623	106974624	island:15920	hg19_cpg_islands
cg25903497	chr2	219157103	219157104	island:3811	hg19_cpg_islands
cg22463035	chr12	131188005	131188006	island:16241	hg19_cpg_islands
cg14201424	chr4	183063397	183063398	island:6268	hg19_cpg_islands
cg26608486	chr16	88482341	88482342	inter:14800	hg19_cpg_inter
cg18161327	chr13	100627703	100627704	shelf:26482	hg19_cpg_shelves
cg23363971	chr12	56415271	56415272	inter:11763	hg19_cpg_inter
cg24831051	chr5	88018481	88018482	inter:5269	hg19_cpg_inter
cg06433023	chr6	108488544	108488545	island:8410	hg19_cpg_islands
cg09608716	chr16	88455742	88455743	shore:36352	hg19_cpg_shores
cg13222945	chr17	74802302	74802303	inter:15819	hg19_cpg_inter
cg15221604	chr11	124738735	124738736	island:15090	hg19_cpg_islands
cg00868860	chr12	55041948	55041949	inter:11753	hg19_cpg_inter
cg05589489	chr12	89748821	89748822	shore:28964	hg19_cpg_shores
cg17496659	chr1	3568245	3568246	island:281	hg19_cpg_islands
cg19391276	chr6	100055785	100055786	island:8360	hg19_cpg_islands
cg15788537	chr11	8378827	8378828	inter:10515	hg19_cpg_inter
cg18183163	chr2	171574141	171574142	shore:6585	hg19_cpg_shores
cg24977462	chr15	65128112	65128113	island:18177	hg19_cpg_islands
cg10136354	chr2	73151457	73151458	island:2976	hg19_cpg_islands
cg08823027	chr21	35831958	35831959	island:25656	hg19_cpg_islands
cg09821185	chr14	101923366	101923367	shore:32203	hg19_cpg_shores
cg18971175	chr11	129183160	129183161	inter:11336	hg19_cpg_inter
cg16616467	chr16	89642914	89642915	island:20031	hg19_cpg_islands
cg08724310	chr12	25055304	25055305	shore:28111	hg19_cpg_shores
cg16581738	chr7	705693	705694	inter:6778	hg19_cpg_inter
cg14535332	chr21	35831954	35831955	island:25656	hg19_cpg_islands
cg11999488	chr12	55413659	55413660	inter:11753	hg19_cpg_inter
cg22400015	chr2	220196714	220196715	island:3855	hg19_cpg_islands
cg21453451	chr3	181414237	181414238	shore:9518	hg19_cpg_shores
cg16600991	chr12	54389477	54389478	island:15627	hg19_cpg_islands
cg11557932	chr6	4806305	4806306	inter:5828	hg19_cpg_inter
cg11448883	chr7	138603662	138603663	inter:7623	hg19_cpg_inter
cg01961086	chr1	3086487	3086488	inter:96	hg19_cpg_inter
cg03638905	chr5	72595625	72595626	island:6756	hg19_cpg_islands
cg01129128	chr8	141034355	141034356	inter:8472	hg19_cpg_inter
cg10689404	chr17	35300645	35300646	island:20689	hg19_cpg_islands
cg08217163	chr2	66809959	66809960	shore:5387	hg19_cpg_shores
cg27300028	chr13	100312810	100312811	shelf:26477	hg19_cpg_shelves
cg04507515	chr11	74178268	74178269	island:14784	hg19_cpg_islands
cg18337363	chr3	52569053	52569054	shore:8438	hg19_cpg_shores
cg00461753	chr12	116990469	116990470	inter:12060	hg19_cpg_inter
cg18008019	chr13	100641646	100641647	island:16771	hg19_cpg_islands
cg05039004	chr1	29586299	29586300	island:771	hg19_cpg_islands
cg09234454	chr1	94560697	94560698	inter:964	hg19_cpg_inter
cg17873612	chr1	23279531	23279532	shore:1115	hg19_cpg_shores
cg01434649	chr1	3567870	3567871	island:281	hg19_cpg_islands
cg15984661	chr19	46916520	46916521	shore:43740	hg19_cpg_shores
cg02075410	chr4	151504138	151504139	island:6164	hg19_cpg_islands
cg12298268	chr3	139257866	139257867	island:4980	hg19_cpg_islands
cg11382963	chr8	72754469	72754470	island:10931	hg19_cpg_islands
cg22641350	chr8	1008191	1008192	inter:7860	hg19_cpg_inter
cg08041481	chr6	100902470	100902471	shore:15361	hg19_cpg_shores
cg00434010	chr6	100903691	100903692	island:8369	hg19_cpg_islands
cg16375290	chr5	177412718	177412719	island:7467	hg19_cpg_islands
cg00385863	chr1	41847974	41847975	island:970	hg19_cpg_islands
cg02514143	chr5	958299	958300	shore:11802	hg19_cpg_shores
cg05895353	chr16	54611722	54611723	inter:14496	hg19_cpg_inter
cg20659435	chr10	77156218	77156219	island:13179	hg19_cpg_islands
cg14486338	chr8	99440279	99440280	island:11050	hg19_cpg_islands
cg00055764	chr12	130961718	130961719	inter:12217	hg19_cpg_inter
cg14170999	chr17	79380515	79380516	island:21534	hg19_cpg_islands
cg15642673	chr4	3704880	3704881	inter:4265	hg19_cpg_inter
cg08347500	chr16	54316049	54316050	island:19486	hg19_cpg_islands
cg17544177	chr10	103589245	103589246	island:13418	hg19_cpg_islands
cg14578879	chr6	100904055	100904056	shore:15362	hg19_cpg_shores
cg09792881	chr1	50884544	50884545	island:1102	hg19_cpg_islands
cg26047066	chr1	221069136	221069137	island:2213	hg19_cpg_islands
cg10150962	chr16	86404379	86404380	inter:14757	hg19_cpg_inter
cg07751277	chr13	100642487	100642488	shore:30679	hg19_cpg_shores
cg23720064	chr6	100895679	100895680	shore:15358	hg19_cpg_shores
cg08074534	chr6	100895143	100895144	island:8366	hg19_cpg_islands
cg22663872	chr7	149120266	149120267	island:10151	hg19_cpg_islands
cg18372607	chr11	31827084	31827085	shore:25937	hg19_cpg_shores
cg21204522	chr6	27730016	27730017	inter:5956	hg19_cpg_inter
cg12176783	chr20	62694000	62694001	island:25542	hg19_cpg_islands
cg26914630	chr16	88455751	88455752	shore:36352	hg19_cpg_shores
cg03405909	chr11	31845639	31845640	shore:25942	hg19_cpg_shores
cg24884703	chr1	91185422	91185423	island:1311	hg19_cpg_islands
cg06973615	chr2	175208761	175208762	island:3603	hg19_cpg_islands
cg02246055	chr16	72821353	72821354	island:19700	hg19_cpg_islands
cg22193912	chr17	79881523	79881524	shore:39364	hg19_cpg_shores
cg10730435	chr15	99987955	99987956	inter:13951	hg19_cpg_inter
cg22723502	chr6	26240528	26240529	shore:14270	hg19_cpg_shores
cg24923931	chr19	40904691	40904692	island:23915	hg19_cpg_islands
cg10888790	chr10	131766874	131766875	island:13638	hg19_cpg_islands
cg05492818	chr16	89114193	89114194	shore:36474	hg19_cpg_shores
cg26956157	chr16	89036698	89036699	shelf:31289	hg19_cpg_shelves
cg25050332	chr11	316088	316089	island:13820	hg19_cpg_islands
cg25622366	chr2	63281139	63281140	island:2889	hg19_cpg_islands
cg05787063	chr10	6740633	6740634	inter:9580	hg19_cpg_inter
cg10958002	chr3	12200324	12200325	island:4220	hg19_cpg_islands
cg05588903	chr16	84866150	84866151	inter:14726	hg19_cpg_inter
cg06734406	chr12	50349329	50349330	island:15524	hg19_cpg_islands
cg04819760	chr10	22765645	22765646	island:12847	hg19_cpg_islands
cg04923174	chr1	158549277	158549278	inter:1334	hg19_cpg_inter
cg21052687	chr11	55561545	55561546	inter:10730	hg19_cpg_inter
cg21041775	chr12	54425418	54425419	shore:28608	hg19_cpg_shores
cg23323712	chr11	63851382	63851383	shore:26426	hg19_cpg_shores
cg11689813	chr1	229570052	229570053	island:2326	hg19_cpg_islands
cg13622265	chr9	124584474	124584475	inter:9179	hg19_cpg_inter
cg17206850	chr11	62693456	62693457	island:14443	hg19_cpg_islands
cg16306978	chr2	21266953	21266954	island:2634	hg19_cpg_islands
cg09199014	chr4	6052533	6052534	inter:4285	hg19_cpg_inter
cg03855388	chr11	68580018	68580019	inter:10968	hg19_cpg_inter
cg21695485	chr11	66824219	66824220	island:14631	hg19_cpg_islands
cg24120847	chr22	24181562	24181563	island:26104	hg19_cpg_islands
cg23497383	chr2	239140182	239140183	island:4019	hg19_cpg_islands
cg07055259	chr2	236300855	236300856	inter:3066	hg19_cpg_inter
cg12519676	chr4	174912210	174912211	inter:4832	hg19_cpg_inter
cg08637438	chr17	70113856	70113857	island:21256	hg19_cpg_islands
cg26746037	chr19	3821359	3821360	island:22714	hg19_cpg_islands
cg15236483	chr22	46285682	46285683	island:26457	hg19_cpg_islands
cg19095187	chr6	108437051	108437052	shore:15425	hg19_cpg_shores
cg13225830	chr1	9527173	9527174	inter:189	hg19_cpg_inter
cg04060128	chr16	31488852	31488853	island:19361	hg19_cpg_islands
cg05636881	chr10	105038444	105038445	shore:24620	hg19_cpg_shores
cg05469346	chr5	174115696	174115697	inter:5652	hg19_cpg_inter
cg24714106	chr15	37179779	37179780	island:17941	hg19_cpg_islands
cg26978172	chr6	31696223	31696224	island:7932	hg19_cpg_islands
cg23978504	chr3	181413373	181413374	island:5141	hg19_cpg_islands
cg08979352	chr4	99580530	99580531	shore:11004	hg19_cpg_shores
cg10981651	chr5	153853545	153853546	island:7278	hg19_cpg_islands
cg15810758	chr6	99290349	99290350	island:8345	hg19_cpg_islands
cg17463745	chr1	16554402	16554403	shore:865	hg19_cpg_shores
cg15690342	chr5	72594851	72594852	island:6756	hg19_cpg_islands
cg22194948	chr2	43447139	43447140	inter:2134	hg19_cpg_inter
cg09350895	chr14	73958573	73958574	island:17382	hg19_cpg_islands
cg03880173	chr3	181413810	181413811	island:5141	hg19_cpg_islands
cg15665400	chr2	133428652	133428653	island:3456	hg19_cpg_islands
cg08994060	chr10	6214026	6214027	inter:9577	hg19_cpg_inter
cg07163389	chr14	104837363	104837364	inter:13258	hg19_cpg_inter
cg04436634	chr1	158575773	158575774	inter:1334	hg19_cpg_inter
cg09559189	chr8	25898412	25898413	shore:19562	hg19_cpg_shores
cg09809567	chr12	104444136	104444137	inter:11958	hg19_cpg_inter
cg25386707	chr10	131748428	131748429	inter:10302	hg19_cpg_inter
cg11856078	chr2	157178165	157178166	shore:6484	hg19_cpg_shores
cg26348348	chr2	133428993	133428994	shore:6389	hg19_cpg_shores
cg15250633	chr17	80627638	80627639	inter:15968	hg19_cpg_inter
cg22900415	chr13	20736075	20736076	island:16423	hg19_cpg_islands
cg23530031	chr11	7541099	7541100	inter:10508	hg19_cpg_inter
cg16440561	chr2	220312854	220312855	island:3862	hg19_cpg_islands
cg26492368	chr10	22634733	22634734	island:12845	hg19_cpg_islands
cg16513459	chr17	7832932	7832933	island:20326	hg19_cpg_islands
cg22498143	chr19	40993991	40993992	shore:43326	hg19_cpg_shores
cg18850127	chr7	39170497	39170498	inter:7058	hg19_cpg_inter
cg00214970	chr2	229047701	229047702	shore:7208	hg19_cpg_shores
cg14371731	chr10	81003175	81003176	island:13190	hg19_cpg_islands
cg16999254	chr10	86016931	86016932	inter:9983	hg19_cpg_inter
cg06809252	chr1	110612044	110612045	island:1413	hg19_cpg_islands
cg20373544	chr2	202814226	202814227	inter:2880	hg19_cpg_inter
cg25143990	chr12	28127783	28127784	shore:28145	hg19_cpg_shores
cg20139247	chr8	65286989	65286990	shore:19953	hg19_cpg_shores
cg07616879	chr10	134631386	134631387	inter:10348	hg19_cpg_inter
cg15579148	chr7	95064694	95064695	shore:17901	hg19_cpg_shores
cg15760474	chr6	41554529	41554530	inter:6166	hg19_cpg_inter
cg14367020	chr6	99292286	99292287	shore:15325	hg19_cpg_shores
cg25660390	chr17	73073700	73073701	island:21303	hg19_cpg_islands
cg02227188	chr12	54396354	54396355	shore:28597	hg19_cpg_shores
cg10961733	chr10	6807134	6807135	inter:9580	hg19_cpg_inter
cg05633070	chr17	933118	933119	island:20111	hg19_cpg_islands
cg21151950	chr7	1718485	1718486	inter:6817	hg19_cpg_inter
cg21058973	chr20	43029997	43029998	inter:18031	hg19_cpg_inter
cg09177567	chr8	1765312	1765313	shore:19201	hg19_cpg_shores
cg23186787	chr4	4380004	4380005	inter:4275	hg19_cpg_inter
cg13722431	chr6	2903533	2903534	island:7606	hg19_cpg_islands
cg17631972	chr3	134032303	134032304	island:4936	hg19_cpg_islands
cg13902110	chr5	87990490	87990491	inter:5269	hg19_cpg_inter
cg16124935	chr11	70559616	70559617	inter:10998	hg19_cpg_inter
cg08250787	chr7	4169604	4169605	island:9078	hg19_cpg_islands
cg04145522	chr16	87738833	87738834	island:19864	hg19_cpg_islands
cg11916478	chr12	213776	213777	island:15181	hg19_cpg_islands
cg21540621	chr11	115531033	115531034	shore:27383	hg19_cpg_shores
cg27102141	chr10	131843798	131843799	island:13640	hg19_cpg_islands
cg19108881	chr3	121902510	121902511	shore:8866	hg19_cpg_shores
cg07997493	chr17	37761947	37761948	island:20744	hg19_cpg_islands
cg03679755	chr10	101875035	101875036	island:13347	hg19_cpg_islands
[truncated: 8,992 more rows]
