# Supplementary material for: Robust molecular subgrouping and reference-free aneuploidy detection in medulloblastoma using low-depth whole genome bisulfite sequencing
Source: Acta Neuropathol Commun. 2025 Jun 24;13:132. doi: 10.1186/s40478-025-02049-1 (PMC12186449; doi:10.1186/s40478-025-02049-1)
Supplement: Supplementary file 8 — Supplementary material 8 [file 40478_2025_2049_MOESM8_ESM.csv]

Probe ID	Chromosome	Start	End	Annotation ID	Annotation Category
cg10893986	chr1	3208454	3235915	inter:100	hg19_cpg_inter
cg03884543	chr1	109293823	109415544	inter:1003	hg19_cpg_inter
cg06060874	chr1	3244262	3271029	inter:101	hg19_cpg_inter
cg00102183	chr1	109761099	109787945	inter:1011	hg19_cpg_inter
cg00154957	chr1	109830208	109936074	inter:1014	hg19_cpg_inter
cg03126058	chr1	3279285	3303069	inter:102	hg19_cpg_inter
cg00110769	chr1	110095591	110158464	inter:1021	hg19_cpg_inter
cg25210835	chr1	110234615	110278351	inter:1026	hg19_cpg_inter
cg27558541	chr1	110287307	110449143	inter:1027	hg19_cpg_inter
cg08091439	chr1	110532027	110573199	inter:1029	hg19_cpg_inter
cg00961640	chr1	110886801	110945892	inter:1037	hg19_cpg_inter
cg22325572	chr1	111327434	111501881	inter:1042	hg19_cpg_inter
cg26366091	chr1	111751304	111809411	inter:1045	hg19_cpg_inter
cg01918604	chr1	112062591	112158204	inter:1049	hg19_cpg_inter
cg20432350	chr1	112302993	112520468	inter:1052	hg19_cpg_inter
cg04608582	chr1	113745746	113928580	inter:1064	hg19_cpg_inter
cg26668129	chr1	114306273	114350373	inter:1066	hg19_cpg_inter
cg15841728	chr1	114476900	114691136	inter:1069	hg19_cpg_inter
cg12051819	chr1	114701186	115049060	inter:1070	hg19_cpg_inter
cg21931680	chr1	115216986	115319075	inter:1072	hg19_cpg_inter
cg10389936	chr1	115636585	115876167	inter:1075	hg19_cpg_inter
cg19675142	chr1	115885333	116180380	inter:1076	hg19_cpg_inter
cg14985891	chr1	116189562	116366810	inter:1077	hg19_cpg_inter
cg24002653	chr1	117214622	117280383	inter:1087	hg19_cpg_inter
cg17907003	chr1	117491646	117598388	inter:1090	hg19_cpg_inter
cg10488685	chr1	117607271	117660180	inter:1091	hg19_cpg_inter
cg11081093	chr1	117669149	117905174	inter:1092	hg19_cpg_inter
cg01778345	chr1	118153671	118467840	inter:1094	hg19_cpg_inter
cg12435551	chr1	118476721	118723816	inter:1095	hg19_cpg_inter
cg02859992	chr1	118732098	119518385	inter:1096	hg19_cpg_inter
cg26350977	chr1	119555321	119678874	inter:1097	hg19_cpg_inter
cg16577665	chr1	119687412	119866226	inter:1098	hg19_cpg_inter
cg06625804	chr1	119874536	120161302	inter:1099	hg19_cpg_inter
cg20485607	chr1	120195252	120250844	inter:1101	hg19_cpg_inter
cg21854332	chr1	144936627	145035740	inter:1128	hg19_cpg_inter
cg20277126	chr1	3504471	3507709	inter:113	hg19_cpg_inter
cg17238496	chr1	145100785	145135472	inter:1131	hg19_cpg_inter
cg19266329	chr1	145419709	145466241	inter:1135	hg19_cpg_inter
cg01715025	chr1	145615520	145709966	inter:1141	hg19_cpg_inter
cg10020892	chr1	146719279	147067249	inter:1153	hg19_cpg_inter
cg10950358	chr1	147146919	147376138	inter:1155	hg19_cpg_inter
cg03102494	chr1	147794095	147802900	inter:1166	hg19_cpg_inter
cg17471939	chr1	3573637	3603096	inter:117	hg19_cpg_inter
cg21873275	chr1	148907659	149133542	inter:1180	hg19_cpg_inter
cg23688118	chr1	149166616	149220358	inter:1181	hg19_cpg_inter
cg02976588	chr1	150127079	150181902	inter:1203	hg19_cpg_inter
cg09872278	chr1	150211843	150237047	inter:1205	hg19_cpg_inter
cg20946037	chr1	150556354	150597710	inter:1213	hg19_cpg_inter
cg08578023	chr1	150606202	150844994	inter:1214	hg19_cpg_inter
cg24262376	chr1	151123374	151166847	inter:1223	hg19_cpg_inter
cg00052482	chr1	151175533	151249658	inter:1224	hg19_cpg_inter
cg24486037	chr1	151323546	151368014	inter:1227	hg19_cpg_inter
cg15197893	chr1	151376583	151427540	inter:1228	hg19_cpg_inter
cg01925883	chr1	152013113	152075997	inter:1240	hg19_cpg_inter
cg05765254	chr1	152089216	152157321	inter:1241	hg19_cpg_inter
cg03957898	chr1	152193074	152483978	inter:1243	hg19_cpg_inter
cg16354520	chr1	152492271	152728958	inter:1244	hg19_cpg_inter
cg08948808	chr1	152737339	153504424	inter:1245	hg19_cpg_inter
cg02331910	chr1	153512841	153602177	inter:1246	hg19_cpg_inter
cg01934638	chr1	3717235	3727458	inter:125	hg19_cpg_inter
cg01602730	chr1	153666440	153696216	inter:1250	hg19_cpg_inter
cg16274678	chr1	153967511	154151268	inter:1257	hg19_cpg_inter
cg21536086	chr1	154159927	154188843	inter:1258	hg19_cpg_inter
cg25135018	chr1	154382446	154470107	inter:1262	hg19_cpg_inter
cg25201998	chr1	154748865	154904962	inter:1269	hg19_cpg_inter
cg13808842	chr1	155062057	155094434	inter:1276	hg19_cpg_inter
cg08847614	chr1	3828457	4188633	inter:129	hg19_cpg_inter
cg13098071	chr1	156362253	156386403	inter:1305	hg19_cpg_inter
cg09754272	chr1	156395582	156401160	inter:1306	hg19_cpg_inter
cg21877565	chr1	156431363	156465617	inter:1308	hg19_cpg_inter
cg10310168	chr1	4225673	4709989	inter:131	hg19_cpg_inter
cg09319828	chr1	156546503	156557485	inter:1310	hg19_cpg_inter
cg05126289	chr1	156901797	157011149	inter:1326	hg19_cpg_inter
cg00699569	chr1	157169136	157944720	inter:1329	hg19_cpg_inter
cg26525076	chr1	4730868	4767652	inter:133	hg19_cpg_inter
cg08640619	chr1	157967948	158079270	inter:1331	hg19_cpg_inter
cg12798524	chr1	158155504	159137202	inter:1334	hg19_cpg_inter
cg21291134	chr1	159162499	159746416	inter:1336	hg19_cpg_inter
cg25271063	chr1	159755354	159820006	inter:1337	hg19_cpg_inter
cg07830160	chr1	159874144	159890329	inter:1339	hg19_cpg_inter
cg21913897	chr1	4776546	4828351	inter:134	hg19_cpg_inter
cg06210630	chr1	160072431	160171132	inter:1345	hg19_cpg_inter
cg26835683	chr1	160179703	160227755	inter:1346	hg19_cpg_inter
cg08247612	chr1	160317339	160336604	inter:1348	hg19_cpg_inter
cg11518454	chr1	4836554	5768056	inter:135	hg19_cpg_inter
cg12810626	chr1	160393387	160767683	inter:1351	hg19_cpg_inter
cg25720793	chr1	160775954	160986718	inter:1352	hg19_cpg_inter
cg11596090	chr1	5776514	5789557	inter:136	hg19_cpg_inter
cg08161491	chr1	161288452	161355499	inter:1364	hg19_cpg_inter
cg24074594	chr1	161586378	161691637	inter:1369	hg19_cpg_inter
cg07599881	chr1	5797785	5933157	inter:137	hg19_cpg_inter
cg24367957	chr1	161724077	161949616	inter:1371	hg19_cpg_inter
cg07786995	chr1	162044053	162332876	inter:1374	hg19_cpg_inter
cg01062020	chr1	162341322	162463599	inter:1375	hg19_cpg_inter
cg24249925	chr1	162535854	162756250	inter:1377	hg19_cpg_inter
cg04353106	chr1	162796575	163287479	inter:1379	hg19_cpg_inter
cg00908427	chr1	163296022	163388877	inter:1380	hg19_cpg_inter
cg09367817	chr1	163397101	164286515	inter:1381	hg19_cpg_inter
cg21270847	chr1	164549918	165082756	inter:1383	hg19_cpg_inter
cg23917513	chr1	165091027	165200501	inter:1384	hg19_cpg_inter
cg00393673	chr1	165330329	165563265	inter:1386	hg19_cpg_inter
cg11798758	chr1	5955030	6047595	inter:139	hg19_cpg_inter
cg24117017	chr1	166140449	166804341	inter:1393	hg19_cpg_inter
cg24926052	chr1	6056956	6082244	inter:140	hg19_cpg_inter
cg16410524	chr1	167603840	167679477	inter:1405	hg19_cpg_inter
cg15210526	chr1	167695853	167785396	inter:1406	hg19_cpg_inter
cg20284239	chr1	168029723	168101316	inter:1409	hg19_cpg_inter
cg22012476	chr1	168199840	169070766	inter:1412	hg19_cpg_inter
cg25464921	chr1	169400870	169450558	inter:1414	hg19_cpg_inter
cg06093460	chr1	169459578	169759973	inter:1415	hg19_cpg_inter
cg14556762	chr1	170047998	170626456	inter:1418	hg19_cpg_inter
cg11954332	chr1	170638179	171450517	inter:1419	hg19_cpg_inter
cg02338271	chr1	171815326	172408867	inter:1424	hg19_cpg_inter
cg21439763	chr1	172506546	173441978	inter:1426	hg19_cpg_inter
cg20773915	chr1	6135986	6183743	inter:143	hg19_cpg_inter
cg04858586	chr1	174133290	174964490	inter:1433	hg19_cpg_inter
cg26359730	chr1	175572809	176171711	inter:1438	hg19_cpg_inter
cg17826980	chr1	176180812	177129392	inter:1439	hg19_cpg_inter
cg01931994	chr1	177155166	178002830	inter:1441	hg19_cpg_inter
cg09264231	chr1	178011285	178058712	inter:1442	hg19_cpg_inter
cg22109530	chr1	178067847	178451799	inter:1443	hg19_cpg_inter
cg08120489	chr1	178699076	178990804	inter:1446	hg19_cpg_inter
cg20746459	chr1	179339339	179540720	inter:1451	hg19_cpg_inter
cg09251600	chr1	179717952	179842879	inter:1454	hg19_cpg_inter
cg03516705	chr1	179856372	179919716	inter:1455	hg19_cpg_inter
cg18278694	chr1	179928420	180119555	inter:1456	hg19_cpg_inter
cg09554701	chr1	180208976	180467325	inter:1458	hg19_cpg_inter
cg22430700	chr1	180476278	180597027	inter:1459	hg19_cpg_inter
cg06949778	chr1	180886593	180900316	inter:1461	hg19_cpg_inter
cg18398753	chr1	180927693	180987227	inter:1463	hg19_cpg_inter
cg23037321	chr1	180996150	181053503	inter:1464	hg19_cpg_inter
cg17808839	chr1	182030512	182355697	inter:1472	hg19_cpg_inter
cg10521480	chr1	182588546	182754395	inter:1475	hg19_cpg_inter
cg24341452	chr1	182813123	182917819	inter:1477	hg19_cpg_inter
cg01949993	chr1	182997371	183382000	inter:1479	hg19_cpg_inter
cg06834177	chr1	6324943	6335948	inter:148	hg19_cpg_inter
cg19264170	chr1	183609334	183770193	inter:1482	hg19_cpg_inter
cg12792264	chr1	183778417	184001359	inter:1483	hg19_cpg_inter
cg24250492	chr1	184025055	184351415	inter:1485	hg19_cpg_inter
cg21118367	chr1	184360812	184629223	inter:1486	hg19_cpg_inter
cg17170262	chr1	184637664	184719252	inter:1487	hg19_cpg_inter
cg16711983	chr1	184728439	184938862	inter:1488	hg19_cpg_inter
cg00081799	chr1	6345413	6448814	inter:149	hg19_cpg_inter
cg20463298	chr1	185707663	186340124	inter:1493	hg19_cpg_inter
cg10316490	chr1	186654082	192773632	inter:1495	hg19_cpg_inter
cg12725760	chr1	192782199	193024221	inter:1496	hg19_cpg_inter
cg15711508	chr1	193095225	196573708	inter:1499	hg19_cpg_inter
cg04870212	chr1	6458186	6475057	inter:150	hg19_cpg_inter
cg23557926	chr1	196582012	196843158	inter:1500	hg19_cpg_inter
cg10627839	chr1	196851419	197166005	inter:1501	hg19_cpg_inter
cg00097038	chr1	197174720	197739931	inter:1502	hg19_cpg_inter
cg04868078	chr1	197894825	198121896	inter:1504	hg19_cpg_inter
cg21868798	chr1	198132365	200000474	inter:1505	hg19_cpg_inter
cg05366139	chr1	200016056	200112696	inter:1506	hg19_cpg_inter
cg00301795	chr1	200121205	200267276	inter:1507	hg19_cpg_inter
cg07586235	chr1	200383366	200585552	inter:1509	hg19_cpg_inter
cg01878019	chr1	200712949	200838196	inter:1512	hg19_cpg_inter
cg07344172	chr1	200973939	200988282	inter:1516	hg19_cpg_inter
cg00583535	chr1	201144505	201192030	inter:1520	hg19_cpg_inter
cg01022117	chr1	201257649	201364560	inter:1522	hg19_cpg_inter
cg02897366	chr1	201373033	201433519	inter:1523	hg19_cpg_inter
cg16393905	chr1	201513318	201613041	inter:1527	hg19_cpg_inter
cg14282634	chr1	201623789	201704787	inter:1528	hg19_cpg_inter
cg15511928	chr1	201802699	201920336	inter:1530	hg19_cpg_inter
cg08621778	chr1	201956580	202109151	inter:1532	hg19_cpg_inter
cg06254274	chr1	202118144	202158958	inter:1533	hg19_cpg_inter
cg26348803	chr1	202322197	202607668	inter:1536	hg19_cpg_inter
cg19081101	chr1	203101497	203238519	inter:1548	hg19_cpg_inter
cg20464155	chr1	203300930	203451815	inter:1551	hg19_cpg_inter
cg21408360	chr1	203461060	203594471	inter:1552	hg19_cpg_inter
cg22367549	chr1	203602854	203760568	inter:1553	hg19_cpg_inter
cg13913306	chr1	203834902	204038245	inter:1555	hg19_cpg_inter
cg05606799	chr1	204163834	204222544	inter:1558	hg19_cpg_inter
cg20002843	chr1	204230909	204342732	inter:1559	hg19_cpg_inter
cg26064794	chr1	204385160	204459293	inter:1561	hg19_cpg_inter
cg18851795	chr1	204489832	204650132	inter:1563	hg19_cpg_inter
cg08241939	chr1	204658886	204793610	inter:1564	hg19_cpg_inter
cg13098379	chr1	204801931	204946982	inter:1565	hg19_cpg_inter
cg15152595	chr1	204955211	205034784	inter:1566	hg19_cpg_inter
cg20824939	chr1	205242547	205286232	inter:1571	hg19_cpg_inter
cg08159989	chr1	205317577	205420829	inter:1573	hg19_cpg_inter
cg21012061	chr1	205565474	205596493	inter:1578	hg19_cpg_inter
cg17723122	chr1	205636255	205644975	inter:1580	hg19_cpg_inter
cg09790270	chr1	205748669	205777870	inter:1583	hg19_cpg_inter
cg05749351	chr1	205823192	206131444	inter:1585	hg19_cpg_inter
cg12587213	chr1	206228029	206676236	inter:1587	hg19_cpg_inter
cg26250086	chr1	6766132	6840313	inter:159	hg19_cpg_inter
cg08128274	chr1	206813188	206854091	inter:1591	hg19_cpg_inter
cg06650246	chr1	206863652	207078693	inter:1592	hg19_cpg_inter
cg06640279	chr1	207087203	207220089	inter:1593	hg19_cpg_inter
cg14856606	chr1	207230843	207490543	inter:1594	hg19_cpg_inter
cg10501210	chr1	207929965	208037862	inter:1600	hg19_cpg_inter
cg14201291	chr1	208141184	208412489	inter:1603	hg19_cpg_inter
cg23843022	chr1	208422017	209400845	inter:1604	hg19_cpg_inter
cg21393051	chr1	209409474	209795149	inter:1605	hg19_cpg_inter
cg17518842	chr1	209925346	209953721	inter:1608	hg19_cpg_inter
cg05381287	chr1	7026309	7118519	inter:161	hg19_cpg_inter
cg07153724	chr1	210116055	210401952	inter:1612	hg19_cpg_inter
cg16680159	chr1	210411638	210461709	inter:1613	hg19_cpg_inter
cg21147040	chr1	210506794	210853059	inter:1615	hg19_cpg_inter
cg12710648	chr1	7126728	7719400	inter:162	hg19_cpg_inter
cg12483927	chr1	211656755	211684461	inter:1623	hg19_cpg_inter
cg26192309	chr1	211757178	211844641	inter:1625	hg19_cpg_inter
cg01081168	chr1	212213365	212453967	inter:1628	hg19_cpg_inter
cg09272923	chr1	7729176	7736143	inter:163	hg19_cpg_inter
cg10985914	chr1	212736458	212776151	inter:1633	hg19_cpg_inter
cg26110834	chr1	213228868	213558739	inter:1640	hg19_cpg_inter
cg22083560	chr1	213566959	214149214	inter:1641	hg19_cpg_inter
cg17829746	chr1	214166738	214356607	inter:1642	hg19_cpg_inter
cg18852414	chr1	214459048	214553165	inter:1644	hg19_cpg_inter
cg14989033	chr1	215048004	215252051	inter:1648	hg19_cpg_inter
cg10219850	chr1	215260637	215736507	inter:1649	hg19_cpg_inter
cg05160563	chr1	215745267	216770339	inter:1650	hg19_cpg_inter
cg05002166	chr1	216778735	217258998	inter:1651	hg19_cpg_inter
cg18533525	chr1	217315774	217800267	inter:1653	hg19_cpg_inter
cg17164063	chr1	217808478	218333780	inter:1654	hg19_cpg_inter
cg10145000	chr1	218343034	218454019	inter:1655	hg19_cpg_inter
cg07810039	chr1	218524507	219343109	inter:1657	hg19_cpg_inter
cg24250684	chr1	219351573	219782334	inter:1658	hg19_cpg_inter
cg03599978	chr1	219790563	220097132	inter:1659	hg19_cpg_inter
cg18971591	chr1	220449934	220697507	inter:1663	hg19_cpg_inter
cg26018382	chr1	220964604	221046448	inter:1667	hg19_cpg_inter
cg16579981	chr1	221073160	221911474	inter:1668	hg19_cpg_inter
cg14088282	chr1	221920805	222634761	inter:1669	hg19_cpg_inter
cg13378649	chr1	222890231	222984244	inter:1674	hg19_cpg_inter
cg00939442	chr1	222992562	223250818	inter:1675	hg19_cpg_inter
cg16585333	chr1	223259042	223312185	inter:1676	hg19_cpg_inter
cg14096207	chr1	223320690	223532842	inter:1677	hg19_cpg_inter
cg12458966	chr1	223571987	223737965	inter:1679	hg19_cpg_inter
cg21419617	chr1	7891477	7998408	inter:168	hg19_cpg_inter
cg01394349	chr1	223748526	223895990	inter:1680	hg19_cpg_inter
cg02923485	chr1	223941045	224029085	inter:1682	hg19_cpg_inter
cg02582848	chr1	224038264	224176262	inter:1683	hg19_cpg_inter
cg17239057	chr1	224306473	224366585	inter:1685	hg19_cpg_inter
cg12406363	chr1	224375756	224513729	inter:1686	hg19_cpg_inter
cg24886708	chr1	224809854	225113220	inter:1690	hg19_cpg_inter
cg26813796	chr1	225667042	225836270	inter:1693	hg19_cpg_inter
cg26341831	chr1	226002234	226065605	inter:1697	hg19_cpg_inter
cg17094363	chr1	1056446	1068369	inter:17	hg19_cpg_inter
cg25978327	chr1	8026227	8081554	inter:170	hg19_cpg_inter
cg18376288	chr1	8090855	8267996	inter:171	hg19_cpg_inter
cg26917828	chr1	226741413	226825582	inter:1710	hg19_cpg_inter
cg04102510	chr1	226833804	226887032	inter:1711	hg19_cpg_inter
cg08708961	chr1	227062907	227123069	inter:1714	hg19_cpg_inter
cg10327440	chr1	227168238	227501446	inter:1716	hg19_cpg_inter
cg19243717	chr1	8281823	8373784	inter:172	hg19_cpg_inter
cg18882687	chr1	228275502	228285669	inter:1732	hg19_cpg_inter
cg05794117	chr1	228366692	228395471	inter:1736	hg19_cpg_inter
cg21683105	chr1	228478044	228499556	inter:1738	hg19_cpg_inter
cg06634717	chr1	8422858	8479389	inter:175	hg19_cpg_inter
cg13305336	chr1	228894952	229402646	inter:1751	hg19_cpg_inter
cg11394611	chr1	229411130	229474014	inter:1752	hg19_cpg_inter
cg20940675	chr1	229699075	229726341	inter:1757	hg19_cpg_inter
cg21538013	chr1	229766300	230198494	inter:1759	hg19_cpg_inter
cg01024458	chr1	8488340	8759005	inter:176	hg19_cpg_inter
cg17737409	chr1	230208210	230411342	inter:1760	hg19_cpg_inter
cg03347632	chr1	230419690	230464504	inter:1761	hg19_cpg_inter
cg04279411	chr1	230566703	230774077	inter:1764	hg19_cpg_inter
cg12486498	chr1	230782594	230999631	inter:1765	hg19_cpg_inter
cg08458637	chr1	231668609	231758414	inter:1773	hg19_cpg_inter
cg25203627	chr1	231767116	232761088	inter:1774	hg19_cpg_inter
cg16647844	chr1	232770480	232937054	inter:1775	hg19_cpg_inter
cg01723892	chr1	232945708	233082191	inter:1776	hg19_cpg_inter
cg10576245	chr1	233126137	233427149	inter:1778	hg19_cpg_inter
cg23054119	chr1	233501918	233745373	inter:1781	hg19_cpg_inter
cg24042923	chr1	233754315	234036298	inter:1782	hg19_cpg_inter
cg10228857	chr1	234045458	234345884	inter:1783	hg19_cpg_inter
cg17898069	chr1	234371497	234488484	inter:1785	hg19_cpg_inter
cg07109453	chr1	234618973	234731534	inter:1788	hg19_cpg_inter
cg10207928	chr1	8943410	9095280	inter:179	hg19_cpg_inter
cg03130910	chr1	234751025	235263554	inter:1790	hg19_cpg_inter
cg19269426	chr1	235496161	235663089	inter:1794	hg19_cpg_inter
cg25217276	chr1	235672620	235801318	inter:1795	hg19_cpg_inter
cg02829654	chr1	236034598	236152873	inter:1797	hg19_cpg_inter
cg10544272	chr1	236161272	236223682	inter:1798	hg19_cpg_inter
cg06356308	chr1	236232818	236300758	inter:1799	hg19_cpg_inter
cg00163018	chr1	237210645	237943187	inter:1808	hg19_cpg_inter
cg17514199	chr1	237951449	239546108	inter:1809	hg19_cpg_inter
cg18853490	chr1	239555340	240156837	inter:1810	hg19_cpg_inter
cg13068215	chr1	240261064	240366859	inter:1812	hg19_cpg_inter
cg19262637	chr1	240660721	240982654	inter:1815	hg19_cpg_inter
cg20427938	chr1	241591884	241678473	inter:1818	hg19_cpg_inter
cg22373770	chr1	9193744	9238167	inter:182	hg19_cpg_inter
cg05940691	chr1	241807650	242007151	inter:1820	hg19_cpg_inter
cg07315010	chr1	242015745	242216284	inter:1821	hg19_cpg_inter
cg00349573	chr1	242225001	242682916	inter:1822	hg19_cpg_inter
cg11822088	chr1	243269197	243413741	inter:1825	hg19_cpg_inter
cg23270529	chr1	243422776	243633639	inter:1826	hg19_cpg_inter
cg17133045	chr1	243656764	244008712	inter:1828	hg19_cpg_inter
cg05053365	chr1	244147056	244207034	inter:1832	hg19_cpg_inter
cg15393025	chr1	244222539	244610522	inter:1833	hg19_cpg_inter
cg12101498	chr1	244821081	244889441	inter:1836	hg19_cpg_inter
cg05136737	chr1	244898367	244994023	inter:1837	hg19_cpg_inter
cg26109154	chr1	245324248	245494883	inter:1841	hg19_cpg_inter
cg03130248	chr1	245503219	245736993	inter:1842	hg19_cpg_inter
cg14792075	chr1	245757637	245832323	inter:1844	hg19_cpg_inter
cg17971290	chr1	245856515	246133775	inter:1846	hg19_cpg_inter
cg25025181	chr1	246143560	246410748	inter:1847	hg19_cpg_inter
cg14418802	chr1	9299119	9320202	inter:185	hg19_cpg_inter
cg26363759	chr1	9329017	9412126	inter:186	hg19_cpg_inter
cg27305735	chr1	247499841	247610695	inter:1862	hg19_cpg_inter
cg15073147	chr1	247618945	247677399	inter:1863	hg19_cpg_inter
cg02788731	chr1	247698502	247798738	inter:1865	hg19_cpg_inter
cg12689806	chr1	248025253	248096325	inter:1867	hg19_cpg_inter
cg11977100	chr1	248104727	248851030	inter:1868	hg19_cpg_inter
cg00952054	chr1	9431735	9484937	inter:188	hg19_cpg_inter
cg13225830	chr1	9493250	9551379	inter:189	hg19_cpg_inter
cg04570362	chr1	9826818	9879011	inter:199	hg19_cpg_inter
cg23087108	chr1	1120007	1128827	inter:20	hg19_cpg_inter
cg20488341	chr1	9888668	9965845	inter:200	hg19_cpg_inter
cg15209029	chr1	9974791	9999165	inter:201	hg19_cpg_inter
cg27508545	chr1	10097405	10266015	inter:204	hg19_cpg_inter
cg04110886	chr1	10539173	10694299	inter:209	hg19_cpg_inter
cg04896832	chr1	10729618	10749773	inter:210	hg19_cpg_inter
cg18232828	chr1	10768926	10849894	inter:211	hg19_cpg_inter
cg19731194	chr1	10860965	10891895	inter:212	hg19_cpg_inter
cg04015962	chr1	10900118	11068319	inter:213	hg19_cpg_inter
cg18947360	chr1	11077246	11115030	inter:214	hg19_cpg_inter
cg11750962	chr1	11164137	11318258	inter:216	hg19_cpg_inter
cg17107307	chr1	11337548	11534669	inter:218	hg19_cpg_inter
cg06347698	chr1	11600623	11704767	inter:221	hg19_cpg_inter
cg27396830	chr1	11756652	11775566	inter:225	hg19_cpg_inter
cg19414302	chr1	1234164	1238400	inter:23	hg19_cpg_inter
cg25341925	chr1	11902733	11915115	inter:230	hg19_cpg_inter
cg03321020	chr1	11923556	11981643	inter:231	hg19_cpg_inter
cg02156723	chr1	12083904	12119488	inter:235	hg19_cpg_inter
cg14712983	chr1	12128149	12222876	inter:236	hg19_cpg_inter
cg22677556	chr1	12231713	12247777	inter:237	hg19_cpg_inter
cg10622644	chr1	12295200	12596347	inter:239	hg19_cpg_inter
cg09869357	chr1	12604557	12651926	inter:240	hg19_cpg_inter
cg11157076	chr1	12682643	13835505	inter:242	hg19_cpg_inter
cg14027957	chr1	13914869	14022481	inter:245	hg19_cpg_inter
cg01411652	chr1	14080459	14215350	inter:247	hg19_cpg_inter
cg08548284	chr1	14223738	14920610	inter:248	hg19_cpg_inter
cg25282951	chr1	14929994	15123583	inter:249	hg19_cpg_inter
cg03400623	chr1	1295127	1305140	inter:25	hg19_cpg_inter
cg05033389	chr1	15131870	15246373	inter:250	hg19_cpg_inter
cg03773198	chr1	15577954	15732033	inter:255	hg19_cpg_inter
cg03343063	chr1	16015503	16049616	inter:261	hg19_cpg_inter
cg00004667	chr1	16275583	16297902	inter:268	hg19_cpg_inter
cg07146104	chr1	16486783	16490061	inter:272	hg19_cpg_inter
cg03944444	chr1	16771804	16806605	inter:280	hg19_cpg_inter
cg00599812	chr1	1379585	1385555	inter:29	hg19_cpg_inter
cg02769477	chr1	17011152	17014683	inter:290	hg19_cpg_inter
cg13367234	chr1	17244971	17277818	inter:300	hg19_cpg_inter
cg25979543	chr1	17870631	17945452	inter:310	hg19_cpg_inter
cg06959664	chr1	17953671	18019481	inter:311	hg19_cpg_inter
cg21291759	chr1	18156843	18430105	inter:313	hg19_cpg_inter
cg12640049	chr1	18441674	18687874	inter:314	hg19_cpg_inter
cg03046886	chr1	18813668	18952895	inter:317	hg19_cpg_inter
cg11704005	chr1	18977305	19039390	inter:318	hg19_cpg_inter
cg10821610	chr1	19047829	19106720	inter:319	hg19_cpg_inter
cg26791665	chr1	19213915	19224828	inter:322	hg19_cpg_inter
cg26550235	chr1	19233635	19277948	inter:323	hg19_cpg_inter
cg05766605	chr1	19287884	19532151	inter:324	hg19_cpg_inter
cg24671886	chr1	19669277	19807703	inter:330	hg19_cpg_inter
cg26671966	chr1	19975924	19987146	inter:333	hg19_cpg_inter
cg15931673	chr1	20009866	20122029	inter:335	hg19_cpg_inter
cg23214395	chr1	20130781	20204807	inter:336	hg19_cpg_inter
cg11253122	chr1	20213463	20508360	inter:337	hg19_cpg_inter
cg16713551	chr1	20573818	20665566	inter:339	hg19_cpg_inter
cg12624197	chr1	20697535	20806462	inter:341	hg19_cpg_inter
cg13164309	chr1	20884593	20956045	inter:344	hg19_cpg_inter
cg15519065	chr1	21118122	21499115	inter:350	hg19_cpg_inter
cg25007705	chr1	21555932	21612380	inter:352	hg19_cpg_inter
cg13086983	chr1	21621102	21667360	inter:353	hg19_cpg_inter
cg07981328	chr1	21676320	21750797	inter:354	hg19_cpg_inter
cg15212266	chr1	21840345	21926179	inter:357	hg19_cpg_inter
cg07499899	chr1	21953264	21974101	inter:359	hg19_cpg_inter
cg13215285	chr1	22218120	22347917	inter:366	hg19_cpg_inter
cg22488750	chr1	22672863	22774236	inter:373	hg19_cpg_inter
cg26681523	chr1	22782818	22885595	inter:374	hg19_cpg_inter
cg26603050	chr1	22931543	22970050	inter:377	hg19_cpg_inter
cg20297544	chr1	23042363	23106904	inter:380	hg19_cpg_inter
cg25610515	chr1	23350678	23500059	inter:383	hg19_cpg_inter
cg26064460	chr1	23700051	23746508	inter:387	hg19_cpg_inter
cg25037394	chr1	24131550	24190254	inter:399	hg19_cpg_inter
cg14564939	chr1	24311018	24509540	inter:403	hg19_cpg_inter
cg19739126	chr1	24518478	24644202	inter:404	hg19_cpg_inter
cg17094249	chr1	24865921	24965027	inter:408	hg19_cpg_inter
cg07201717	chr1	24974197	25067352	inter:409	hg19_cpg_inter
cg15498134	chr1	25238808	25251527	inter:412	hg19_cpg_inter
cg06527318	chr1	25263006	25554563	inter:413	hg19_cpg_inter
cg23675930	chr1	25948773	26093904	inter:419	hg19_cpg_inter
cg06161375	chr1	26377314	26433319	inter:428	hg19_cpg_inter
cg20415053	chr1	26500825	26547517	inter:430	hg19_cpg_inter
cg00768487	chr1	26610914	26628836	inter:433	hg19_cpg_inter
cg08109646	chr1	26691282	26733246	inter:437	hg19_cpg_inter
cg20690782	chr1	26860685	26942844	inter:442	hg19_cpg_inter
cg18973247	chr1	27028102	27110118	inter:444	hg19_cpg_inter
cg03604774	chr1	27820854	27850416	inter:462	hg19_cpg_inter
cg21680474	chr1	28419313	28555145	inter:476	hg19_cpg_inter
cg23847017	chr1	28700732	28840653	inter:481	hg19_cpg_inter
cg04567140	chr1	29809240	31154009	inter:499	hg19_cpg_inter
cg20406090	chr1	31162262	31186972	inter:500	hg19_cpg_inter
cg14836522	chr1	31284513	31376844	inter:503	hg19_cpg_inter
cg04078732	chr1	31385967	31534412	inter:504	hg19_cpg_inter
cg07345934	chr1	31773979	31881794	inter:509	hg19_cpg_inter
cg04724873	chr1	1917801	1931166	inter:51	hg19_cpg_inter
cg18107144	chr1	31891011	32048471	inter:510	hg19_cpg_inter
cg06440665	chr1	32114962	32165537	inter:513	hg19_cpg_inter
cg27539046	chr1	32414631	32475102	inter:519	hg19_cpg_inter
cg09021225	chr1	1939453	1946411	inter:52	hg19_cpg_inter
cg15210307	chr1	32484584	32534205	inter:520	hg19_cpg_inter
cg22350438	chr1	33121364	33164019	inter:537	hg19_cpg_inter
cg04892182	chr1	33224029	33231494	inter:540	hg19_cpg_inter
cg22166728	chr1	33371003	33425531	inter:543	hg19_cpg_inter
cg22174681	chr1	2009566	2021205	inter:55	hg19_cpg_inter
cg02362848	chr1	33820194	33892002	inter:555	hg19_cpg_inter
cg14713217	chr1	33900930	33934025	inter:556	hg19_cpg_inter
cg10834893	chr1	34647025	35223028	inter:561	hg19_cpg_inter
cg12126857	chr1	35355855	35390747	inter:565	hg19_cpg_inter
cg06060497	chr1	35549304	35582331	inter:569	hg19_cpg_inter
cg18188739	chr1	2050866	2059782	inter:57	hg19_cpg_inter
cg17787387	chr1	35662812	35730223	inter:571	hg19_cpg_inter
cg21199093	chr1	35738856	36018680	inter:572	hg19_cpg_inter
cg15084851	chr1	36278462	36344501	inter:579	hg19_cpg_inter
cg09506001	chr1	36558956	36586761	inter:582	hg19_cpg_inter
cg17827328	chr1	36811585	36847089	inter:589	hg19_cpg_inter
cg04012535	chr1	36934132	37494377	inter:593	hg19_cpg_inter
cg09363841	chr1	37504625	37779611	inter:594	hg19_cpg_inter
cg04146137	chr1	38278403	38321150	inter:605	hg19_cpg_inter
cg09122414	chr1	38330000	38393236	inter:606	hg19_cpg_inter
cg08423562	chr1	38465989	38466617	inter:608	hg19_cpg_inter
cg26164879	chr1	38517643	38937919	inter:610	hg19_cpg_inter
cg10626816	chr1	38946405	39040059	inter:611	hg19_cpg_inter
cg05005073	chr1	39461272	39543013	inter:618	hg19_cpg_inter
cg10397932	chr1	2165174	2208020	inter:62	hg19_cpg_inter
cg10316899	chr1	39575860	39870018	inter:620	hg19_cpg_inter
cg04977528	chr1	40046668	40101010	inter:624	hg19_cpg_inter
cg16312870	chr1	40259173	40344941	inter:630	hg19_cpg_inter
cg02630477	chr1	40372214	40416487	inter:632	hg19_cpg_inter
cg05152781	chr1	41712328	41822680	inter:657	hg19_cpg_inter
cg27238470	chr1	41893627	41957850	inter:660	hg19_cpg_inter
cg22381248	chr1	41986044	42123380	inter:662	hg19_cpg_inter
cg15573687	chr1	42132633	42379640	inter:663	hg19_cpg_inter
cg06003187	chr1	42615692	42796265	inter:666	hg19_cpg_inter
cg21396630	chr1	42850989	42917716	inter:668	hg19_cpg_inter
cg16738646	chr1	43394552	43419467	inter:678	hg19_cpg_inter
cg00778807	chr1	43477335	43529890	inter:680	hg19_cpg_inter
cg24729378	chr1	43538335	43609488	inter:681	hg19_cpg_inter
cg23800435	chr1	43742830	43766522	inter:684	hg19_cpg_inter
cg18178715	chr1	43774881	43810305	inter:685	hg19_cpg_inter
cg11073811	chr1	44001593	44027286	inter:690	hg19_cpg_inter
cg09989037	chr1	44177764	44395068	inter:694	hg19_cpg_inter
cg03108928	chr1	44416805	44431409	inter:696	hg19_cpg_inter
cg15821401	chr1	44461773	44491629	inter:698	hg19_cpg_inter
cg16583987	chr1	44501113	44564991	inter:699	hg19_cpg_inter
cg25880537	chr1	2364168	2367846	inter:70	hg19_cpg_inter
cg01782059	chr1	44683466	44816657	inter:701	hg19_cpg_inter
cg20284937	chr1	44888273	45078739	inter:704	hg19_cpg_inter
cg09899564	chr1	45102050	45116237	inter:706	hg19_cpg_inter
cg15465878	chr1	45144585	45185705	inter:708	hg19_cpg_inter
cg09065413	chr1	45283645	45304543	inter:712	hg19_cpg_inter
cg17298989	chr1	45313160	45448037	inter:713	hg19_cpg_inter
cg02657611	chr1	45809984	45952345	inter:719	hg19_cpg_inter
cg06989253	chr1	45970050	45983163	inter:721	hg19_cpg_inter
cg02367723	chr1	46273821	46594126	inter:728	hg19_cpg_inter
cg24860169	chr1	46918344	46928130	inter:736	hg19_cpg_inter
cg16387850	chr1	46961122	46994632	inter:738	hg19_cpg_inter
cg24590395	chr1	47189084	47485226	inter:744	hg19_cpg_inter
cg05442599	chr1	47493634	47686980	inter:745	hg19_cpg_inter
cg05383442	chr1	48003518	48054793	inter:752	hg19_cpg_inter
cg20428713	chr1	48063231	48170494	inter:753	hg19_cpg_inter
cg18967587	chr1	48194993	48445870	inter:755	hg19_cpg_inter
cg08871545	chr1	48466977	48933304	inter:757	hg19_cpg_inter
cg15009232	chr1	48941684	49238371	inter:758	hg19_cpg_inter
cg12911732	chr1	50518321	50794667	inter:762	hg19_cpg_inter
cg10511332	chr1	50897746	51421447	inter:764	hg19_cpg_inter
cg17111846	chr1	51448037	51697767	inter:765	hg19_cpg_inter
cg09941363	chr1	51706543	51792097	inter:766	hg19_cpg_inter
cg21366602	chr1	51814688	51980547	inter:768	hg19_cpg_inter
cg17140222	chr1	52348940	52451970	inter:771	hg19_cpg_inter
cg24405381	chr1	52460454	52494452	inter:772	hg19_cpg_inter
cg17843887	chr1	2541887	2555892	inter:78	hg19_cpg_inter
cg09901201	chr1	53397646	53523572	inter:784	hg19_cpg_inter
cg10774282	chr1	53562643	53658309	inter:787	hg19_cpg_inter
cg11950754	chr1	53746846	53787687	inter:791	hg19_cpg_inter
cg13209762	chr1	53797497	53900140	inter:792	hg19_cpg_inter
cg14659662	chr1	53930229	54199402	inter:794	hg19_cpg_inter
cg27049654	chr1	54359657	54407057	inter:797	hg19_cpg_inter
cg20777437	chr1	54591579	54661821	inter:800	hg19_cpg_inter
cg21159128	chr1	54670260	54719696	inter:801	hg19_cpg_inter
cg05461140	chr1	54728020	54817990	inter:802	hg19_cpg_inter
cg02927682	chr1	54826334	54852401	inter:803	hg19_cpg_inter
cg24954121	chr1	55012449	55177345	inter:809	hg19_cpg_inter
cg12060877	chr1	55185854	55225992	inter:810	hg19_cpg_inter
cg00922420	chr1	55510016	55676465	inter:817	hg19_cpg_inter
cg24598190	chr1	55685709	56939401	inter:818	hg19_cpg_inter
cg16738453	chr1	56947670	57040102	inter:819	hg19_cpg_inter
cg15644634	chr1	2721234	2768126	inter:82	hg19_cpg_inter
cg23691223	chr1	57115338	57883963	inter:821	hg19_cpg_inter
cg00026909	chr1	57894638	58711272	inter:822	hg19_cpg_inter
cg00466116	chr1	59047296	59243461	inter:825	hg19_cpg_inter
cg09468264	chr1	59286236	59365311	inter:827	hg19_cpg_inter
cg23723410	chr1	59373901	59608407	inter:828	hg19_cpg_inter
cg22798223	chr1	2781362	2823785	inter:83	hg19_cpg_inter
cg23670353	chr1	59766795	60276624	inter:830	hg19_cpg_inter
cg13903070	chr1	60543541	61504642	inter:833	hg19_cpg_inter
cg19022814	chr1	61553565	62115874	inter:835	hg19_cpg_inter
cg13547132	chr1	2832295	2843056	inter:84	hg19_cpg_inter
cg13352914	chr1	63158350	63778394	inter:842	hg19_cpg_inter
cg04562755	chr1	64063914	64235465	inter:845	hg19_cpg_inter
cg04988216	chr1	64244780	64931554	inter:846	hg19_cpg_inter
cg04400131	chr1	64975605	65206282	inter:848	hg19_cpg_inter
cg22945413	chr1	65215239	65427455	inter:849	hg19_cpg_inter
cg24412662	chr1	2854874	2872545	inter:85	hg19_cpg_inter
cg23983726	chr1	65618899	65716047	inter:853	hg19_cpg_inter
cg03050981	chr1	65890705	65987001	inter:857	hg19_cpg_inter
cg04111102	chr1	65995812	66254440	inter:858	hg19_cpg_inter
cg26912671	chr1	66262919	66994728	inter:859	hg19_cpg_inter
cg09665332	chr1	67003061	67214079	inter:860	hg19_cpg_inter
cg02120470	chr1	67222294	67386468	inter:861	hg19_cpg_inter
cg24496563	chr1	67777768	67891135	inter:865	hg19_cpg_inter
cg26804772	chr1	67900827	68146913	inter:866	hg19_cpg_inter
cg04849985	chr1	68156271	68294371	inter:867	hg19_cpg_inter
cg14981960	chr1	68521475	68624999	inter:869	hg19_cpg_inter
cg03654329	chr1	2890924	2914497	inter:87	hg19_cpg_inter
cg20457732	chr1	70881092	71508224	inter:878	hg19_cpg_inter
cg05928873	chr1	71550784	72744471	inter:880	hg19_cpg_inter
cg08718880	chr1	74668036	75586817	inter:882	hg19_cpg_inter
cg04972669	chr1	75606879	76076454	inter:883	hg19_cpg_inter
cg25339815	chr1	76544654	77329111	inter:887	hg19_cpg_inter
cg05919105	chr1	77338535	77680996	inter:888	hg19_cpg_inter
cg15824100	chr1	77752225	78144217	inter:890	hg19_cpg_inter
cg11842367	chr1	78516162	78952624	inter:896	hg19_cpg_inter
cg27315157	chr1	78961517	79468281	inter:897	hg19_cpg_inter
cg22624907	chr1	79476538	82261998	inter:898	hg19_cpg_inter
cg23639773	chr1	82273049	84322267	inter:899	hg19_cpg_inter
cg09989996	chr1	718548	758416	inter:9	hg19_cpg_inter
cg06866827	chr1	2943044	2975275	inter:90	hg19_cpg_inter
cg10172253	chr1	84330839	84460223	inter:900	hg19_cpg_inter
cg23251798	chr1	84768907	84940932	inter:903	hg19_cpg_inter
cg21422605	chr1	85224339	85354359	inter:909	hg19_cpg_inter
cg12701603	chr1	3003979	3024179	inter:91	hg19_cpg_inter
cg22670572	chr1	85671651	85720701	inter:913	hg19_cpg_inter
cg15991082	chr1	85746536	85925940	inter:915	hg19_cpg_inter
cg20960181	chr1	86086069	86170041	inter:918	hg19_cpg_inter
cg06631184	chr1	86178254	86617278	inter:919	hg19_cpg_inter
cg10378325	chr1	86866084	87014668	inter:921	hg19_cpg_inter
cg15903449	chr1	87175016	87376162	inter:923	hg19_cpg_inter
cg17907457	chr1	87385215	87593543	inter:924	hg19_cpg_inter
cg27565650	chr1	87805253	88924283	inter:927	hg19_cpg_inter
cg08530632	chr1	88932761	89145594	inter:928	hg19_cpg_inter
cg14200569	chr1	3042344	3052541	inter:93	hg19_cpg_inter
cg22074858	chr1	89462605	89985810	inter:931	hg19_cpg_inter
cg03899643	chr1	90103293	90224744	inter:933	hg19_cpg_inter
cg04550950	chr1	90291223	90304839	inter:935	hg19_cpg_inter
cg01965380	chr1	90313607	90456399	inter:936	hg19_cpg_inter
cg11339837	chr1	90465238	91168102	inter:937	hg19_cpg_inter
cg08895590	chr1	91196805	91296979	inter:938	hg19_cpg_inter
cg16137250	chr1	91305892	91312249	inter:939	hg19_cpg_inter
cg23216101	chr1	91491808	91865876	inter:942	hg19_cpg_inter
cg17468459	chr1	92016657	92346913	inter:946	hg19_cpg_inter
cg01961086	chr1	3085293	3098540	inter:96	hg19_cpg_inter
cg07231911	chr1	93918525	94142321	inter:960	hg19_cpg_inter
cg21386573	chr1	94151505	94307844	inter:961	hg19_cpg_inter
cg09234454	chr1	94379468	94698690	inter:964	hg19_cpg_inter
cg14097568	chr1	94717518	94879525	inter:966	hg19_cpg_inter
cg19258177	chr1	95012052	95281602	inter:968	hg19_cpg_inter
cg06033721	chr1	95290320	95387837	inter:969	hg19_cpg_inter
cg15619820	chr1	3115910	3143845	inter:97	hg19_cpg_inter
cg13373343	chr1	95542552	95578750	inter:971	hg19_cpg_inter
cg07825681	chr1	95704143	97183102	inter:973	hg19_cpg_inter
cg14200127	chr1	97191607	98382189	inter:974	hg19_cpg_inter
cg10232198	chr1	98390725	98506966	inter:975	hg19_cpg_inter
cg11403907	chr1	98523984	99122872	inter:976	hg19_cpg_inter
cg19251656	chr1	99734336	100311420	inter:979	hg19_cpg_inter
cg26063904	chr1	101009886	101356588	inter:987	hg19_cpg_inter
cg09318721	chr1	101495681	101697785	inter:989	hg19_cpg_inter
cg13854219	chr1	101706746	104064487	inter:990	hg19_cpg_inter
cg14174502	chr1	104072914	106619393	inter:991	hg19_cpg_inter
cg24343913	chr1	107688464	108019232	inter:994	hg19_cpg_inter
cg06710195	chr1	108027443	108503251	inter:995	hg19_cpg_inter
cg13499923	chr1	108511842	108731227	inter:996	hg19_cpg_inter
cg15524063	chr1	43832815	43833073	island:1002	hg19_cpg_islands
cg20452714	chr1	44399069	44399535	island:1013	hg19_cpg_islands
cg20820767	chr1	45082740	45083285	island:1026	hg19_cpg_islands
cg07113006	chr1	45097282	45098049	island:1027	hg19_cpg_islands
cg06766016	chr1	45278766	45279644	island:1037	hg19_cpg_islands
cg12178578	chr1	45792420	45793301	island:1043	hg19_cpg_islands
cg27636310	chr1	46632690	46632932	island:1055	hg19_cpg_islands
cg25757115	chr1	46913787	46914343	island:1061	hg19_cpg_islands
cg21692450	chr1	46940237	46940437	island:1063	hg19_cpg_islands
cg19807257	chr1	46951169	46951792	island:1064	hg19_cpg_islands
cg05050657	chr1	46954794	46957121	island:1065	hg19_cpg_islands
cg06660332	chr1	47009576	47010132	island:1067	hg19_cpg_islands
cg26558485	chr1	47489227	47489633	island:1073	hg19_cpg_islands
cg19809499	chr1	47881897	47883065	island:1078	hg19_cpg_islands
cg15691862	chr1	47902794	47905518	island:1081	hg19_cpg_islands
cg06829686	chr1	47909713	47911020	island:1082	hg19_cpg_islands
cg07870914	chr1	47915640	47915952	island:1083	hg19_cpg_islands
cg08456859	chr1	48449871	48450144	island:1089	hg19_cpg_islands
cg13678973	chr1	50513645	50514320	island:1096	hg19_cpg_islands
cg16391955	chr1	50880917	50881516	island:1098	hg19_cpg_islands
cg02340083	chr1	50881885	50882103	island:1099	hg19_cpg_islands
cg23097402	chr1	50882998	50883426	island:1101	hg19_cpg_islands
cg10512745	chr1	50884229	50891471	island:1102	hg19_cpg_islands
cg10375890	chr1	50892438	50893243	island:1103	hg19_cpg_islands
cg11665991	chr1	50893469	50893745	island:1104	hg19_cpg_islands
cg22812770	chr1	52195029	52195821	island:1112	hg19_cpg_islands
cg18146843	chr1	53098630	53099303	island:1124	hg19_cpg_islands
cg18184411	chr1	53308295	53309262	island:1127	hg19_cpg_islands
cg09128567	chr1	53386618	53387523	island:1128	hg19_cpg_islands
cg05927190	chr1	54203403	54205310	island:1140	hg19_cpg_islands
cg00172603	chr1	54821991	54822333	island:1148	hg19_cpg_islands
cg15829056	chr1	54856402	54856608	island:1149	hg19_cpg_islands
cg00590761	chr1	55007705	55008448	island:1155	hg19_cpg_islands
cg15645660	chr1	55246743	55247519	island:1158	hg19_cpg_islands
cg11811705	chr1	55462689	55463010	island:1163	hg19_cpg_islands
cg09072162	chr1	55505061	55506015	island:1164	hg19_cpg_islands
cg00667789	chr1	59042014	59043295	island:1172	hg19_cpg_islands
cg15687600	chr1	59280952	59281194	island:1175	hg19_cpg_islands
cg19526130	chr1	59612408	59612723	island:1178	hg19_cpg_islands
cg00914726	chr1	60539316	60539540	island:1182	hg19_cpg_islands
cg00339300	chr1	61508643	61509282	island:1183	hg19_cpg_islands
cg23049458	chr1	62660556	62660946	island:1191	hg19_cpg_islands
cg17941572	chr1	63782395	63790471	island:1195	hg19_cpg_islands
cg20321153	chr1	63795364	63796140	island:1196	hg19_cpg_islands
cg13379827	chr1	65468273	65468828	island:1204	hg19_cpg_islands
cg25339566	chr1	67218080	67218293	island:1215	hg19_cpg_islands
cg08029281	chr1	67600391	67600715	island:1219	hg19_cpg_islands
cg24368383	chr1	1564422	1570006	island:122	hg19_cpg_islands
cg01066472	chr1	75590818	75591354	island:1240	hg19_cpg_islands
cg22694818	chr1	75595814	75596162	island:1241	hg19_cpg_islands
cg12764034	chr1	75601999	75602878	island:1244	hg19_cpg_islands
cg00347563	chr1	78511578	78512161	island:1259	hg19_cpg_islands
cg04360793	chr1	79472282	79472537	island:1261	hg19_cpg_islands
cg07807165	chr1	84326268	84326838	island:1263	hg19_cpg_islands
cg20267580	chr1	85220019	85220338	island:1272	hg19_cpg_islands
cg21111500	chr1	85665819	85667650	island:1277	hg19_cpg_islands
cg24700222	chr1	86621279	86622871	island:1285	hg19_cpg_islands
cg02083836	chr1	87617154	87617417	island:1291	hg19_cpg_islands
cg04246763	chr1	87617693	87617986	island:1292	hg19_cpg_islands
cg18322569	chr1	91182510	91182857	island:1309	hg19_cpg_islands
cg22507154	chr1	91185157	91185577	island:1311	hg19_cpg_islands
cg16058493	chr1	91189140	91189400	island:1312	hg19_cpg_islands
cg22167515	chr1	91190490	91192804	island:1313	hg19_cpg_islands
cg00503383	chr1	91300980	91301891	island:1314	hg19_cpg_islands
cg26027669	chr1	92945908	92952609	island:1329	hg19_cpg_islands
cg09896412	chr1	98519002	98519983	island:1354	hg19_cpg_islands
cg03009158	chr1	106623394	106623854	island:1372	hg19_cpg_islands
cg24346905	chr1	108023233	108023442	island:1375	hg19_cpg_islands
cg21144922	chr1	109203594	109204378	island:1382	hg19_cpg_islands
cg13461447	chr1	1713640	1714141	island:139	hg19_cpg_islands
cg18533397	chr1	110185962	110186164	island:1405	hg19_cpg_islands
cg24506221	chr1	110230239	110230614	island:1408	hg19_cpg_islands
cg06809252	chr1	110610266	110613303	island:1413	hg19_cpg_islands
cg23660154	chr1	110626529	110627484	island:1414	hg19_cpg_islands
cg01016662	chr1	110672811	110673339	island:1415	hg19_cpg_islands
cg05675373	chr1	110752257	110754794	island:1417	hg19_cpg_islands
cg22718050	chr1	1850099	1851391	island:142	hg19_cpg_islands
cg25283465	chr1	111323224	111323433	island:1425	hg19_cpg_islands
cg14519917	chr1	111746338	111747303	island:1428	hg19_cpg_islands
cg07197785	chr1	111813412	111813853	island:1429	hg19_cpg_islands
cg14669379	chr1	112058185	112058590	island:1432	hg19_cpg_islands
cg07005055	chr1	113050814	113052301	island:1441	hg19_cpg_islands
cg22865470	chr1	113286333	113287172	island:1448	hg19_cpg_islands
cg19901801	chr1	114696887	114697185	island:1460	hg19_cpg_islands
cg10440578	chr1	115397449	115397942	island:1464	hg19_cpg_islands
cg25067242	chr1	115880168	115881332	island:1466	hg19_cpg_islands
cg21863110	chr1	116380360	116382364	island:1469	hg19_cpg_islands
cg13655674	chr1	119522386	119522638	island:1488	hg19_cpg_islands
cg21647227	chr1	119526783	119527192	island:1489	hg19_cpg_islands
cg10703826	chr1	119531992	119532196	island:1491	hg19_cpg_islands
cg24035245	chr1	119535667	119535987	island:1492	hg19_cpg_islands
cg12659883	chr1	119543057	119543454	island:1493	hg19_cpg_islands
cg03216846	chr1	119543822	119544339	island:1494	hg19_cpg_islands
cg10572355	chr1	119549145	119551320	island:1495	hg19_cpg_islands
cg22226438	chr1	854766	854973	island:15	hg19_cpg_islands
cg24105782	chr1	1957047	1957386	island:152	hg19_cpg_islands
cg20449590	chr1	146550291	146551260	island:1564	hg19_cpg_islands
cg00044796	chr1	146552329	146552577	island:1566	hg19_cpg_islands
cg12136274	chr1	146649623	146649852	island:1569	hg19_cpg_islands
cg19370684	chr1	1981252	1983212	island:158	hg19_cpg_islands
cg25862444	chr1	147737016	147737303	island:1589	hg19_cpg_islands
cg13502125	chr1	147826168	147826388	island:1595	hg19_cpg_islands
cg14418633	chr1	2005180	2005565	island:160	hg19_cpg_islands
cg20300343	chr1	149719315	149719640	island:1640	hg19_cpg_islands
cg22012583	chr1	150946497	150947950	island:1669	hg19_cpg_islands
cg16399136	chr1	151103686	151106100	island:1674	hg19_cpg_islands
cg12749132	chr1	151810461	151811684	island:1689	hg19_cpg_islands
cg08703872	chr1	151812254	151812525	island:1690	hg19_cpg_islands
cg05523911	chr1	152079998	152081705	island:1695	hg19_cpg_islands
cg13498757	chr1	152161322	152161928	island:1698	hg19_cpg_islands
cg26548293	chr1	153606178	153606974	island:1704	hg19_cpg_islands
cg03315007	chr1	2136809	2137351	island:172	hg19_cpg_islands
cg05637536	chr1	154474108	154475699	island:1726	hg19_cpg_islands
cg23597057	chr1	154732823	154733436	island:1733	hg19_cpg_islands
cg08185345	chr1	155051156	155055291	island:1747	hg19_cpg_islands
cg13420845	chr1	155220083	155220549	island:1758	hg19_cpg_islands
cg13488570	chr1	2222199	2222569	island:176	hg19_cpg_islands
cg22877509	chr1	155290607	155291001	island:1766	hg19_cpg_islands
cg07162320	chr1	155292470	155295433	island:1767	hg19_cpg_islands
cg11717597	chr1	156046344	156047384	island:1779	hg19_cpg_islands
cg26022183	chr1	156215369	156215899	island:1787	hg19_cpg_islands
cg10096929	chr1	156261200	156261425	island:1788	hg19_cpg_islands
cg24361162	chr1	156358051	156358252	island:1791	hg19_cpg_islands
cg10623600	chr1	156405161	156406350	island:1793	hg19_cpg_islands
cg18142940	chr1	156593658	156595283	island:1799	hg19_cpg_islands
cg16269733	chr1	156616554	156616946	island:1801	hg19_cpg_islands
cg06355129	chr1	156646293	156647260	island:1803	hg19_cpg_islands
cg11793699	chr1	156814882	156815792	island:1810	hg19_cpg_islands
cg01357370	chr1	156818623	156819192	island:1811	hg19_cpg_islands
cg06188545	chr1	156863416	156863711	island:1813	hg19_cpg_islands
cg20298273	chr1	156897200	156897796	island:1817	hg19_cpg_islands
cg21687740	chr1	157164539	157165135	island:1820	hg19_cpg_islands
cg15138125	chr1	157948721	157949053	island:1821	hg19_cpg_islands
cg15063322	chr1	159824007	159825011	island:1830	hg19_cpg_islands
cg09476130	chr1	159869902	159870143	island:1831	hg19_cpg_islands
cg20489026	chr1	160053722	160054738	island:1837	hg19_cpg_islands
cg12426196	chr1	161008378	161008830	island:1847	hg19_cpg_islands
cg11333375	chr1	2316354	2316749	island:188	hg19_cpg_islands
cg06750897	chr1	164545541	164545917	island:1880	hg19_cpg_islands
cg24641302	chr1	165086757	165087026	island:1881	hg19_cpg_islands
cg18206481	chr1	165204502	165205507	island:1882	hg19_cpg_islands
cg07135032	chr1	165321704	165322318	island:1883	hg19_cpg_islands
cg19924619	chr1	165323487	165323811	island:1884	hg19_cpg_islands
cg23971170	chr1	165324192	165326328	island:1885	hg19_cpg_islands
cg26248173	chr1	166853254	166853790	island:1895	hg19_cpg_islands
cg00998438	chr1	166889777	166890649	island:1896	hg19_cpg_islands
cg04138112	chr1	167090576	167091010	island:1900	hg19_cpg_islands
cg07149609	chr1	170630457	170630851	island:1921	hg19_cpg_islands
cg24932457	chr1	175568377	175568808	island:1942	hg19_cpg_islands
cg26004771	chr1	178455800	178456286	island:1949	hg19_cpg_islands
cg11853788	chr1	179560752	179561596	island:1959	hg19_cpg_islands
cg14748380	chr1	179711948	179713951	island:1960	hg19_cpg_islands
cg09671258	chr1	180198120	180204975	island:1965	hg19_cpg_islands
cg14027288	chr1	180922916	180923692	island:1970	hg19_cpg_islands
cg04902729	chr1	181452707	181453073	island:1978	hg19_cpg_islands
cg25370753	chr1	181767494	181767893	island:1980	hg19_cpg_islands
cg19866866	chr1	182025605	182026511	island:1982	hg19_cpg_islands
cg02710296	chr1	182921820	182922644	island:1988	hg19_cpg_islands
cg22443762	chr1	197890479	197890824	island:2018	hg19_cpg_islands
cg04025964	chr1	200010626	200010832	island:2024	hg19_cpg_islands
cg13300273	chr1	200842197	200843388	island:2032	hg19_cpg_islands
cg10092377	chr1	200880594	200881270	island:2034	hg19_cpg_islands
cg17463149	chr1	201252453	201253648	island:2041	hg19_cpg_islands
cg27425612	chr1	201368561	201369032	island:2042	hg19_cpg_islands
cg01411786	chr1	201708788	201709429	island:2048	hg19_cpg_islands
cg09363587	chr1	202183194	202183526	island:2054	hg19_cpg_islands
cg00805880	chr1	203044723	203045390	island:2068	hg19_cpg_islands
cg15732851	chr1	203598472	203598853	island:2075	hg19_cpg_islands
cg12731349	chr1	204159599	204159833	island:2080	hg19_cpg_islands
cg01720945	chr1	204226545	204226908	island:2081	hg19_cpg_islands
cg15460899	chr1	205038785	205039153	island:2089	hg19_cpg_islands
cg06419732	chr1	205498004	205498590	island:2099	hg19_cpg_islands
cg26354017	chr1	205818899	205819191	island:2108	hg19_cpg_islands
cg18328206	chr1	206680237	206681444	island:2111	hg19_cpg_islands
cg10210594	chr1	208132328	208133117	island:2127	hg19_cpg_islands
cg11379081	chr1	209404846	209405473	island:2130	hg19_cpg_islands
cg12141218	chr1	209799150	209799354	island:2131	hg19_cpg_islands
cg18390816	chr1	209920954	209921345	island:2133	hg19_cpg_islands
cg00989853	chr1	209979317	209979666	island:2135	hg19_cpg_islands
cg00173141	chr1	210465710	210466212	island:2140	hg19_cpg_islands
cg03529908	chr1	2477564	2478363	island:215	hg19_cpg_islands
cg14988680	chr1	212688032	212688448	island:2158	hg19_cpg_islands
cg12334079	chr1	213562740	213562958	island:2167	hg19_cpg_islands
cg26926612	chr1	214153215	214153668	island:2168	hg19_cpg_islands
cg18318878	chr1	214158727	214159080	island:2170	hg19_cpg_islands
cg07029873	chr1	217310750	217311178	island:2188	hg19_cpg_islands
cg00913949	chr1	217311468	217311773	island:2189	hg19_cpg_islands
cg21391741	chr1	2559893	2561055	island:219	hg19_cpg_islands
cg10386298	chr1	221050449	221050864	island:2205	hg19_cpg_islands
cg22698272	chr1	221054555	221054888	island:2207	hg19_cpg_islands
cg09515921	chr1	221057464	221057757	island:2209	hg19_cpg_islands
cg00017437	chr1	2706026	2706961	island:221	hg19_cpg_islands
cg24658517	chr1	221064890	221065600	island:2211	hg19_cpg_islands
cg26047066	chr1	221068783	221069159	island:2213	hg19_cpg_islands
cg06756211	chr1	223936343	223937044	island:2229	hg19_cpg_islands
cg13923696	chr1	2772127	2772665	island:223	hg19_cpg_islands
cg17340519	chr1	224805409	224805853	island:2239	hg19_cpg_islands
cg20492807	chr1	225117221	225117781	island:2240	hg19_cpg_islands
cg16247183	chr1	225865069	225865328	island:2244	hg19_cpg_islands
cg06939851	chr1	226111643	226112552	island:2249	hg19_cpg_islands
cg15356461	chr1	2827786	2828294	island:225	hg19_cpg_islands
cg27179622	chr1	226127113	226127695	island:2250	hg19_cpg_islands
cg16532282	chr1	226270724	226271841	island:2253	hg19_cpg_islands
cg04141080	chr1	2847057	2847288	island:226	hg19_cpg_islands
cg01361248	chr1	227163740	227164237	island:2266	hg19_cpg_islands
cg20699586	chr1	227748424	227748860	island:2273	hg19_cpg_islands
cg13092405	chr1	228075378	228075750	island:2280	hg19_cpg_islands
cg09511896	chr1	228246632	228247197	island:2286	hg19_cpg_islands
cg23218354	chr1	2885063	2885284	island:229	hg19_cpg_islands
cg09257635	chr1	228345378	228346700	island:2292	hg19_cpg_islands
cg26303165	chr1	228399472	228402037	island:2295	hg19_cpg_islands
cg23644589	chr1	228404149	228404397	island:2297	hg19_cpg_islands
cg00050294	chr1	2886590	2886923	island:230	hg19_cpg_islands
cg19306380	chr1	228463250	228464488	island:2300	hg19_cpg_islands
cg16678111	chr1	2918498	2918753	island:231	hg19_cpg_islands
cg25734842	chr1	228657328	228657561	island:2315	hg19_cpg_islands
cg22700015	chr1	228742997	228743461	island:2318	hg19_cpg_islands
cg26859841	chr1	228744111	228784168	island:2319	hg19_cpg_islands
cg00817100	chr1	229542944	229543770	island:2325	hg19_cpg_islands
cg05347845	chr1	229567207	229570684	island:2326	hg19_cpg_islands
cg10888031	chr1	2938634	2939043	island:233	hg19_cpg_islands
cg04484550	chr1	2979276	2980758	island:234	hg19_cpg_islands
cg17137424	chr1	231297813	231299777	island:2342	hg19_cpg_islands
cg06935979	chr1	232941055	232941707	island:2349	hg19_cpg_islands
cg18381051	chr1	2983926	2987962	island:235	hg19_cpg_islands
cg20784768	chr1	234040299	234041457	island:2356	hg19_cpg_islands
cg26762347	chr1	2990031	2990718	island:236	hg19_cpg_islands
cg22941646	chr1	235814281	235814488	island:2371	hg19_cpg_islands
cg08876274	chr1	3028180	3028557	island:239	hg19_cpg_islands
cg02577267	chr1	240656254	240656720	island:2391	hg19_cpg_islands
cg15713103	chr1	933388	937410	island:24	hg19_cpg_islands
cg27540865	chr1	243053598	243054072	island:2402	hg19_cpg_islands
cg06721712	chr1	243637640	243638142	island:2405	hg19_cpg_islands
cg17455155	chr1	3056542	3056772	island:241	hg19_cpg_islands
cg09567197	chr1	244218275	244218538	island:2416	hg19_cpg_islands
cg20678442	chr1	244893442	244894366	island:2420	hg19_cpg_islands
cg07953201	chr1	245851178	245852514	island:2430	hg19_cpg_islands
cg11166453	chr1	247681400	247681951	island:2450	hg19_cpg_islands
cg12754571	chr1	247694036	247694501	island:2451	hg19_cpg_islands
cg15829088	chr1	247802739	247803141	island:2452	hg19_cpg_islands
cg23054189	chr1	248020331	248021252	island:2453	hg19_cpg_islands
cg03748376	chr1	248100326	248100726	island:2454	hg19_cpg_islands
cg04509221	chr1	3155161	3155361	island:249	hg19_cpg_islands
cg09990962	chr1	3163970	3164643	island:251	hg19_cpg_islands
cg06354193	chr1	3182822	3183216	island:252	hg19_cpg_islands
cg11113363	chr1	3184547	3184824	island:253	hg19_cpg_islands
cg03254465	chr1	3239916	3240261	island:256	hg19_cpg_islands
cg02390319	chr1	3310103	3311035	island:259	hg19_cpg_islands
cg27450668	chr1	3459875	3460269	island:273	hg19_cpg_islands
cg25279739	chr1	3499903	3500470	island:274	hg19_cpg_islands
cg18021902	chr1	3566446	3569636	island:281	hg19_cpg_islands
cg14084907	chr1	3634634	3635101	island:284	hg19_cpg_islands
cg07425646	chr1	4221388	4221672	island:298	hg19_cpg_islands
cg13495205	chr1	4713990	4716555	island:299	hg19_cpg_islands
cg27541454	chr1	975497	980305	island:30	hg19_cpg_islands
cg02837536	chr1	4771653	4772545	island:301	hg19_cpg_islands
cg18192083	chr1	6086245	6086494	island:308	hg19_cpg_islands
cg15205435	chr1	6187744	6188235	island:311	hg19_cpg_islands
cg17831269	chr1	6208717	6209039	island:314	hg19_cpg_islands
cg27307298	chr1	6265826	6266778	island:318	hg19_cpg_islands
cg15892785	chr1	6309164	6310092	island:323	hg19_cpg_islands
cg09809932	chr1	6514109	6516325	island:334	hg19_cpg_islands
cg04112961	chr1	8013994	8014651	island:360	hg19_cpg_islands
cg07171527	chr1	8377785	8378447	island:365	hg19_cpg_islands
cg26411522	chr1	8403698	8404102	island:370	hg19_cpg_islands
cg23616100	chr1	9883012	9884667	island:399	hg19_cpg_islands
cg16101008	chr1	10698300	10698910	island:411	hg19_cpg_islands
cg02634861	chr1	10757892	10758252	island:421	hg19_cpg_islands
cg17158913	chr1	10764450	10764925	island:422	hg19_cpg_islands
cg25276694	chr1	11708768	11709277	island:434	hg19_cpg_islands
cg13875012	chr1	11710460	11710788	island:435	hg19_cpg_islands
cg05796704	chr1	11714218	11715304	island:436	hg19_cpg_islands
cg16134717	chr1	11750702	11752651	island:439	hg19_cpg_islands
cg04779720	chr1	11919116	11919555	island:445	hg19_cpg_islands
cg17935811	chr1	12676984	12678642	island:457	hg19_cpg_islands
cg25286482	chr1	13909607	13909842	island:460	hg19_cpg_islands
cg25980637	chr1	16163753	16164123	island:486	hg19_cpg_islands
cg22433276	chr1	1072370	1072847	island:50	hg19_cpg_islands
cg02987928	chr1	16553327	16553660	island:500	hg19_cpg_islands
cg21475076	chr1	1098044	1100584	island:52	hg19_cpg_islands
cg10966582	chr1	17085412	17086974	island:524	hg19_cpg_islands
cg21692666	chr1	17198627	17200049	island:527	hg19_cpg_islands
cg01327202	chr1	17215422	17216094	island:528	hg19_cpg_islands
cg18770446	chr1	1109315	1110145	island:53	hg19_cpg_islands
cg14973240	chr1	17287291	17287684	island:533	hg19_cpg_islands
cg05706898	chr1	1115575	1116006	island:54	hg19_cpg_islands
cg26516532	chr1	17475703	17476075	island:540	hg19_cpg_islands
cg24690231	chr1	18436552	18437673	island:550	hg19_cpg_islands
cg25020286	chr1	18956896	18959829	island:554	hg19_cpg_islands
cg22157239	chr1	18971730	18972097	island:559	hg19_cpg_islands
cg19637330	chr1	19110721	19110932	island:562	hg19_cpg_islands
cg04343794	chr1	1141671	1142150	island:57	hg19_cpg_islands
cg12798157	chr1	19600250	19600942	island:570	hg19_cpg_islands
cg17594860	chr1	19614999	19615660	island:571	hg19_cpg_islands
cg16650717	chr1	19970256	19971923	island:576	hg19_cpg_islands
cg27549720	chr1	19991147	19992788	island:577	hg19_cpg_islands
cg19696441	chr1	20512361	20512797	island:581	hg19_cpg_islands
cg04552470	chr1	20669567	20670018	island:583	hg19_cpg_islands
cg07708622	chr1	21763071	21763416	island:600	hg19_cpg_islands
cg00631482	chr1	21948675	21949263	island:605	hg19_cpg_islands
cg22396755	chr1	21995064	21995914	island:608	hg19_cpg_islands
cg15597364	chr1	22919774	22920207	island:627	hg19_cpg_islands
cg09062638	chr1	23003417	23003831	island:630	hg19_cpg_islands
cg24444923	chr1	23279554	23280569	island:633	hg19_cpg_islands
cg12621203	chr1	23750509	23751663	island:639	hg19_cpg_islands
cg09318066	chr1	23884843	23885087	island:644	hg19_cpg_islands
cg21273275	chr1	24648203	24648985	island:658	hg19_cpg_islands
cg15014975	chr1	25255528	25259005	island:668	hg19_cpg_islands
cg00657094	chr1	1173916	1174263	island:67	hg19_cpg_islands
cg16836311	chr1	25944100	25944772	island:679	hg19_cpg_islands
cg06092310	chr1	26097905	26098107	island:680	hg19_cpg_islands
cg14076195	chr1	26231951	26233624	island:684	hg19_cpg_islands
cg04719903	chr1	1181757	1182470	island:69	hg19_cpg_islands
cg22374940	chr1	26551518	26552194	island:693	hg19_cpg_islands
cg02388865	chr1	26737247	26738148	island:700	hg19_cpg_islands
cg01963906	chr1	27675920	27678016	island:723	hg19_cpg_islands
cg01730970	chr1	27687025	27687743	island:725	hg19_cpg_islands
cg12610832	chr1	27894928	27895524	island:732	hg19_cpg_islands
cg15905471	chr1	27986306	27986808	island:738	hg19_cpg_islands
cg24458833	chr1	28286020	28286838	island:746	hg19_cpg_islands
cg22861340	chr1	29101791	29102069	island:761	hg19_cpg_islands
cg00866556	chr1	29447700	29451847	island:766	hg19_cpg_islands
cg05039004	chr1	29585898	29586598	island:771	hg19_cpg_islands
cg05694921	chr1	29587088	29587412	island:772	hg19_cpg_islands
cg09810059	chr1	29804963	29805239	island:773	hg19_cpg_islands
cg25470758	chr1	31280122	31280512	island:779	hg19_cpg_islands
cg08847173	chr1	31654423	31654833	island:784	hg19_cpg_islands
cg12206571	chr1	32052472	32052771	island:788	hg19_cpg_islands
cg08169827	chr1	32054342	32054843	island:789	hg19_cpg_islands
cg04878000	chr1	32237828	32238661	island:798	hg19_cpg_islands
cg11756095	chr1	32410189	32410630	island:801	hg19_cpg_islands
cg21396988	chr1	1267086	1267286	island:81	hg19_cpg_islands
cg14258143	chr1	32713919	32714186	island:810	hg19_cpg_islands
cg07376381	chr1	32740711	32741544	island:811	hg19_cpg_islands
cg19921279	chr1	32826945	32828017	island:815	hg19_cpg_islands
cg10065209	chr1	1267436	1268986	island:82	hg19_cpg_islands
cg13870102	chr1	33772147	33773104	island:842	hg19_cpg_islands
cg16348470	chr1	34642383	34643024	island:850	hg19_cpg_islands
cg10106804	chr1	35258565	35258791	island:854	hg19_cpg_islands
cg26228266	chr1	35350879	35351854	island:858	hg19_cpg_islands
cg25063151	chr1	1289708	1291126	island:86	hg19_cpg_islands
cg25035631	chr1	35586332	35586591	island:864	hg19_cpg_islands
cg14962509	chr1	36038928	36040051	island:868	hg19_cpg_islands
cg24685006	chr1	36042433	36043444	island:869	hg19_cpg_islands
cg13675280	chr1	36348502	36349731	island:875	hg19_cpg_islands
cg13500072	chr1	36786501	36789402	island:886	hg19_cpg_islands
cg01765111	chr1	37783612	37784258	island:893	hg19_cpg_islands
cg24375409	chr1	38200920	38201200	island:902	hg19_cpg_islands
cg12139725	chr1	38219703	38220012	island:904	hg19_cpg_islands
cg00060374	chr1	1355160	1356000	island:91	hg19_cpg_islands
cg17449954	chr1	40105011	40105707	island:930	hg19_cpg_islands
cg18438793	chr1	40149432	40150013	island:932	hg19_cpg_islands
cg23847109	chr1	40782221	40783145	island:949	hg19_cpg_islands
cg16328007	chr1	41119853	41120136	island:955	hg19_cpg_islands
cg00630164	chr1	41249091	41250161	island:958	hg19_cpg_islands
cg15867428	chr1	41267920	41268398	island:959	hg19_cpg_islands
cg06626599	chr1	41283841	41284591	island:960	hg19_cpg_islands
cg13472192	chr1	41349741	41350293	island:964	hg19_cpg_islands
cg06359703	chr1	41847265	41849204	island:970	hg19_cpg_islands
cg27232866	chr1	43250763	43251082	island:986	hg19_cpg_islands
cg19681352	chr1	27282066	27284065	shelf:1007	hg19_cpg_shelves
cg17029721	chr1	27316128	27318127	shelf:1009	hg19_cpg_shelves
cg16986298	chr1	27323147	27325146	shelf:1010	hg19_cpg_shelves
cg03225617	chr1	29216301	29218300	shelf:1093	hg19_cpg_shelves
cg17180633	chr1	31282513	31284512	shelf:1116	hg19_cpg_shelves
cg00293644	chr1	32673886	32675885	shelf:1162	hg19_cpg_shelves
cg15895925	chr1	33810784	33812783	shelf:1227	hg19_cpg_shelves
cg18238908	chr1	33892003	33894002	shelf:1229	hg19_cpg_shelves
cg19082496	chr1	33898930	33900929	shelf:1230	hg19_cpg_shelves
cg13304265	chr1	36109262	36111261	shelf:1271	hg19_cpg_shelves
cg02711479	chr1	36847090	36849089	shelf:1302	hg19_cpg_shelves
cg26030770	chr1	36911797	36913796	shelf:1306	hg19_cpg_shelves
cg26357403	chr1	1877878	1879877	shelf:132	hg19_cpg_shelves
cg21680719	chr1	38466618	38468617	shelf:1342	hg19_cpg_shelves
cg13087070	chr1	39046562	39048561	shelf:1350	hg19_cpg_shelves
cg00557099	chr1	39170380	39172379	shelf:1351	hg19_cpg_shelves
cg13563070	chr1	43143501	43145500	shelf:1469	hg19_cpg_shelves
cg22025263	chr1	43419468	43421467	shelf:1485	hg19_cpg_shelves
cg16735509	chr1	2021206	2023205	shelf:150	hg19_cpg_shelves
cg08106279	chr1	2059783	2061782	shelf:155	hg19_cpg_shelves
cg03983398	chr1	45254293	45256292	shelf:1555	hg19_cpg_shelves
cg14565781	chr1	45274319	45276765	shelf:1558	hg19_cpg_shelves
cg03518202	chr1	45667703	45669702	shelf:1566	hg19_cpg_shelves
cg21579472	chr1	46594127	46596126	shelf:1592	hg19_cpg_shelves
cg04244849	chr1	46928131	46930130	shelf:1608	hg19_cpg_shelves
cg19899395	chr1	46959122	46961121	shelf:1612	hg19_cpg_shelves
cg15496956	chr1	47700198	47702197	shelf:1629	hg19_cpg_shelves
cg06619906	chr1	47994900	47996899	shelf:1642	hg19_cpg_shelves
cg04166042	chr1	50895746	50897745	shelf:1667	hg19_cpg_shelves
cg15564619	chr1	2163174	2165173	shelf:167	hg19_cpg_shelves
cg17438457	chr1	53094630	53096629	shelf:1700	hg19_cpg_shelves
cg17819831	chr1	54852402	54854401	shelf:1749	hg19_cpg_shelves
cg14089067	chr1	55442088	55444087	shelf:1772	hg19_cpg_shelves
cg25369553	chr1	61521972	61523971	shelf:1812	hg19_cpg_shelves
cg12581547	chr1	62656556	62658555	shelf:1822	hg19_cpg_shelves
cg13906377	chr1	63792472	63793363	shelf:1831	hg19_cpg_shelves
cg11750112	chr1	64938615	64940614	shelf:1840	hg19_cpg_shelves
cg07956346	chr1	67001061	67003060	shelf:1866	hg19_cpg_shelves
cg00419321	chr1	75593355	75593813	shelf:1913	hg19_cpg_shelves
cg18876007	chr1	75604879	75606878	shelf:1914	hg19_cpg_shelves
cg07108118	chr1	76542654	76544653	shelf:1922	hg19_cpg_shelves
cg08259168	chr1	78507578	78509577	shelf:1939	hg19_cpg_shelves
cg11754778	chr1	85516556	85518555	shelf:1972	hg19_cpg_shelves
cg17718703	chr1	90311607	90313606	shelf:2020	hg19_cpg_shelves
cg26153688	chr1	90456400	90458399	shelf:2021	hg19_cpg_shelves
cg04560225	chr1	91194805	91196804	shelf:2025	hg19_cpg_shelves
cg09515098	chr1	92941908	92943907	shelf:2054	hg19_cpg_shelves
cg15395971	chr1	95010052	95012051	shelf:2085	hg19_cpg_shelves
cg09171111	chr1	100506405	100508404	shelf:2114	hg19_cpg_shelves
cg19274612	chr1	106625855	106627854	shelf:2134	hg19_cpg_shelves
cg15030449	chr1	2779362	2781361	shelf:221	hg19_cpg_shelves
cg05348973	chr1	110696265	110698264	shelf:2219	hg19_cpg_shelves
cg02902915	chr1	111144984	111146983	shelf:2230	hg19_cpg_shelves
cg17516825	chr1	111212245	111214244	shelf:2232	hg19_cpg_shelves
cg24741158	chr1	2843057	2845056	shelf:224	hg19_cpg_shelves
cg13993197	chr1	111815854	111817853	shelf:2243	hg19_cpg_shelves
cg07365071	chr1	113004845	113006844	shelf:2261	hg19_cpg_shelves
cg17966227	chr1	113737474	113739473	shelf:2281	hg19_cpg_shelves
cg10813585	chr1	114304273	114306272	shelf:2286	hg19_cpg_shelves
cg13799671	chr1	117079300	117081299	shelf:2324	hg19_cpg_shelves
cg12633998	chr1	144927340	144929339	shelf:2412	hg19_cpg_shelves
cg10146008	chr1	3040344	3042343	shelf:242	hg19_cpg_shelves
cg19259649	chr1	145571131	145573130	shelf:2434	hg19_cpg_shelves
cg24045378	chr1	3061269	3063268	shelf:244	hg19_cpg_shelves
cg05965745	chr1	3076935	3078934	shelf:247	hg19_cpg_shelves
cg18759102	chr1	3098541	3100540	shelf:249	hg19_cpg_shelves
cg10115320	chr1	3113910	3115909	shelf:251	hg19_cpg_shelves
cg21262776	chr1	3143846	3145845	shelf:252	hg19_cpg_shelves
cg21778518	chr1	149151506	149154106	shelf:2527	hg19_cpg_shelves
cg13899935	chr1	149158672	149160389	shelf:2528	hg19_cpg_shelves
cg23085167	chr1	3160301	3161969	shelf:254	hg19_cpg_shelves
cg20849928	chr1	150181903	150183902	shelf:2578	hg19_cpg_shelves
cg26118326	chr1	150547329	150549328	shelf:2598	hg19_cpg_shelves
cg04499083	chr1	151166848	151168847	shelf:2620	hg19_cpg_shelves
cg01071314	chr1	3277285	3279284	shelf:264	hg19_cpg_shelves
cg04989070	chr1	151961658	151963657	shelf:2650	hg19_cpg_shelves
cg09809416	chr1	151968894	151970893	shelf:2651	hg19_cpg_shelves
cg03115048	chr1	152075998	152077997	shelf:2654	hg19_cpg_shelves
cg22603037	chr1	152087216	152089215	shelf:2655	hg19_cpg_shelves
cg10194573	chr1	152728959	152730958	shelf:2662	hg19_cpg_shelves
cg04920527	chr1	153504425	153506424	shelf:2664	hg19_cpg_shelves
cg02482497	chr1	153608975	153610974	shelf:2667	hg19_cpg_shelves
cg05756780	chr1	154380446	154382445	shelf:2700	hg19_cpg_shelves
cg24457118	chr1	155167161	155169160	shelf:2738	hg19_cpg_shelves
cg24843609	chr1	156211369	156213368	shelf:2784	hg19_cpg_shelves
cg26541780	chr1	156217900	156219899	shelf:2785	hg19_cpg_shelves
cg24627419	chr1	156386404	156388403	shelf:2794	hg19_cpg_shelves
cg01721149	chr1	156393582	156395581	shelf:2795	hg19_cpg_shelves
cg21165064	chr1	156401161	156403160	shelf:2796	hg19_cpg_shelves
cg17479280	chr1	156465618	156467617	shelf:2800	hg19_cpg_shelves
cg24594293	chr1	156563881	156565880	shelf:2805	hg19_cpg_shelves
cg25343618	chr1	156629577	156631576	shelf:2812	hg19_cpg_shelves
cg20792208	chr1	156873770	156875769	shelf:2833	hg19_cpg_shelves
cg11518938	chr1	159137203	159139202	shelf:2853	hg19_cpg_shelves
cg12529228	chr1	160336605	160338604	shelf:2882	hg19_cpg_shelves
cg09187007	chr1	3514119	3516118	shelf:289	hg19_cpg_shelves
cg04549679	chr1	3523620	3525619	shelf:290	hg19_cpg_shelves
cg10493436	chr1	161167810	161169809	shelf:2909	hg19_cpg_shelves
cg26230851	chr1	161231029	161233028	shelf:2912	hg19_cpg_shelves
cg11214962	chr1	161279776	161281775	shelf:2913	hg19_cpg_shelves
cg20822337	chr1	161949617	161951616	shelf:2931	hg19_cpg_shelves
cg09799585	chr1	161956040	161958039	shelf:2932	hg19_cpg_shelves
cg11697978	chr1	162463600	162465599	shelf:2939	hg19_cpg_shelves
cg00573584	chr1	165563266	165565265	shelf:2961	hg19_cpg_shelves
cg11979420	chr1	166138449	166140448	shelf:2974	hg19_cpg_shelves
cg07045089	chr1	3619319	3621318	shelf:299	hg19_cpg_shelves
cg22348654	chr1	915154	917726	shelf:30	hg19_cpg_shelves
cg04562683	chr1	3637102	3639101	shelf:302	hg19_cpg_shelves
cg22371492	chr1	170636179	170638178	shelf:3028	hg19_cpg_shelves
cg19641284	chr1	171450518	171452517	shelf:3029	hg19_cpg_shelves
cg00778084	chr1	173679986	173681985	shelf:3047	hg19_cpg_shelves
cg06826341	chr1	180206976	180208975	shelf:3109	hg19_cpg_shelves
cg01549525	chr1	182021605	182023604	shelf:3136	hg19_cpg_shelves
cg16402387	chr1	182028512	182030511	shelf:3137	hg19_cpg_shelves
cg10987624	chr1	182995371	182997370	shelf:3151	hg19_cpg_shelves
cg15204595	chr1	184001360	184003359	shelf:3160	hg19_cpg_shelves
cg12578211	chr1	197874300	197878016	shelf:3201	hg19_cpg_shelves
cg17889623	chr1	200988283	200990282	shelf:3227	hg19_cpg_shelves
cg04094178	chr1	4195244	4197243	shelf:324	hg19_cpg_shelves
cg09795973	chr1	201794214	201796213	shelf:3253	hg19_cpg_shelves
cg06723829	chr1	202185527	202187526	shelf:3264	hg19_cpg_shelves
cg22367872	chr1	4718556	4720555	shelf:328	hg19_cpg_shelves
cg06637812	chr1	203292278	203294277	shelf:3296	hg19_cpg_shelves
cg09220235	chr1	204161834	204163833	shelf:3311	hg19_cpg_shelves
cg13052638	chr1	206676237	206678236	shelf:3370	hg19_cpg_shelves
cg24598158	chr1	206788031	206790030	shelf:3375	hg19_cpg_shelves
cg19241954	chr1	208420017	208422016	shelf:3403	hg19_cpg_shelves
cg26035071	chr1	209981667	209983666	shelf:3415	hg19_cpg_shelves
cg11071682	chr1	210409638	210411637	shelf:3421	hg19_cpg_shelves
cg22109795	chr1	210468213	210470212	shelf:3423	hg19_cpg_shelves
cg08610281	chr1	212211365	212213364	shelf:3451	hg19_cpg_shelves
cg24034923	chr1	213184520	213186519	shelf:3472	hg19_cpg_shelves
cg20698667	chr1	218522507	218524506	shelf:3509	hg19_cpg_shelves
cg19753174	chr1	219349573	219351572	shelf:3511	hg19_cpg_shelves
cg02974085	chr1	222990562	222992561	shelf:3545	hg19_cpg_shelves
cg06877247	chr1	223737966	223739965	shelf:3554	hg19_cpg_shelves
cg18391209	chr1	223746526	223748525	shelf:3555	hg19_cpg_shelves
cg18310639	chr1	223902824	223904823	shelf:3557	hg19_cpg_shelves
cg03048947	chr1	225610722	225612721	shelf:3578	hg19_cpg_shelves
cg13305444	chr1	225836271	225838270	shelf:3582	hg19_cpg_shelves
cg01941243	chr1	227970429	227972428	shelf:3642	hg19_cpg_shelves
cg16034168	chr1	6335949	6337948	shelf:365	hg19_cpg_shelves
cg02295872	chr1	228130423	228132422	shelf:3650	hg19_cpg_shelves
cg27441138	chr1	228242632	228244631	shelf:3658	hg19_cpg_shelves
cg21582311	chr1	229474015	229476014	shelf:3709	hg19_cpg_shelves
cg16517298	chr1	230411343	230413342	shelf:3725	hg19_cpg_shelves
cg03116124	chr1	231292560	231294559	shelf:3741	hg19_cpg_shelves
cg21875980	chr1	231552682	231554681	shelf:3747	hg19_cpg_shelves
cg17901924	chr1	233124137	233126136	shelf:3760	hg19_cpg_shelves
cg12465412	chr1	233427150	233429149	shelf:3761	hg19_cpg_shelves
cg10556005	chr1	233466415	233468414	shelf:3764	hg19_cpg_shelves
cg24312105	chr1	234352472	234354471	shelf:3772	hg19_cpg_shelves
cg06986989	chr1	235801319	235803318	shelf:3795	hg19_cpg_shelves
cg22530462	chr1	237208645	237210644	shelf:3821	hg19_cpg_shelves
cg15999609	chr1	243049598	243051597	shelf:3852	hg19_cpg_shelves
cg22812005	chr1	244215620	244216274	shelf:3872	hg19_cpg_shelves
cg13391935	chr1	244220539	244222538	shelf:3873	hg19_cpg_shelves
cg25139877	chr1	247690036	247692035	shelf:3937	hg19_cpg_shelves
cg02567289	chr1	247805142	247807141	shelf:3940	hg19_cpg_shelves
cg17127183	chr1	248016331	248018330	shelf:3941	hg19_cpg_shelves
cg26150142	chr1	248102727	248104726	shelf:3944	hg19_cpg_shelves
cg13362033	chr1	7018002	7020001	shelf:396	hg19_cpg_shelves
cg09864227	chr1	1007319	1009509	shelf:40	hg19_cpg_shelves
cg23812948	chr1	1029731	1031730	shelf:41	hg19_cpg_shelves
cg19863456	chr1	9184504	9186503	shelf:443	hg19_cpg_shelves
cg20325547	chr1	9429735	9431734	shelf:456	hg19_cpg_shelves
cg26607031	chr1	9602445	9604444	shelf:462	hg19_cpg_shelves
cg03890628	chr1	9666618	9668617	shelf:465	hg19_cpg_shelves
cg10399850	chr1	1089212	1091211	shelf:47	hg19_cpg_shelves
cg07805542	chr1	9777998	9779997	shelf:474	hg19_cpg_shelves
cg23651812	chr1	1102585	1104584	shelf:49	hg19_cpg_shelves
cg17745097	chr1	11861463	11863462	shelf:543	hg19_cpg_shelves
cg00700041	chr1	13842614	13844613	shelf:572	hg19_cpg_shelves
cg02440562	chr1	16762999	16764998	shelf:647	hg19_cpg_shelves
cg21304454	chr1	17302552	17304551	shelf:696	hg19_cpg_shelves
cg16823064	chr1	19206235	19207626	shelf:738	hg19_cpg_shelves
cg27579609	chr1	20001511	20003510	shelf:764	hg19_cpg_shelves
cg11526198	chr1	23853034	23855033	shelf:881	hg19_cpg_shelves
cg15689180	chr1	23897065	23899064	shelf:886	hg19_cpg_shelves
cg19697558	chr1	24644203	24646202	shelf:909	hg19_cpg_shelves
cg08540745	chr1	25865894	25867893	shelf:938	hg19_cpg_shelves
cg12813724	chr1	26689282	26691281	shelf:978	hg19_cpg_shelves
cg04079139	chr1	26733247	26735246	shelf:979	hg19_cpg_shelves
cg11651220	chr1	20512798	20514797	shore:1015	hg19_cpg_shores
cg14830045	chr1	1171916	1173915	shore:103	hg19_cpg_shores
cg14515812	chr1	21978765	21980764	shore:1064	hg19_cpg_shores
cg02760280	chr1	21993064	21995063	shore:1067	hg19_cpg_shores
cg17873612	chr1	23277554	23279553	shore:1115	hg19_cpg_shores
cg25977026	chr1	23346678	23348677	shore:1118	hg19_cpg_shores
cg02978140	chr1	23879018	23881017	shore:1135	hg19_cpg_shores
cg09858862	chr1	23886213	23888212	shore:1138	hg19_cpg_shores
cg08279092	chr1	24070616	24072615	shore:1146	hg19_cpg_shores
cg04160030	chr1	24194991	24196990	shore:1154	hg19_cpg_shores
cg24435747	chr1	24514478	24516477	shore:1162	hg19_cpg_shores
cg11709405	chr1	24648986	24650985	shore:1164	hg19_cpg_shores
cg06718763	chr1	24826866	24828865	shore:1168	hg19_cpg_shores
cg03769939	chr1	25253528	25255527	shore:1182	hg19_cpg_shores
cg16585234	chr1	25944773	25946772	shore:1202	hg19_cpg_shores
cg16417374	chr1	26098108	26100107	shore:1204	hg19_cpg_shores
cg21216015	chr1	26229951	26231950	shore:1211	hg19_cpg_shores
cg00349061	chr1	26370282	26372281	shore:1219	hg19_cpg_shores
cg26543657	chr1	26488607	26490522	shore:1224	hg19_cpg_shores
cg23605843	chr1	26735247	26737246	shore:1242	hg19_cpg_shores
cg17218045	chr1	26756493	26758492	shore:1244	hg19_cpg_shores
cg24585377	chr1	26856685	26858684	shore:1251	hg19_cpg_shores
cg16991868	chr1	27227010	27229009	shore:1268	hg19_cpg_shores
cg26154714	chr1	27318128	27320127	shore:1273	hg19_cpg_shores
cg21679391	chr1	1285346	1287345	shore:130	hg19_cpg_shores
cg11697038	chr1	27930867	27932866	shore:1309	hg19_cpg_shores
cg04993605	chr1	28571702	28573701	shore:1337	hg19_cpg_shores
cg04021454	chr1	28967554	28969553	shore:1355	hg19_cpg_shores
cg25273602	chr1	29061067	29063066	shore:1357	hg19_cpg_shores
cg09970593	chr1	29139349	29141348	shore:1362	hg19_cpg_shores
cg01115565	chr1	29583898	29585897	shore:1379	hg19_cpg_shores
cg24930749	chr1	29802963	29804962	shore:1382	hg19_cpg_shores
cg17504737	chr1	29805240	29807239	shore:1383	hg19_cpg_shores
cg11958060	chr1	31652423	31654422	shore:1401	hg19_cpg_shores
cg18232347	chr1	31654834	31656833	shore:1402	hg19_cpg_shores
cg09255732	chr1	32169870	32171869	shore:1417	hg19_cpg_shores
cg11968071	chr1	32180488	32182487	shore:1419	hg19_cpg_shores
cg20608783	chr1	32219888	32221887	shore:1422	hg19_cpg_shores
cg13169132	chr1	1361788	1362954	shore:144	hg19_cpg_shores
cg16985778	chr1	32707142	32709141	shore:1450	hg19_cpg_shores
cg22602019	chr1	32714187	32716186	shore:1452	hg19_cpg_shores
cg04503267	chr1	32741545	32743544	shore:1454	hg19_cpg_shores
cg27391934	chr1	1368768	1370767	shore:146	hg19_cpg_shores
cg10249224	chr1	32828018	32830017	shore:1462	hg19_cpg_shores
cg09668627	chr1	1371450	1374461	shore:147	hg19_cpg_shores
cg12634957	chr1	33168866	33170865	shore:1476	hg19_cpg_shores
cg00912746	chr1	33349687	33351686	shore:1485	hg19_cpg_shores
cg08128087	chr1	33593156	33595155	shore:1502	hg19_cpg_shores
cg27557134	chr1	34640383	34642382	shore:1529	hg19_cpg_shores
cg18328755	chr1	34643025	34645024	shore:1530	hg19_cpg_shores
cg11951427	chr1	35351855	35353854	shore:1544	hg19_cpg_shores
cg19864036	chr1	35542928	35544927	shore:1553	hg19_cpg_shores
cg08424184	chr1	36043445	36045444	shore:1565	hg19_cpg_shores
cg21837323	chr1	36397263	36399262	shore:1579	hg19_cpg_shores
cg24673742	chr1	37500625	37502624	shore:1610	hg19_cpg_shores
cg14170840	chr1	38154043	38156042	shore:1624	hg19_cpg_shores
cg14523898	chr1	38220013	38222012	shore:1631	hg19_cpg_shores
cg00664416	chr1	38260428	38262427	shore:1636	hg19_cpg_shores
cg03103611	chr1	38478728	38480727	shore:1650	hg19_cpg_shores
cg13202591	chr1	39281610	39283609	shore:1661	hg19_cpg_shores
cg00295382	chr1	40364596	40366595	shore:1697	hg19_cpg_shores
cg07405182	chr1	40596509	40598508	shore:1705	hg19_cpg_shores
cg12733396	chr1	40783146	40785145	shore:1717	hg19_cpg_shores
cg10700435	chr1	40837216	40839215	shore:1718	hg19_cpg_shores
cg24517738	chr1	41129112	41131111	shore:1730	hg19_cpg_shores
cg26783428	chr1	41155163	41157162	shore:1732	hg19_cpg_shores
cg19689322	chr1	41284592	41284847	shore:1739	hg19_cpg_shores
cg01465596	chr1	42381641	42383640	shore:1766	hg19_cpg_shores
cg15542713	chr1	42384004	42386003	shore:1767	hg19_cpg_shores
cg13582711	chr1	42498856	42500855	shore:1768	hg19_cpg_shores
cg14093106	chr1	42501981	42503980	shore:1769	hg19_cpg_shores
cg27507254	chr1	43204324	43206323	shore:1785	hg19_cpg_shores
cg23839159	chr1	43280575	43282574	shore:1790	hg19_cpg_shores
cg02584756	chr1	43531891	43533890	shore:1804	hg19_cpg_shores
cg07977713	chr1	43812306	43814305	shore:1814	hg19_cpg_shores
cg21219903	chr1	43919815	43921814	shore:1824	hg19_cpg_shores
cg13235366	chr1	44031854	44033853	shore:1828	hg19_cpg_shores
cg24591770	chr1	45080740	45082739	shore:1863	hg19_cpg_shores
cg19723596	chr1	45241901	45243900	shore:1876	hg19_cpg_shores
cg09941208	chr1	45306544	45308543	shore:1886	hg19_cpg_shores
cg26896569	chr1	45767214	45769213	shore:1894	hg19_cpg_shores
cg06070002	chr1	45985164	45987163	shore:1904	hg19_cpg_shores
cg12646227	chr1	46804340	46806339	shore:1928	hg19_cpg_shores
cg06911238	chr1	46857725	46859724	shore:1930	hg19_cpg_shores
cg00346985	chr1	46940438	46942437	shore:1937	hg19_cpg_shores
cg01858698	chr1	46951793	46954793	shore:1939	hg19_cpg_shores
cg22604316	chr1	46957122	46959121	shore:1940	hg19_cpg_shores
cg06760830	chr1	47078968	47082016	shore:1948	hg19_cpg_shores
cg05376185	chr1	47082527	47084526	shore:1949	hg19_cpg_shores
cg06087421	chr1	47694505	47696504	shore:1958	hg19_cpg_shores
cg05658236	chr1	47897126	47899125	shore:1966	hg19_cpg_shores
cg23659056	chr1	47900386	47902793	shore:1968	hg19_cpg_shores
cg21475270	chr1	47907713	47909712	shore:1970	hg19_cpg_shores
cg17739555	chr1	48059231	48061230	shore:1979	hg19_cpg_shores
cg17425810	chr1	48447871	48449870	shore:1984	hg19_cpg_shores
cg04871498	chr1	48450145	48452144	shore:1985	hg19_cpg_shores
cg27522154	chr1	48457813	48459812	shore:1986	hg19_cpg_shores
cg07382435	chr1	50878917	50880916	shore:2001	hg19_cpg_shores
cg17088073	chr1	50882661	50882997	shore:2004	hg19_cpg_shores
cg23638252	chr1	50891472	50892437	shore:2006	hg19_cpg_shores
cg25281186	chr1	50893746	50895745	shore:2008	hg19_cpg_shores
cg00908631	chr1	51431763	51433762	shore:2011	hg19_cpg_shores
cg21140898	chr1	51441312	51443311	shore:2013	hg19_cpg_shores
cg11654900	chr1	51444037	51446036	shore:2014	hg19_cpg_shores
cg14279121	chr1	52193029	52195028	shore:2023	hg19_cpg_shores
cg17076592	chr1	52499506	52501505	shore:2030	hg19_cpg_shores
cg06600287	chr1	53387524	53389523	shore:2054	hg19_cpg_shores
cg17441401	chr1	53793497	53795496	shore:2072	hg19_cpg_shores
cg05821046	chr1	54304263	54306262	shore:2080	hg19_cpg_shores
cg08526412	chr1	54519300	54521299	shore:2086	hg19_cpg_shores
cg10426951	chr1	54819991	54821990	shore:2093	hg19_cpg_shores
cg10165689	chr1	54854402	54856401	shore:2095	hg19_cpg_shores
cg00988037	chr1	54868854	54870853	shore:2097	hg19_cpg_shores
cg24685134	chr1	55267059	55269058	shore:2115	hg19_cpg_shores
cg02392553	chr1	55460689	55462688	shore:2122	hg19_cpg_shores
cg14993491	chr1	55503061	55505060	shore:2124	hg19_cpg_shores
cg00713294	chr1	55678466	55680465	shore:2126	hg19_cpg_shores
cg01747796	chr1	59040014	59042013	shore:2140	hg19_cpg_shores
cg16037711	chr1	59280491	59280951	shore:2145	hg19_cpg_shores
cg17170948	chr1	59281195	59281889	shore:2146	hg19_cpg_shores
cg26254792	chr1	60278625	60280624	shore:2154	hg19_cpg_shores
cg15628917	chr1	60539541	60541540	shore:2159	hg19_cpg_shores
cg27427318	chr1	61509283	61511282	shore:2161	hg19_cpg_shores
cg09113483	chr1	61516832	61519352	shore:2163	hg19_cpg_shores
cg26013992	chr1	61519972	61521971	shore:2164	hg19_cpg_shores
cg18946602	chr1	61549565	61551564	shore:2168	hg19_cpg_shores
cg14254748	chr1	62658556	62660555	shore:2175	hg19_cpg_shores
cg23678594	chr1	1710583	1713639	shore:218	hg19_cpg_shores
cg25144893	chr1	63790472	63792471	shore:2184	hg19_cpg_shores
cg22724741	chr1	63793364	63795363	shore:2185	hg19_cpg_shores
cg21695661	chr1	63796141	63798140	shore:2186	hg19_cpg_shores
cg12730853	chr1	64933555	64935554	shore:2193	hg19_cpg_shores
cg02284587	chr1	64969359	64971358	shore:2195	hg19_cpg_shores
cg23617193	chr1	64971605	64973604	shore:2196	hg19_cpg_shores
cg24049468	chr1	65614899	65616898	shore:2207	hg19_cpg_shores
cg16265717	chr1	65991812	65993811	shore:2217	hg19_cpg_shores
cg19406367	chr1	66999061	67001060	shore:2221	hg19_cpg_shores
cg08857729	chr1	67216080	67218079	shore:2222	hg19_cpg_shores
cg19159365	chr1	67218294	67220293	shore:2223	hg19_cpg_shores
cg16926213	chr1	1840602	1842601	shore:223	hg19_cpg_shores
cg00318756	chr1	67771330	67773329	shore:2232	hg19_cpg_shores
cg13184736	chr1	68299316	68301315	shore:2239	hg19_cpg_shores
cg00320094	chr1	68694640	68696639	shore:2246	hg19_cpg_shores
cg22076941	chr1	70034496	70036495	shore:2251	hg19_cpg_shores
cg17091049	chr1	1859524	1861523	shore:227	hg19_cpg_shores
cg09222749	chr1	75593814	75595813	shore:2272	hg19_cpg_shores
cg11842415	chr1	75596948	75600674	shore:2274	hg19_cpg_shores
cg14035231	chr1	75602879	75604878	shore:2276	hg19_cpg_shores
cg07381464	chr1	76078455	76080454	shore:2277	hg19_cpg_shores
cg20818417	chr1	76082366	76084365	shore:2279	hg19_cpg_shores
cg03000585	chr1	78354674	78356673	shore:2299	hg19_cpg_shores
cg01074657	chr1	78509578	78511577	shore:2303	hg19_cpg_shores
cg07908237	chr1	84324268	84326267	shore:2311	hg19_cpg_shores
cg02483449	chr1	84326839	84328838	shore:2312	hg19_cpg_shores
cg02078520	chr1	84942933	84944932	shore:2319	hg19_cpg_shores
cg26882204	chr1	85040345	85042344	shore:2324	hg19_cpg_shores
cg03665853	chr1	85218019	85220018	shore:2329	hg19_cpg_shores
cg00893493	chr1	85511510	85513509	shore:2336	hg19_cpg_shores
cg20431191	chr1	86042936	86046362	shore:2347	hg19_cpg_shores
cg11750851	chr1	86047241	86049240	shore:2348	hg19_cpg_shores
cg13388692	chr1	86079701	86081700	shore:2349	hg19_cpg_shores
cg03981685	chr1	87615154	87617153	shore:2365	hg19_cpg_shores
cg20701183	chr1	87797885	87800835	shore:2370	hg19_cpg_shores
cg14010405	chr1	89357392	89359391	shore:2377	hg19_cpg_shores
cg21695830	chr1	89456035	89458034	shore:2378	hg19_cpg_shores
cg06641366	chr1	90096231	90098230	shore:2382	hg19_cpg_shores
cg00064255	chr1	90099293	90101292	shore:2383	hg19_cpg_shores
cg04567738	chr1	91170103	91172102	shore:2392	hg19_cpg_shores
cg26611723	chr1	91172772	91176404	shore:2393	hg19_cpg_shores
cg26917140	chr1	91184541	91185156	shore:2398	hg19_cpg_shores
cg13361185	chr1	91185578	91189139	shore:2399	hg19_cpg_shores
cg13200838	chr1	91192805	91194804	shore:2401	hg19_cpg_shores
cg16400631	chr1	91298980	91300979	shore:2402	hg19_cpg_shores
cg17799946	chr1	91301892	91303891	shore:2403	hg19_cpg_shores
cg11159604	chr1	91314250	91316249	shore:2404	hg19_cpg_shores
cg01515515	chr1	92412719	92414718	shore:2421	hg19_cpg_shores
cg10837110	chr1	1957387	1959414	shore:243	hg19_cpg_shores
cg22128645	chr1	93424513	93426512	shore:2437	hg19_cpg_shores
cg01196158	chr1	93911637	93913636	shore:2445	hg19_cpg_shores
cg06881898	chr1	95004838	95006837	shore:2462	hg19_cpg_shores
cg01206378	chr1	95697726	95699725	shore:2472	hg19_cpg_shores
cg11983196	chr1	98517002	98519001	shore:2480	hg19_cpg_shores
cg24373253	chr1	99467933	99469932	shore:2484	hg19_cpg_shores
cg07813265	chr1	100818900	100820899	shore:2501	hg19_cpg_shores
cg26015416	chr1	108023443	108025442	shore:2521	hg19_cpg_shores
cg01422262	chr1	108505252	108507251	shore:2522	hg19_cpg_shores
cg24323958	chr1	108740401	108742400	shore:2526	hg19_cpg_shores
cg03959306	chr1	2003180	2005179	shore:254	hg19_cpg_shores
cg17938867	chr1	109417545	109419544	shore:2540	hg19_cpg_shores
cg14171824	chr1	2005566	2007565	shore:255	hg19_cpg_shores
cg13619408	chr1	109754443	109756442	shore:2554	hg19_cpg_shores
cg02587648	chr1	2023206	2025205	shore:256	hg19_cpg_shores
cg21684179	chr1	110575200	110577199	shore:2593	hg19_cpg_shores
cg21830222	chr1	110624529	110626528	shore:2597	hg19_cpg_shores
cg13372811	chr1	110627485	110629484	shore:2598	hg19_cpg_shores
cg14200574	chr1	111214245	111216244	shore:2616	hg19_cpg_shores
cg00995520	chr1	111217938	111219937	shore:2617	hg19_cpg_shores
cg06441150	chr1	111989305	111991304	shore:2630	hg19_cpg_shores
cg00543976	chr1	112058591	112060590	shore:2633	hg19_cpg_shores
cg16136290	chr1	112279053	112281052	shore:2636	hg19_cpg_shores
cg15550572	chr1	2064053	2064628	shore:264	hg19_cpg_shores
cg25616829	chr1	112533774	112535773	shore:2643	hg19_cpg_shores
cg11835347	chr1	113247343	113249342	shore:2656	hg19_cpg_shores
cg00698771	chr1	113284333	113286332	shore:2662	hg19_cpg_shores
cg16256615	chr1	113392808	113394807	shore:2665	hg19_cpg_shores
cg12587818	chr1	114299515	114301514	shore:2675	hg19_cpg_shores
cg00786406	chr1	114472900	114474899	shore:2682	hg19_cpg_shores
cg17139210	chr1	115212986	115214985	shore:2689	hg19_cpg_shores
cg09685601	chr1	115395449	115397448	shore:2692	hg19_cpg_shores
cg18396987	chr1	115397943	115399942	shore:2693	hg19_cpg_shores
cg23202177	chr1	116382365	116384364	shore:2703	hg19_cpg_shores
cg09580336	chr1	116913292	116915291	shore:2711	hg19_cpg_shores
cg22448232	chr1	117450204	117452203	shore:2723	hg19_cpg_shores
cg02623200	chr1	118725817	118727816	shore:2737	hg19_cpg_shores
cg11391335	chr1	119520386	119522385	shore:2739	hg19_cpg_shores
cg18944010	chr1	119522639	119524638	shore:2740	hg19_cpg_shores
cg16990168	chr1	119524783	119526782	shore:2741	hg19_cpg_shores
cg14175690	chr1	119527193	119529819	shore:2742	hg19_cpg_shores
cg24842086	chr1	119530713	119531991	shore:2743	hg19_cpg_shores
cg07961512	chr1	119532197	119535666	shore:2744	hg19_cpg_shores
cg17436134	chr1	119535988	119537987	shore:2745	hg19_cpg_shores
cg26570165	chr1	119541057	119543056	shore:2746	hg19_cpg_shores
cg06764239	chr1	119544340	119546339	shore:2748	hg19_cpg_shores
cg09232478	chr1	119547145	119549144	shore:2749	hg19_cpg_shores
cg12526693	chr1	2144498	2146497	shore:278	hg19_cpg_shores
cg15521792	chr1	145589536	145591535	shore:2840	hg19_cpg_shores
cg26332488	chr1	2230311	2232310	shore:285	hg19_cpg_shores
cg04870460	chr1	146644502	146646501	shore:2881	hg19_cpg_shores
cg27054514	chr1	2251724	2253723	shore:292	hg19_cpg_shores
cg25200152	chr1	147790095	147792094	shore:2924	hg19_cpg_shores
cg08108965	chr1	147807171	147809170	shore:2926	hg19_cpg_shores
cg12131894	chr1	2254759	2258097	shore:293	hg19_cpg_shores
cg22692549	chr1	149144209	149146208	shore:2964	hg19_cpg_shores
cg15067806	chr1	149146698	149148145	shore:2965	hg19_cpg_shores
cg10025714	chr1	149149506	149151505	shore:2967	hg19_cpg_shores
cg27554973	chr1	149154107	149156106	shore:2968	hg19_cpg_shores
cg25618439	chr1	149156672	149158671	shore:2969	hg19_cpg_shores
cg18107697	chr1	150241655	150243654	shore:3034	hg19_cpg_shores
cg25066665	chr1	150334832	150336831	shore:3041	hg19_cpg_shores
cg03533858	chr1	2323765	2325764	shore:305	hg19_cpg_shores
cg12912293	chr1	150849266	150851265	shore:3056	hg19_cpg_shores
cg13073141	chr1	150947951	150949950	shore:3060	hg19_cpg_shores
cg07119434	chr1	151101686	151103685	shore:3069	hg19_cpg_shores
cg04240583	chr1	151483903	151485902	shore:3088	hg19_cpg_shores
cg27577972	chr1	151513200	151515199	shore:3090	hg19_cpg_shores
cg24158160	chr1	151691992	151693991	shore:3093	hg19_cpg_shores
cg25363808	chr1	151733446	151735445	shore:3095	hg19_cpg_shores
cg00036347	chr1	151811685	151812253	shore:3100	hg19_cpg_shores
cg04489012	chr1	151812526	151814525	shore:3101	hg19_cpg_shores
cg26230275	chr1	151963658	151965657	shore:3104	hg19_cpg_shores
cg13445177	chr1	151966894	151968893	shore:3106	hg19_cpg_shores
cg12280317	chr1	152006839	152008838	shore:3107	hg19_cpg_shores
cg15025200	chr1	152159322	152161321	shore:3113	hg19_cpg_shores
cg21823605	chr1	152485979	152487978	shore:3118	hg19_cpg_shores
cg01354137	chr1	2357927	2359926	shore:312	hg19_cpg_shores
cg25104107	chr1	152730959	152732958	shore:3120	hg19_cpg_shores
cg10959711	chr1	153508841	153510840	shore:3123	hg19_cpg_shores
cg08129092	chr1	153745656	153747655	shore:3136	hg19_cpg_shores
cg09895920	chr1	153939981	153941980	shore:3149	hg19_cpg_shores
cg16904348	chr1	2375815	2377814	shore:316	hg19_cpg_shores
cg03212674	chr1	155243437	155246991	shore:3228	hg19_cpg_shores
cg08574629	chr1	155288607	155290606	shore:3234	hg19_cpg_shores
cg08264805	chr1	155291002	155292469	shore:3235	hg19_cpg_shores
cg06437799	chr1	155659126	155661125	shore:3242	hg19_cpg_shores
cg17930201	chr1	155827110	155829109	shore:3245	hg19_cpg_shores
cg17218154	chr1	155904308	155906307	shore:3249	hg19_cpg_shores
cg21408061	chr1	155988390	155990389	shore:3254	hg19_cpg_shores
cg26396535	chr1	156047385	156051239	shore:3259	hg19_cpg_shores
cg21297493	chr1	156356051	156358050	shore:3279	hg19_cpg_shores
cg05697866	chr1	2435829	2439797	shore:328	hg19_cpg_shores
cg20433275	chr1	156358253	156360252	shore:3280	hg19_cpg_shores
cg09938227	chr1	156388404	156390403	shore:3281	hg19_cpg_shores
cg02232839	chr1	156403161	156405160	shore:3283	hg19_cpg_shores
cg06872172	chr1	156738014	156740013	shore:3313	hg19_cpg_shores
cg24845595	chr1	156812882	156814881	shore:3316	hg19_cpg_shores
cg20948486	chr1	156861416	156863415	shore:3321	hg19_cpg_shores
cg18863922	chr1	156888244	156890243	shore:3325	hg19_cpg_shores
cg03685774	chr1	159870144	159872143	shore:3355	hg19_cpg_shores
cg13892570	chr1	159892330	159894329	shore:3356	hg19_cpg_shores
cg24955743	chr1	2453008	2455007	shore:336	hg19_cpg_shores
cg13552867	chr1	160051722	160053721	shore:3366	hg19_cpg_shores
cg02483661	chr1	2458260	2460760	shore:338	hg19_cpg_shores
cg00945666	chr1	160988719	160990718	shore:3384	hg19_cpg_shores
cg11578532	chr1	161006378	161008377	shore:3386	hg19_cpg_shores
cg05656486	chr1	161169810	161171809	shore:3404	hg19_cpg_shores
cg11251827	chr1	161492025	161494024	shore:3417	hg19_cpg_shores
cg22238122	chr1	164545918	164547917	shore:3452	hg19_cpg_shores
cg17787084	chr1	165323812	165324191	shore:3459	hg19_cpg_shores
cg19734896	chr1	166887777	166889776	shore:3481	hg19_cpg_shores
cg04259326	chr1	167597465	167599464	shore:3499	hg19_cpg_shores
cg15464821	chr1	167681478	167683477	shore:3501	hg19_cpg_shores
cg13104274	chr1	169076412	169078411	shore:3519	hg19_cpg_shores
cg16548605	chr1	169452559	169454558	shore:3522	hg19_cpg_shores
cg22797031	chr1	170628457	170630456	shore:3530	hg19_cpg_shores
cg24376434	chr1	170634179	170636178	shore:3532	hg19_cpg_shores
cg10143731	chr1	171452518	171454517	shore:3533	hg19_cpg_shores
cg26044223	chr1	173636663	173638662	shore:3550	hg19_cpg_shores
cg03044573	chr1	173835173	173837172	shore:3556	hg19_cpg_shores
cg12085977	chr1	2704026	2706025	shore:356	hg19_cpg_shores
cg04085339	chr1	174966491	174968490	shore:3562	hg19_cpg_shores
cg17279103	chr1	174992797	174994796	shore:3565	hg19_cpg_shores
cg03317045	chr1	175159901	175161900	shore:3568	hg19_cpg_shores
cg17110006	chr1	178007285	178009284	shore:3581	hg19_cpg_shores
cg23045073	chr1	179545308	179547307	shore:3601	hg19_cpg_shores
cg20431748	chr1	179555771	179557770	shore:3603	hg19_cpg_shores
cg02634341	chr1	179709948	179711947	shore:3606	hg19_cpg_shores
cg14989164	chr1	180204976	180206975	shore:3617	hg19_cpg_shores
cg04578935	chr1	180879317	180881316	shore:3622	hg19_cpg_shores
cg06692785	chr1	180882593	180884592	shore:3623	hg19_cpg_shores
cg10573505	chr1	181453074	181454974	shore:3641	hg19_cpg_shores
cg16243197	chr1	182806313	182808312	shore:3657	hg19_cpg_shores
cg19846168	chr1	2845057	2847056	shore:366	hg19_cpg_shores
cg09013655	chr1	184003360	184005359	shore:3671	hg19_cpg_shores
cg01068808	chr1	184006767	184008766	shore:3672	hg19_cpg_shores
cg13380612	chr1	184633664	184635663	shore:3678	hg19_cpg_shores
cg25147026	chr1	186650082	186652081	shore:3694	hg19_cpg_shores
cg21815704	chr1	193074779	193076778	shore:3700	hg19_cpg_shores
cg06371502	chr1	197878017	197880016	shore:3713	hg19_cpg_shores
cg15544654	chr1	197881638	197885060	shore:3714	hg19_cpg_shores
cg08883223	chr1	197887792	197890478	shore:3716	hg19_cpg_shores
cg10513702	chr1	200002475	200004474	shore:3721	hg19_cpg_shores
cg07926895	chr1	200004934	200008392	shore:3722	hg19_cpg_shores
cg16409409	chr1	200860577	200862576	shore:3742	hg19_cpg_shores
cg23996302	chr1	201140505	201142504	shore:3754	hg19_cpg_shores
cg08872722	chr1	201250453	201252452	shore:3757	hg19_cpg_shores
cg20141398	chr1	2927156	2929155	shore:376	hg19_cpg_shores
cg00962755	chr1	201438649	201440648	shore:3762	hg19_cpg_shores
cg18539461	chr1	201709430	201711429	shore:3772	hg19_cpg_shores
cg21105875	chr1	202777728	202779790	shore:3794	hg19_cpg_shores
cg00501542	chr1	202993473	202995472	shore:3808	hg19_cpg_shores
cg08732466	chr1	2980759	2983925	shore:381	hg19_cpg_shores
cg01798157	chr1	203275339	203277338	shore:3817	hg19_cpg_shores
cg01431482	chr1	2987963	2990030	shore:382	hg19_cpg_shores
cg02457623	chr1	203598854	203600853	shore:3824	hg19_cpg_shores
cg11405475	chr1	203828508	203830507	shore:3827	hg19_cpg_shores
cg07142667	chr1	204040246	204042245	shore:3829	hg19_cpg_shores
cg08530008	chr1	204159834	204161833	shore:3834	hg19_cpg_shores
cg02736228	chr1	204344733	204346732	shore:3837	hg19_cpg_shores
cg11731671	chr1	2995273	2997272	shore:384	hg19_cpg_shores
cg17271974	chr1	204461294	204463293	shore:3841	hg19_cpg_shores
cg01012936	chr1	205288233	205290232	shore:3862	hg19_cpg_shores
cg13935009	chr1	205496004	205498003	shore:3870	hg19_cpg_shores
cg19028997	chr1	205601433	205603432	shore:3877	hg19_cpg_shores
cg11965913	chr1	205819192	205821191	shore:3889	hg19_cpg_shores
cg13104257	chr1	3054542	3056541	shore:391	hg19_cpg_shores
cg26119563	chr1	207816390	207818389	shore:3915	hg19_cpg_shores
cg24315421	chr1	208039863	208041862	shore:3921	hg19_cpg_shores
cg03990033	chr1	208082099	208084098	shore:3923	hg19_cpg_shores
cg03450180	chr1	209955722	209957721	shore:3938	hg19_cpg_shores
cg06814194	chr1	3069900	3071899	shore:394	hg19_cpg_shores
cg25192855	chr1	209977317	209979316	shore:3940	hg19_cpg_shores
cg23283495	chr1	209979667	209981666	shore:3941	hg19_cpg_shores
cg09163369	chr1	209999130	210001129	shore:3942	hg19_cpg_shores
cg08110058	chr1	3072240	3074239	shore:395	hg19_cpg_shores
cg24679453	chr1	3078935	3080934	shore:396	hg19_cpg_shores
cg10380585	chr1	211500637	211502636	shore:3962	hg19_cpg_shores
cg24598094	chr1	211753178	211755177	shore:3972	hg19_cpg_shores
cg01168776	chr1	212001432	212003431	shore:3975	hg19_cpg_shores
cg07107916	chr1	212455968	212457967	shore:3979	hg19_cpg_shores
cg23075506	chr1	212688449	212690448	shore:3986	hg19_cpg_shores
cg21106461	chr1	212962867	212964866	shore:3993	hg19_cpg_shores
cg01003599	chr1	213121648	213123647	shore:3997	hg19_cpg_shores
cg11505113	chr1	213125093	213127092	shore:3998	hg19_cpg_shores
cg11143486	chr1	917727	919726	shore:40	hg19_cpg_shores
cg14576824	chr1	213222612	213224611	shore:4001	hg19_cpg_shores
cg00132255	chr1	214151215	214153214	shore:4005	hg19_cpg_shores
cg06268921	chr1	214156852	214158726	shore:4007	hg19_cpg_shores
cg06623935	chr1	214159081	214160798	shore:4008	hg19_cpg_shores
cg05129325	chr1	215254052	215256051	shore:4027	hg19_cpg_shores
cg07236221	chr1	216772340	216774339	shore:4031	hg19_cpg_shores
cg25614875	chr1	217263215	217265214	shore:4034	hg19_cpg_shores
cg07155223	chr1	217305745	217307744	shore:4035	hg19_cpg_shores
cg09106903	chr1	217309180	217310749	shore:4036	hg19_cpg_shores
cg27520776	chr1	217311774	217313773	shore:4038	hg19_cpg_shores
cg24851370	chr1	3148082	3150081	shore:404	hg19_cpg_shores
cg26930448	chr1	218335781	218337780	shore:4041	hg19_cpg_shores
cg11743528	chr1	218339034	218341033	shore:4042	hg19_cpg_shores
cg01558923	chr1	218520507	218522506	shore:4047	hg19_cpg_shores
cg13530946	chr1	220265315	220267314	shore:4056	hg19_cpg_shores
cg16262201	chr1	3155362	3157509	shore:406	hg19_cpg_shores
cg24596998	chr1	220861508	220863507	shore:4062	hg19_cpg_shores
cg01471713	chr1	220864250	220866249	shore:4063	hg19_cpg_shores
cg13986762	chr1	220960604	220962603	shore:4067	hg19_cpg_shores
cg18645081	chr1	221050865	221051966	shore:4069	hg19_cpg_shores
cg02928365	chr1	221053674	221054554	shore:4070	hg19_cpg_shores
cg26220673	chr1	221061072	221064889	shore:4074	hg19_cpg_shores
cg14315054	chr1	221068186	221068782	shore:4076	hg19_cpg_shores
cg16694785	chr1	3161970	3163969	shore:408	hg19_cpg_shores
cg01770296	chr1	222792084	222794083	shore:4086	hg19_cpg_shores
cg04873098	chr1	3164644	3166643	shore:409	hg19_cpg_shores
cg22352176	chr1	222986245	222988244	shore:4091	hg19_cpg_shores
cg11325950	chr1	3180822	3182821	shore:410	hg19_cpg_shores
cg21167643	chr1	223937045	223939044	shore:4107	hg19_cpg_shores
cg12279138	chr1	224368586	224370585	shore:4114	hg19_cpg_shores
cg09891226	chr1	3184825	3186824	shore:412	hg19_cpg_shores
cg05785805	chr1	224805854	224807853	shore:4125	hg19_cpg_shores
cg26298737	chr1	225963331	225965330	shore:4136	hg19_cpg_shores
cg05385434	chr1	225998234	226000233	shore:4139	hg19_cpg_shores
cg21710324	chr1	226067606	226069605	shore:4140	hg19_cpg_shores
cg00130693	chr1	226109643	226111642	shore:4144	hg19_cpg_shores
cg03081691	chr1	226187337	226189336	shore:4149	hg19_cpg_shores
cg19030737	chr1	226926554	226928553	shore:4173	hg19_cpg_shores
cg25974484	chr1	227161740	227163739	shore:4178	hg19_cpg_shores
cg06911744	chr1	3275285	3277284	shore:420	hg19_cpg_shores
cg26841013	chr1	228247198	228249197	shore:4215	hg19_cpg_shores
cg22790377	chr1	228291185	228293184	shore:4219	hg19_cpg_shores
cg05968369	chr1	3319270	3321269	shore:424	hg19_cpg_shores
cg26345105	chr1	228634128	228636127	shore:4261	hg19_cpg_shores
cg11589139	chr1	229565207	229567206	shore:4285	hg19_cpg_shores
cg17412901	chr1	3332228	3334227	shore:429	hg19_cpg_shores
cg13169968	chr1	230562703	230564702	shore:4304	hg19_cpg_shores
cg13234110	chr1	230776078	230778077	shore:4305	hg19_cpg_shores
cg05578480	chr1	231173063	231175062	shore:4311	hg19_cpg_shores
cg16516400	chr1	231177010	231179009	shore:4313	hg19_cpg_shores
cg06978604	chr1	231471013	231473012	shore:4319	hg19_cpg_shores
cg01062116	chr1	3351633	3353632	shore:433	hg19_cpg_shores
cg00951395	chr1	232941708	232943707	shore:4330	hg19_cpg_shores
cg20249584	chr1	233461527	233463526	shore:4337	hg19_cpg_shores
cg13110283	chr1	233750315	233752314	shore:4342	hg19_cpg_shores
cg01420001	chr1	234365136	234367135	shore:4347	hg19_cpg_shores
cg16576033	chr1	235267830	235269829	shore:4360	hg19_cpg_shores
cg14011070	chr1	235809842	235811841	shore:4371	hg19_cpg_shores
cg20818778	chr1	235814067	235814280	shore:4372	hg19_cpg_shores
cg09164898	chr1	236559337	236561336	shore:4388	hg19_cpg_shores
cg08137948	chr1	236685072	236687071	shore:4389	hg19_cpg_shores
cg10014470	chr1	236847473	236849472	shore:4393	hg19_cpg_shores
cg18181201	chr1	242684917	242686916	shore:4428	hg19_cpg_shores
cg16126286	chr1	243644395	243646394	shore:4439	hg19_cpg_shores
cg17163527	chr1	3445450	3447449	shore:444	hg19_cpg_shores
cg26521186	chr1	244216275	244218274	shore:4456	hg19_cpg_shores
cg01069808	chr1	244218539	244220538	shore:4457	hg19_cpg_shores
cg03992063	chr1	244615602	244617601	shore:4459	hg19_cpg_shores
cg00667343	chr1	244622502	244624501	shore:4460	hg19_cpg_shores
cg12726120	chr1	244891442	244893441	shore:4464	hg19_cpg_shores
cg01822600	chr1	245751400	245753399	shore:4478	hg19_cpg_shores
cg17815049	chr1	246727208	246729207	shore:4491	hg19_cpg_shores
cg13911707	chr1	247495841	247497840	shore:4519	hg19_cpg_shores
cg00112952	chr1	247614945	247616944	shore:4521	hg19_cpg_shores
cg18590565	chr1	3542242	3544241	shore:456	hg19_cpg_shores
cg11504517	chr1	3569637	3571636	shore:461	hg19_cpg_shores
cg08919846	chr1	3664086	3666085	shore:471	hg19_cpg_shores
cg02214783	chr1	3686554	3688553	shore:472	hg19_cpg_shores
cg27446570	chr1	3809237	3811236	shore:486	hg19_cpg_shores
cg06529149	chr1	4193244	4195243	shore:492	hg19_cpg_shores
cg26599630	chr1	4716556	4718555	shore:496	hg19_cpg_shores
cg12065138	chr1	4769653	4771652	shore:499	hg19_cpg_shores
cg04902968	chr1	5770057	5772056	shore:503	hg19_cpg_shores
cg01907457	chr1	6109610	6111609	shore:515	hg19_cpg_shores
cg03716999	chr1	6263826	6265825	shore:531	hg19_cpg_shores
cg19743103	chr1	6302857	6305148	shore:537	hg19_cpg_shores
cg12406391	chr1	6518585	6520584	shore:557	hg19_cpg_shores
cg02988775	chr1	6523997	6525996	shore:559	hg19_cpg_shores
cg01429933	chr1	6555562	6557561	shore:567	hg19_cpg_shores
cg24332389	chr1	6557873	6559872	shore:568	hg19_cpg_shores
cg00741410	chr1	6614836	6616835	shore:570	hg19_cpg_shores
cg09159285	chr1	6663845	6665844	shore:577	hg19_cpg_shores
cg26808478	chr1	6759296	6761295	shore:582	hg19_cpg_shores
cg00783553	chr1	7022309	7024308	shore:587	hg19_cpg_shores
cg20434152	chr1	7120520	7122519	shore:588	hg19_cpg_shores
cg18025409	chr1	8000409	8002408	shore:603	hg19_cpg_shores
cg11426075	chr1	8086855	8088854	shore:610	hg19_cpg_shores
cg04424119	chr1	8401698	8403697	shore:624	hg19_cpg_shores
cg06972019	chr1	8936099	8938098	shore:635	hg19_cpg_shores
cg04993279	chr1	8939410	8941409	shore:636	hg19_cpg_shores
cg25103337	chr1	9292402	9294401	shore:647	hg19_cpg_shores
cg19999567	chr1	1020027	1023143	shore:68	hg19_cpg_shores
cg19858017	chr1	9884668	9886667	shore:680	hg19_cpg_shores
cg20413202	chr1	10055122	10057121	shore:686	hg19_cpg_shores
cg05038881	chr1	10488201	10490200	shore:696	hg19_cpg_shores
cg22508928	chr1	10708141	10710140	shore:706	hg19_cpg_shores
cg17480077	chr1	10893896	10895895	shore:722	hg19_cpg_shores
cg19757631	chr1	11117031	11119030	shore:726	hg19_cpg_shores
cg10315903	chr1	11323037	11325036	shore:731	hg19_cpg_shores
cg11659361	chr1	11706768	11708767	shore:742	hg19_cpg_shores
cg01719832	chr1	11752652	11754651	shore:751	hg19_cpg_shores
cg07585427	chr1	11917116	11919115	shore:762	hg19_cpg_shores
cg07586026	chr1	12598348	12600347	shore:781	hg19_cpg_shores
cg09517873	chr1	12656249	12658248	shore:784	hg19_cpg_shores
cg23603036	chr1	12674984	12676983	shore:785	hg19_cpg_shores
cg02902865	chr1	12678643	12680642	shore:786	hg19_cpg_shores
cg11344626	chr1	14024482	14026481	shore:794	hg19_cpg_shores
cg24550112	chr1	14027201	14029200	shore:795	hg19_cpg_shores
cg02927252	chr1	14925994	14927993	shore:801	hg19_cpg_shores
cg09069072	chr1	15481472	15483471	shore:809	hg19_cpg_shores
cg27582527	chr1	15734034	15736033	shore:814	hg19_cpg_shores
cg13449535	chr1	1100585	1102584	shore:83	hg19_cpg_shores
cg14786652	chr1	1107315	1109314	shore:84	hg19_cpg_shores
cg25851313	chr1	16400073	16402072	shore:851	hg19_cpg_shores
cg21647035	chr1	16473112	16475111	shore:854	hg19_cpg_shores
cg17463745	chr1	16553661	16555660	shore:865	hg19_cpg_shores
cg06849778	chr1	16845281	16847280	shore:880	hg19_cpg_shores
cg09158015	chr1	17004743	17006742	shore:895	hg19_cpg_shores
cg02296931	chr1	1142151	1145568	shore:92	hg19_cpg_shores
cg22050733	chr1	17285291	17287290	shore:926	hg19_cpg_shores
cg03601920	chr1	17443652	17445651	shore:938	hg19_cpg_shores
cg00569276	chr1	17446089	17448088	shore:939	hg19_cpg_shores
cg17156862	chr1	18806874	18808873	shore:964	hg19_cpg_shores
cg04129469	chr1	18954896	18956895	shore:966	hg19_cpg_shores
cg06370771	chr1	18959830	18962842	shore:967	hg19_cpg_shores
cg26220594	chr1	19110933	19112932	shore:977	hg19_cpg_shores
cg04088289	chr1	19204235	19206234	shore:981	hg19_cpg_shores
cg18085636	chr10	89628129	90338528	inter:10006	hg19_cpg_inter
cg15945235	chr10	90347222	90635787	inter:10007	hg19_cpg_inter
cg26404226	chr10	90644624	90746293	inter:10008	hg19_cpg_inter
cg26652266	chr10	90755109	90963555	inter:10009	hg19_cpg_inter
cg17741809	chr10	90971901	91007325	inter:10010	hg19_cpg_inter
cg00460983	chr10	91015865	91170405	inter:10011	hg19_cpg_inter
cg12226009	chr10	91179167	91290947	inter:10012	hg19_cpg_inter
cg24531489	chr10	91299926	91400237	inter:10013	hg19_cpg_inter
cg18066403	chr10	91601793	92612820	inter:10016	hg19_cpg_inter
cg08284263	chr10	92917695	92976347	inter:10018	hg19_cpg_inter
cg27002303	chr10	93174574	93388667	inter:10020	hg19_cpg_inter
cg02915225	chr10	93809846	93995131	inter:10026	hg19_cpg_inter
cg00425843	chr10	94839257	95252133	inter:10034	hg19_cpg_inter
cg04298323	chr10	95365388	95458160	inter:10037	hg19_cpg_inter
cg11775488	chr10	95466501	95649641	inter:10038	hg19_cpg_inter
cg08761909	chr10	95758202	96118540	inter:10040	hg19_cpg_inter
cg14191040	chr10	96309894	96939195	inter:10043	hg19_cpg_inter
cg15454820	chr10	96947738	97046185	inter:10044	hg19_cpg_inter
cg06282596	chr10	97059449	97316424	inter:10045	hg19_cpg_inter
cg08901339	chr10	97894413	98140299	inter:10052	hg19_cpg_inter
cg02007434	chr10	98148514	98268207	inter:10053	hg19_cpg_inter
cg20062116	chr10	98597274	98799065	inter:10058	hg19_cpg_inter
cg16314733	chr10	98807435	98941062	inter:10059	hg19_cpg_inter
cg19023847	chr10	99342242	99388786	inter:10069	hg19_cpg_inter
cg06324373	chr10	99614117	99785614	inter:10075	hg19_cpg_inter
cg15258447	chr10	99795321	99890265	inter:10076	hg19_cpg_inter
cg06408053	chr10	100231833	100988156	inter:10079	hg19_cpg_inter
cg06368618	chr10	101194926	101275941	inter:10082	hg19_cpg_inter
cg12673726	chr10	101604227	101820961	inter:10087	hg19_cpg_inter
cg22619549	chr10	102050633	102102182	inter:10093	hg19_cpg_inter
cg17766026	chr10	102326760	102410425	inter:10099	hg19_cpg_inter
cg11944462	chr10	102594403	102668367	inter:10105	hg19_cpg_inter
cg19451261	chr10	103000647	103039990	inter:10114	hg19_cpg_inter
cg14758812	chr10	103074505	103109523	inter:10116	hg19_cpg_inter
cg16026813	chr10	103118415	103322282	inter:10117	hg19_cpg_inter
cg27371456	chr10	103352216	103450126	inter:10119	hg19_cpg_inter
cg16210719	chr10	103458479	103531636	inter:10120	hg19_cpg_inter
cg01351337	chr10	103607643	103811502	inter:10124	hg19_cpg_inter
cg09470010	chr10	104009593	104149729	inter:10131	hg19_cpg_inter
cg18661379	chr10	104268156	104397821	inter:10137	hg19_cpg_inter
cg27316828	chr10	104421166	104469399	inter:10139	hg19_cpg_inter
cg09671951	chr10	104478712	104610000	inter:10140	hg19_cpg_inter
cg25984524	chr10	104683313	104948242	inter:10143	hg19_cpg_inter
cg25038311	chr10	104957233	105032628	inter:10144	hg19_cpg_inter
cg00730670	chr10	105457231	105610511	inter:10156	hg19_cpg_inter
cg26888672	chr10	105619457	105673555	inter:10157	hg19_cpg_inter
cg03558688	chr10	106038804	106070965	inter:10163	hg19_cpg_inter
cg16301004	chr10	106079792	106093595	inter:10164	hg19_cpg_inter
cg14972210	chr10	106102557	106395567	inter:10165	hg19_cpg_inter
cg04471151	chr10	106406813	108919780	inter:10166	hg19_cpg_inter
cg05673079	chr10	109678965	110221927	inter:10168	hg19_cpg_inter
cg01244520	chr10	110676327	111212604	inter:10170	hg19_cpg_inter
cg18780288	chr10	111221084	111678775	inter:10171	hg19_cpg_inter
cg01433914	chr10	111772356	111963428	inter:10173	hg19_cpg_inter
cg02324291	chr10	112068860	112253163	inter:10176	hg19_cpg_inter
cg17182817	chr10	112436427	112627414	inter:10181	hg19_cpg_inter
cg17161130	chr10	112843304	113939283	inter:10184	hg19_cpg_inter
cg23513453	chr10	113947658	114202604	inter:10185	hg19_cpg_inter
cg04923845	chr10	114211321	114708115	inter:10186	hg19_cpg_inter
cg04322596	chr10	114716545	114921522	inter:10187	hg19_cpg_inter
cg25894019	chr10	114929752	115435007	inter:10188	hg19_cpg_inter
cg04982488	chr10	116050113	116159391	inter:10195	hg19_cpg_inter
cg08797444	chr10	116168600	116387466	inter:10196	hg19_cpg_inter
cg19873536	chr10	116395828	116523524	inter:10197	hg19_cpg_inter
cg08188268	chr10	116586435	116693893	inter:10199	hg19_cpg_inter
cg14471191	chr10	116858095	117880813	inter:10201	hg19_cpg_inter
cg17751430	chr10	118038231	118364579	inter:10203	hg19_cpg_inter
cg04371212	chr10	118551855	118604599	inter:10208	hg19_cpg_inter
cg19263868	chr10	118613378	118760228	inter:10209	hg19_cpg_inter
cg15520443	chr10	119005531	119129803	inter:10214	hg19_cpg_inter
cg14218861	chr10	119317564	119490493	inter:10216	hg19_cpg_inter
cg04259358	chr10	119498992	119801825	inter:10217	hg19_cpg_inter
cg17374433	chr10	119810545	120097564	inter:10218	hg19_cpg_inter
cg05088898	chr10	120359822	120509949	inter:10220	hg19_cpg_inter
cg14916079	chr10	120519109	120797661	inter:10221	hg19_cpg_inter
cg24811125	chr10	120971624	121297478	inter:10227	hg19_cpg_inter
cg10053779	chr10	121489320	121573529	inter:10231	hg19_cpg_inter
cg10087780	chr10	121775424	122212259	inter:10235	hg19_cpg_inter
cg23689630	chr10	122221378	122606678	inter:10236	hg19_cpg_inter
cg17235897	chr10	122743392	123352616	inter:10239	hg19_cpg_inter
cg19876302	chr10	123372734	123682972	inter:10241	hg19_cpg_inter
cg04406111	chr10	123738866	123868119	inter:10243	hg19_cpg_inter
cg23304023	chr10	123927543	124130088	inter:10245	hg19_cpg_inter
cg06474225	chr10	124226241	124398658	inter:10247	hg19_cpg_inter
cg24310126	chr10	124406965	124574126	inter:10248	hg19_cpg_inter
cg02588889	chr10	124772898	124888266	inter:10253	hg19_cpg_inter
cg02477603	chr10	124918727	125421495	inter:10254	hg19_cpg_inter
cg23545828	chr10	125430643	125613057	inter:10255	hg19_cpg_inter
cg24186506	chr10	125755985	125800001	inter:10259	hg19_cpg_inter
cg20232662	chr10	125857234	126073405	inter:10262	hg19_cpg_inter
cg14687118	chr10	126154741	126274298	inter:10266	hg19_cpg_inter
cg19634573	chr10	126308214	126427314	inter:10268	hg19_cpg_inter
cg07906193	chr10	126494935	126601120	inter:10271	hg19_cpg_inter
cg15205441	chr10	126719930	126835791	inter:10274	hg19_cpg_inter
cg15428140	chr10	126921327	127403627	inter:10276	hg19_cpg_inter
cg24004943	chr10	127516198	127580249	inter:10279	hg19_cpg_inter
cg02235497	chr10	127589539	128072155	inter:10280	hg19_cpg_inter
cg14115325	chr10	128197532	128589609	inter:10282	hg19_cpg_inter
cg17389077	chr10	128599049	128969590	inter:10283	hg19_cpg_inter
cg24631102	chr10	129199567	129530410	inter:10286	hg19_cpg_inter
cg00054971	chr10	129710238	129919813	inter:10288	hg19_cpg_inter
cg07834841	chr10	130068279	130294859	inter:10292	hg19_cpg_inter
cg17270100	chr10	130303160	130334695	inter:10293	hg19_cpg_inter
cg25860465	chr10	130343778	130504443	inter:10294	hg19_cpg_inter
cg02220418	chr10	130512659	131260948	inter:10295	hg19_cpg_inter
cg18148349	chr10	131269711	131573450	inter:10296	hg19_cpg_inter
cg10132287	chr10	131581743	131588393	inter:10297	hg19_cpg_inter
cg23391090	chr10	131596617	131633098	inter:10298	hg19_cpg_inter
cg25386707	chr10	131701413	131752690	inter:10302	hg19_cpg_inter
cg12736773	chr10	131817278	131839516	inter:10304	hg19_cpg_inter
cg02894374	chr10	131848220	131904731	inter:10305	hg19_cpg_inter
cg26403151	chr10	131993333	132361685	inter:10308	hg19_cpg_inter
cg22740796	chr10	132369982	132579720	inter:10309	hg19_cpg_inter
cg11446507	chr10	132588165	132869656	inter:10310	hg19_cpg_inter
cg06938601	chr10	132897689	133054338	inter:10312	hg19_cpg_inter
cg26864714	chr10	133146843	133314028	inter:10315	hg19_cpg_inter
cg13453904	chr10	133462496	133504354	inter:10318	hg19_cpg_inter
cg15003570	chr10	133512592	133640552	inter:10319	hg19_cpg_inter
cg26869506	chr10	133755635	133789426	inter:10321	hg19_cpg_inter
cg09505233	chr10	133800599	133845676	inter:10322	hg19_cpg_inter
cg04707217	chr10	133854827	133875005	inter:10323	hg19_cpg_inter
cg09033333	chr10	133883256	133926595	inter:10324	hg19_cpg_inter
cg18703117	chr10	133958280	133994912	inter:10326	hg19_cpg_inter
cg13554136	chr10	134045785	134067971	inter:10329	hg19_cpg_inter
cg18527276	chr10	134099821	134116447	inter:10331	hg19_cpg_inter
cg02535060	chr10	134150026	134161143	inter:10333	hg19_cpg_inter
cg25306480	chr10	134223616	134262678	inter:10335	hg19_cpg_inter
cg17247873	chr10	134324147	134346302	inter:10338	hg19_cpg_inter
cg11740348	chr10	134415482	134456274	inter:10341	hg19_cpg_inter
cg14398860	chr10	134481516	134500420	inter:10344	hg19_cpg_inter
cg13166642	chr10	134628276	134668369	inter:10348	hg19_cpg_inter
cg13169484	chr10	135056078	135071001	inter:10366	hg19_cpg_inter
cg17070073	chr10	135175955	135182693	inter:10370	hg19_cpg_inter
cg27135915	chr10	135346562	135374883	inter:10376	hg19_cpg_inter
cg26511507	chr10	535100	571898	inter:9515	hg19_cpg_inter
cg14957660	chr10	580132	626309	inter:9516	hg19_cpg_inter
cg19926144	chr10	656529	665070	inter:9518	hg19_cpg_inter
cg01263942	chr10	690203	707896	inter:9520	hg19_cpg_inter
cg12014181	chr10	716396	730707	inter:9521	hg19_cpg_inter
cg20335179	chr10	1038616	1090337	inter:9528	hg19_cpg_inter
cg22747480	chr10	1152272	1201562	inter:9530	hg19_cpg_inter
cg10916515	chr10	1235215	1248141	inter:9533	hg19_cpg_inter
cg04992974	chr10	1288423	1364903	inter:9535	hg19_cpg_inter
cg25065716	chr10	1420250	1435621	inter:9539	hg19_cpg_inter
cg17861863	chr10	1444015	1502344	inter:9540	hg19_cpg_inter
cg09316607	chr10	1510709	1512979	inter:9541	hg19_cpg_inter
cg00972313	chr10	1521314	1579537	inter:9542	hg19_cpg_inter
cg10542123	chr10	1599793	1737424	inter:9544	hg19_cpg_inter
cg10292584	chr10	1748126	1774784	inter:9545	hg19_cpg_inter
cg17886420	chr10	1784019	2353248	inter:9546	hg19_cpg_inter
cg24145118	chr10	2569223	2811003	inter:9549	hg19_cpg_inter
cg09115646	chr10	2936448	3104650	inter:9551	hg19_cpg_inter
cg20327845	chr10	3115420	3141919	inter:9552	hg19_cpg_inter
cg15087907	chr10	3165108	3176174	inter:9554	hg19_cpg_inter
cg09787504	chr10	3219261	3356014	inter:9556	hg19_cpg_inter
cg18692070	chr10	3378384	3496332	inter:9558	hg19_cpg_inter
cg03980424	chr10	3504577	3594475	inter:9559	hg19_cpg_inter
cg02605601	chr10	3602931	3819789	inter:9560	hg19_cpg_inter
cg10520349	chr10	3832127	4864125	inter:9561	hg19_cpg_inter
cg04683516	chr10	4872950	5450431	inter:9562	hg19_cpg_inter
cg01275661	chr10	5492687	5536785	inter:9564	hg19_cpg_inter
cg17085576	chr10	5571829	5679648	inter:9567	hg19_cpg_inter
cg12404181	chr10	5687879	5703980	inter:9568	hg19_cpg_inter
cg01476568	chr10	5731698	5850706	inter:9570	hg19_cpg_inter
cg10610648	chr10	5936390	6014944	inter:9573	hg19_cpg_inter
cg07097725	chr10	6135775	6182520	inter:9575	hg19_cpg_inter
cg05014727	chr10	6210212	6238975	inter:9577	hg19_cpg_inter
cg19084628	chr10	6266872	6617907	inter:9579	hg19_cpg_inter
cg04536588	chr10	6626643	7209842	inter:9580	hg19_cpg_inter
cg05103064	chr10	7218104	7405558	inter:9581	hg19_cpg_inter
cg09137125	chr10	7459340	7614377	inter:9583	hg19_cpg_inter
cg03432241	chr10	7625951	7825588	inter:9584	hg19_cpg_inter
cg11875044	chr10	8104769	8551658	inter:9588	hg19_cpg_inter
cg10281340	chr10	8560103	9445138	inter:9589	hg19_cpg_inter
cg20054157	chr10	9454210	11055442	inter:9590	hg19_cpg_inter
cg05833351	chr10	11064525	11203178	inter:9591	hg19_cpg_inter
cg19548859	chr10	11211981	11382302	inter:9592	hg19_cpg_inter
cg18766900	chr10	11509767	11648834	inter:9594	hg19_cpg_inter
cg17184704	chr10	11657963	11780407	inter:9595	hg19_cpg_inter
cg09219688	chr10	11788938	11861125	inter:9596	hg19_cpg_inter
cg27001894	chr10	12396590	13039094	inter:9604	hg19_cpg_inter
cg16974075	chr10	13047782	13137778	inter:9605	hg19_cpg_inter
cg08299859	chr10	13207791	13337377	inter:9607	hg19_cpg_inter
cg04398285	chr10	13348499	13509907	inter:9608	hg19_cpg_inter
cg08557179	chr10	13703541	13929482	inter:9612	hg19_cpg_inter
cg20391567	chr10	13938185	14641752	inter:9613	hg19_cpg_inter
cg18450420	chr10	14650706	14875769	inter:9614	hg19_cpg_inter
cg06563604	chr10	15005841	15126386	inter:9617	hg19_cpg_inter
cg15336243	chr10	15259288	15408419	inter:9621	hg19_cpg_inter
cg11601663	chr10	15417041	15757423	inter:9622	hg19_cpg_inter
cg26810939	chr10	15906403	16474803	inter:9624	hg19_cpg_inter
cg00412148	chr10	16483304	16557604	inter:9625	hg19_cpg_inter
cg04257388	chr10	16567823	16855089	inter:9626	hg19_cpg_inter
cg07732336	chr10	16863976	17239304	inter:9627	hg19_cpg_inter
cg23284074	chr10	17276618	17491407	inter:9629	hg19_cpg_inter
cg15115171	chr10	17500722	17654665	inter:9630	hg19_cpg_inter
cg06812574	chr10	17690336	18425125	inter:9632	hg19_cpg_inter
cg00476617	chr10	18434235	18936528	inter:9633	hg19_cpg_inter
cg05516243	chr10	19003391	20100451	inter:9635	hg19_cpg_inter
cg13613456	chr10	20110947	21458128	inter:9636	hg19_cpg_inter
cg20160035	chr10	21467809	21779198	inter:9637	hg19_cpg_inter
cg23336210	chr10	21828411	22288300	inter:9640	hg19_cpg_inter
cg14215711	chr10	22771051	22998155	inter:9648	hg19_cpg_inter
cg15624813	chr10	23492544	23723836	inter:9652	hg19_cpg_inter
cg18400281	chr10	23988979	25007963	inter:9654	hg19_cpg_inter
cg11715594	chr10	25017817	25237110	inter:9655	hg19_cpg_inter
cg25772185	chr10	25310025	25459756	inter:9657	hg19_cpg_inter
cg24361761	chr10	25469640	26218921	inter:9658	hg19_cpg_inter
cg23052437	chr10	26511435	26676634	inter:9660	hg19_cpg_inter
cg00241002	chr10	26860199	26982142	inter:9663	hg19_cpg_inter
cg04044188	chr10	26991089	27145166	inter:9664	hg19_cpg_inter
cg14776321	chr10	27154230	27385075	inter:9665	hg19_cpg_inter
cg15527231	chr10	28039212	28283447	inter:9673	hg19_cpg_inter
cg07268734	chr10	28292058	28587622	inter:9674	hg19_cpg_inter
cg10198294	chr10	28596118	28817189	inter:9675	hg19_cpg_inter
cg07232003	chr10	28971267	29007053	inter:9677	hg19_cpg_inter
cg07046030	chr10	29015454	29210051	inter:9678	hg19_cpg_inter
cg07535965	chr10	29218363	29694362	inter:9679	hg19_cpg_inter
cg06197966	chr10	29703045	30020072	inter:9680	hg19_cpg_inter
cg24823222	chr10	30030078	30343599	inter:9681	hg19_cpg_inter
cg27268352	chr10	30352417	30633961	inter:9682	hg19_cpg_inter
cg05775862	chr10	30727708	31069835	inter:9684	hg19_cpg_inter
cg26732544	chr10	31078434	31316483	inter:9685	hg19_cpg_inter
cg26443127	chr10	31896753	32044716	inter:9689	hg19_cpg_inter
cg02093006	chr10	32053424	32212901	inter:9690	hg19_cpg_inter
cg27454102	chr10	32403097	32631217	inter:9693	hg19_cpg_inter
cg23044053	chr10	33273871	33619120	inter:9696	hg19_cpg_inter
cg15292765	chr10	33630198	35099124	inter:9697	hg19_cpg_inter
cg07740894	chr10	35630541	35892518	inter:9702	hg19_cpg_inter
cg10319870	chr10	36058380	37410145	inter:9705	hg19_cpg_inter
cg13720705	chr10	37974351	38065586	inter:9708	hg19_cpg_inter
cg14325778	chr10	43366351	43389476	inter:9730	hg19_cpg_inter
cg08461752	chr10	43433461	43567939	inter:9732	hg19_cpg_inter
cg04816803	chr10	44228027	44496981	inter:9753	hg19_cpg_inter
cg27523087	chr10	44505271	44697884	inter:9754	hg19_cpg_inter
cg12050175	chr10	44706150	44784811	inter:9755	hg19_cpg_inter
cg16922644	chr10	44886392	45356174	inter:9758	hg19_cpg_inter
cg02076355	chr10	45474292	45492275	inter:9761	hg19_cpg_inter
cg16048421	chr10	45500551	45689718	inter:9762	hg19_cpg_inter
cg07389810	chr10	45724204	45864718	inter:9764	hg19_cpg_inter
cg19319588	chr10	45943680	46085871	inter:9767	hg19_cpg_inter
cg07382923	chr10	48443321	48823592	inter:9797	hg19_cpg_inter
cg17887272	chr10	49352677	49510331	inter:9802	hg19_cpg_inter
cg14881393	chr10	49519401	49654224	inter:9803	hg19_cpg_inter
cg17244980	chr10	49663202	49670243	inter:9804	hg19_cpg_inter
cg23815312	chr10	49736639	49808852	inter:9807	hg19_cpg_inter
cg23462772	chr10	49817353	49859620	inter:9808	hg19_cpg_inter
cg05096756	chr10	49868602	50319184	inter:9809	hg19_cpg_inter
cg08642731	chr10	50344179	50530274	inter:9811	hg19_cpg_inter
cg18776472	chr10	50610784	50742634	inter:9813	hg19_cpg_inter
cg10034176	chr10	51916936	52173724	inter:9826	hg19_cpg_inter
cg01464186	chr10	52182183	52378472	inter:9827	hg19_cpg_inter
cg27394794	chr10	52504022	52746956	inter:9830	hg19_cpg_inter
cg06976598	chr10	53463760	54069989	inter:9833	hg19_cpg_inter
cg23803709	chr10	54174979	54627211	inter:9835	hg19_cpg_inter
cg10826175	chr10	54635427	57384068	inter:9836	hg19_cpg_inter
cg04582365	chr10	58125276	59862382	inter:9838	hg19_cpg_inter
cg09039685	chr10	59870799	60023007	inter:9839	hg19_cpg_inter
cg08353444	chr10	60277457	60931827	inter:9843	hg19_cpg_inter
cg15087178	chr10	61670795	62488785	inter:9847	hg19_cpg_inter
cg01316378	chr10	63427106	63658886	inter:9853	hg19_cpg_inter
cg26952803	chr10	63667300	64024041	inter:9854	hg19_cpg_inter
cg14701867	chr10	64138421	64560435	inter:9856	hg19_cpg_inter
cg09923954	chr10	65394836	65729267	inter:9861	hg19_cpg_inter
cg05772155	chr10	65737577	65926617	inter:9862	hg19_cpg_inter
cg23531130	chr10	65934891	66809635	inter:9863	hg19_cpg_inter
cg15773925	chr10	66818062	69519843	inter:9864	hg19_cpg_inter
cg09127607	chr10	69839234	69986893	inter:9868	hg19_cpg_inter
cg08627624	chr10	69995524	70087055	inter:9869	hg19_cpg_inter
cg18278184	chr10	70753335	70879663	inter:9879	hg19_cpg_inter
cg11639651	chr10	70944305	71004272	inter:9881	hg19_cpg_inter
cg20372666	chr10	71083378	71164699	inter:9883	hg19_cpg_inter
cg07785737	chr10	71172953	71207116	inter:9884	hg19_cpg_inter
cg03759001	chr10	71394356	71557302	inter:9887	hg19_cpg_inter
cg20436086	chr10	71566877	71808318	inter:9888	hg19_cpg_inter
cg14373727	chr10	72047887	72137560	inter:9895	hg19_cpg_inter
cg14260169	chr10	72242822	72356255	inter:9900	hg19_cpg_inter
cg14557288	chr10	72436739	72571513	inter:9902	hg19_cpg_inter
cg05563385	chr10	72682571	72968075	inter:9905	hg19_cpg_inter
cg24839386	chr10	72981775	73074857	inter:9906	hg19_cpg_inter
cg05292404	chr10	73141353	73152164	inter:9908	hg19_cpg_inter
cg04179740	chr10	73161955	73529091	inter:9909	hg19_cpg_inter
cg10772263	chr10	73728771	73763156	inter:9914	hg19_cpg_inter
cg05296777	chr10	73772380	73842806	inter:9915	hg19_cpg_inter
cg06285475	chr10	73852234	73971671	inter:9916	hg19_cpg_inter
cg26033520	chr10	73980116	74016773	inter:9917	hg19_cpg_inter
cg03717584	chr10	74456598	74851858	inter:9924	hg19_cpg_inter
cg01701415	chr10	74860986	74923642	inter:9925	hg19_cpg_inter
cg08945443	chr10	75177951	75251033	inter:9929	hg19_cpg_inter
cg04702314	chr10	75762228	75906836	inter:9942	hg19_cpg_inter
cg16198468	chr10	76590747	76799360	inter:9946	hg19_cpg_inter
cg03013917	chr10	76999954	77050582	inter:9950	hg19_cpg_inter
cg26087625	chr10	77058930	77151128	inter:9951	hg19_cpg_inter
cg19220719	chr10	77195572	77868083	inter:9953	hg19_cpg_inter
cg06286521	chr10	77876306	79392095	inter:9954	hg19_cpg_inter
cg04453124	chr10	79475426	79681719	inter:9956	hg19_cpg_inter
cg22597383	chr10	79690508	79785138	inter:9957	hg19_cpg_inter
cg10809560	chr10	79797953	80058780	inter:9958	hg19_cpg_inter
cg04552921	chr10	80067589	80729751	inter:9959	hg19_cpg_inter
cg23865980	chr10	80834538	80998109	inter:9961	hg19_cpg_inter
cg22653140	chr10	81209812	81440163	inter:9965	hg19_cpg_inter
cg27501293	chr10	81669077	81737228	inter:9970	hg19_cpg_inter
cg27417294	chr10	81896641	81960681	inter:9973	hg19_cpg_inter
cg19765377	chr10	81971518	82112202	inter:9974	hg19_cpg_inter
cg10943072	chr10	82300193	83629820	inter:9978	hg19_cpg_inter
cg03983740	chr10	83639730	85320699	inter:9979	hg19_cpg_inter
cg03833601	chr10	85329003	85895058	inter:9980	hg19_cpg_inter
cg06835074	chr10	85959304	85993109	inter:9982	hg19_cpg_inter
cg16999254	chr10	86001428	86084395	inter:9983	hg19_cpg_inter
cg07356745	chr10	86092792	86296399	inter:9984	hg19_cpg_inter
cg06979680	chr10	86304954	88018640	inter:9985	hg19_cpg_inter
cg15514393	chr10	88396243	88466905	inter:9993	hg19_cpg_inter
cg00590260	chr10	530714	531099	island:12687	hg19_cpg_islands
cg08324703	chr10	678263	679515	island:12692	hg19_cpg_islands
cg05495790	chr10	743241	743479	island:12697	hg19_cpg_islands
cg05630272	chr10	1516980	1517313	island:12720	hg19_cpg_islands
cg09265586	chr10	1595543	1595792	island:12724	hg19_cpg_islands
cg11917579	chr10	2815004	2815469	island:12730	hg19_cpg_islands
cg23680451	chr10	3823790	3824017	island:12742	hg19_cpg_islands
cg20282550	chr10	4868126	4868949	island:12744	hg19_cpg_islands
cg14426660	chr10	5488485	5488686	island:12746	hg19_cpg_islands
cg13475995	chr10	5882304	5882635	island:12754	hg19_cpg_islands
cg01514490	chr10	7449377	7455339	island:12765	hg19_cpg_islands
cg15267232	chr10	8091375	8098329	island:12772	hg19_cpg_islands
cg11679455	chr10	8100385	8100768	island:12773	hg19_cpg_islands
cg11103390	chr10	11784408	11784937	island:12781	hg19_cpg_islands
cg25233302	chr10	11911555	11912432	island:12783	hg19_cpg_islands
cg27339437	chr10	16478804	16479303	island:12815	hg19_cpg_islands
cg27177554	chr10	16561605	16563822	island:12816	hg19_cpg_islands
cg18192417	chr10	21462129	21463808	island:12829	hg19_cpg_islands
cg24324815	chr10	21783199	21786420	island:12830	hg19_cpg_islands
cg00580562	chr10	21788634	21789588	island:12831	hg19_cpg_islands
cg04707519	chr10	21797633	21799341	island:12832	hg19_cpg_islands
cg18794404	chr10	22540708	22542739	island:12840	hg19_cpg_islands
cg21383487	chr10	22623351	22625875	island:12843	hg19_cpg_islands
cg26492368	chr10	22634001	22634862	island:12845	hg19_cpg_islands
cg25324047	chr10	22764709	22767050	island:12847	hg19_cpg_islands
cg03740167	chr10	23462225	23463889	island:12851	hg19_cpg_islands
cg03876032	chr10	26500608	26501126	island:12863	hg19_cpg_islands
cg03596280	chr10	26504384	26507434	island:12864	hg19_cpg_islands
cg05475934	chr10	26727062	26727992	island:12866	hg19_cpg_islands
cg15469871	chr10	27541298	27541883	island:12875	hg19_cpg_islands
cg25705717	chr10	27608675	27608892	island:12877	hg19_cpg_islands
cg08423533	chr10	28030183	28035211	island:12880	hg19_cpg_islands
cg15278109	chr10	29214052	29214362	island:12887	hg19_cpg_islands
cg00479240	chr10	30347600	30348416	island:12890	hg19_cpg_islands
cg20152309	chr10	36054123	36054379	island:12914	hg19_cpg_islands
cg00561194	chr10	38069587	38069946	island:12918	hg19_cpg_islands
cg03171770	chr10	43393477	43394417	island:12941	hg19_cpg_islands
cg11986813	chr10	43428168	43429460	island:12942	hg19_cpg_islands
cg12451631	chr10	43697778	43698177	island:12946	hg19_cpg_islands
cg02174092	chr10	43846259	43846575	island:12951	hg19_cpg_islands
cg04766371	chr10	43857487	43858205	island:12952	hg19_cpg_islands
cg12802570	chr10	44069360	44070179	island:12957	hg19_cpg_islands
cg25888561	chr10	44162851	44163531	island:12960	hg19_cpg_islands
cg12868173	chr10	44185040	44186132	island:12961	hg19_cpg_islands
cg25920191	chr10	44701885	44702149	island:12965	hg19_cpg_islands
cg23563014	chr10	44788812	44789120	island:12966	hg19_cpg_islands
cg18618334	chr10	44879715	44882391	island:12968	hg19_cpg_islands
cg04194494	chr10	45914375	45914883	island:12977	hg19_cpg_islands
cg07355189	chr10	45922832	45923375	island:12978	hg19_cpg_islands
cg27519330	chr10	46969992	46971557	island:12989	hg19_cpg_islands
cg14673387	chr10	47008085	47008410	island:12991	hg19_cpg_islands
cg25344503	chr10	47083342	47083633	island:12992	hg19_cpg_islands
cg00456343	chr10	49348138	49348676	island:13015	hg19_cpg_islands
cg07957471	chr10	49658225	49659201	island:13017	hg19_cpg_islands
cg26117265	chr10	49674244	49674776	island:13018	hg19_cpg_islands
cg04425920	chr10	50602990	50606783	island:13026	hg19_cpg_islands
cg01295399	chr10	50817602	50820356	island:13029	hg19_cpg_islands
cg14156751	chr10	50976348	50977137	island:13034	hg19_cpg_islands
cg08812555	chr10	54073990	54074827	island:13052	hg19_cpg_islands
cg24205914	chr10	62761164	62761595	island:13070	hg19_cpg_islands
cg22356324	chr10	71077947	71079377	island:13104	hg19_cpg_islands
cg09077126	chr10	72014778	72015696	island:13117	hg19_cpg_islands
cg16697438	chr10	72043447	72043886	island:13118	hg19_cpg_islands
cg15909933	chr10	72200066	72201368	island:13121	hg19_cpg_islands
cg19879075	chr10	73846807	73848233	island:13140	hg19_cpg_islands
cg04359418	chr10	76573196	76573507	island:13172	hg19_cpg_islands
cg24799921	chr10	77155129	77169600	island:13179	hg19_cpg_islands
cg14371731	chr10	81002110	81003687	island:13190	hg19_cpg_islands
[truncated: 14,053 more rows]
